# Supplementary material for: Contribution of Extracellular Membrane Vesicles To the Secretome of Staphylococcus aureus
Source: mBio. 2023 Feb 6;14(1):e03571-22. doi: 10.1128/mbio.03571-22 (PMC9973311; doi:10.1128/mbio.03571-22)
Supplement: TABLE S1 [file mbio.03571-22-s0005.xlsx]

## Sheet: Table legends
	Contribution of Extracellular Membrane Vesicles to the Secretome of Staphylococcus aureus
	Divakara SSM Uppu, Xiaogang Wang, and Jean C. Lee
Table S1	667 proteins detected in purified MRSA252 MVs, listed in order of abundance. Extracellular membrane vesicles (MVs) were purified from the TSB culture
	supernatants of MRSA252. Proteomic analyses were performed on MVs purified from three independent experiments.
			No. of proteins
		Subcellular localization	MVs
		Cytoplasmic (C)	364
		Cell membrane-associated (CM)	268
		Extracellular (E)	30
		Cell wall-associated (CW)	2
		Unknown (U)	3
		Total	667

## Sheet: Table S1
Table S1. 667 proteins detected in purified MRSA252 MVs, listed in order of abundance.
Gene accession number	Localization	Gene	Isoelectric point (pI)	Annotation	Mw (kDa)	Unique peptides -MV_1	Total peptides -MV_1	Unique peptides -MV_2	Total peptides -MV_2	Unique peptides -MV_3	Total peptides -MV_3	Sum Intensity MV_1	Sum Intensity MV_2	Sum Intensity MV_3	Average intensity	Avg intensity normalized by MW			Top 10 abundant proteins in MRSA252 MVs							Localization	Gene
gi|446748681|ref|WP_000825937.1|	CM	tcyA	9.37	L-cystine transport system substrate-binding lipoprotein	28.8	31	173	30	167	38	308	570000000	470000000	3500000000	1.51333e+09	5.25463e+07			L-cystine transport system substrate-binding lipoprotein							CM	tcyA
gi|446692377|ref|WP_000769723.1|	CM	SAR0390	5.35	PepSY domain-containing protein [Staphylococcus]	21.3	26	52	26	95	34	114	65000000	84000000	900000000	3.49667e+08	1.64163e+07			PepSY domain-containing protein [Staphylococcus]							CM	SAR0390
gi|81651448|sp|Q6GIC3.1|LEP_STAAR	CM	spsB	9	Signal peptidase IB; Short=SPase IB; AltName: Full=Leader peptidase IB	21.7	19	43	17	49	22	70	48000000	81000000	370000000	1.66333e+08	7.66513e+06			Signal peptidase IB; Short=SPase IB; AltName: Full=Leader peptidase IB							CM	spsB
gi|56749225|sp|Q6GFL5.1|PRSA_STAAR	CM	prsA	9.13	Foldase protein PrsA; Flags: Precursor	35.6	30	77	28	111	39	161	45000000	70000000	590000000	235000000	6.60112e+06			Foldase protein PrsA; Flags: Precursor							CM	prsA
gi|446590993|ref|WP_000668339.1|	CM	SAR1066	9.31	YkyA family lipoprotein [Staphylococcus]	23.86	20	36	16	36	29	70	32000000	11000000	400000000	1.47667e+08	6.18888e+06			YkyA family lipoprotein [Staphylococcus]							CM	SAR1066
gi|447016296|ref|WP_001093552.1|	CM	saeP	9.15	DM13 domain-containing protein [Staphylococcus]	16.05	6	9	6	19	11	34	6300000	10000000	180000000	6.54333e+07	4.07684e+06			DM13 domain-containing protein [Staphylococcus]							CM	saeP
gi|446748691|ref|WP_000825947.1|	CM	sar2104	5.22	hypothetical protein	17.76	7	51	5	46	9	89	39000000	15000000	140000000	6.46667e+07	3.64114e+06			hypothetical protein							Cm	sar2104
gi|446669342|ref|WP_000746688.1|	CM	SAR0396	8.85	NDxxF motif lipoprotein [Staphylococcus]	23.65	13	30	11	30	22	50	24000000	23000000	190000000	79000000	3.34038e+06			NDxxF motif lipoprotein [Staphylococcus]							CM	SAR0396
gi|56749552|sp|Q6GEK8.1|RS11_STAAR	C	rpsK	11.2	30S ribosomal protein S11	13.87	4	19	5	19	3	29	26000000	12000000	100000000	46000000	3.31651e+06			30S ribosomal protein S11							C	rpsK
gi|446655937|ref|WP_000733283.1|	CM	blaZ	9.55	BlaZ family penicillin-hydrolyzing class A beta-lactamase PC1 [Bacteria]	31.33	23	49	16	49	27	93	30000000	23000000	240000000	9.76667e+07	3.11735e+06			BlaZ family penicillin-hydrolyzing class A beta-lactamase PC1 [Bacteria]							CM	blaZ
gi|49242953|emb|CAG41684.1|	CM	SAR2706a	9.6	hypothetical protein SAR2706a [Staphylococcus aureus subsp. aureus MRSA252]	3.84	1	3	1	3	1	3	6200000	8000000	21000000	1.17333e+07	3.05556e+06
gi|56749417|sp|Q6GHH9.1|RS2_STAAR	C	rpsB	5.42	30S ribosomal protein S2	29.08	17	82	13	25	22	98	82000000	4000000	180000000	8.86667e+07	3.04906e+06
gi|56749409|sp|Q6GFY8.1|RS4_STAAR	C	rpsD	10.02	30S ribosomal protein S4	23.02	14	53	13	33	13	33	53000000	41000000	110000000	68000000	2.95395e+06
gi|56749571|sp|Q6GHL1.1|RL28_STAAR	C	rpmB	11.11	50S ribosomal protein L28	6.97	4	8	4	14	4	8	12000000	6500000	40000000	19500000	2.7977e+06
gi|446649156|ref|WP_000726502.1|	E	SAR0694	3.94	putative exported protein	10.4	1	3	4	8	4	20	1000000	6700000	78000000	2.85667e+07	2.74679e+06
gi|446677112|ref|WP_000754458.1|	CM	sstD	9.31	siderophore ABC transporter substrate-binding protein; transferrin receptor	37.83	21	51	21	52	33	124	27000000	28000000	250000000	1.01667e+08	2.68746e+06
gi|81650453|sp|Q6GE15.1|SBI_STAAR	E	sbi	9.43	Immunoglobulin-binding protein Sbi; Flags: Precursor	50.16	30	114	22	43	38	107	100000000	19000000	280000000	133000000	2.65152e+06
gi|446705393|ref|WP_000782739.1|	CM	modA	9.34	molybdate ABC transporter substrate-binding protein [Staphylococcus]	29.05	21	38	19	53	27	75	20000000	21000000	180000000	7.36667e+07	2.53586e+06
gi|446199747|ref|WP_000277602.1|	C	SAR1784	9.61	universal stress protein [Bacteria]	15.22	12	60	11	23	11	20	73000000	13000000	26000000	3.73333e+07	2.45291e+06
gi|487717641|ref|WP_001801873.1|	CM	mecA	8.7	PBP2a family beta-lactam-resistant peptidoglycan transpeptidase MecA [Staphylococcus]	76.19	42	147	40	189	54	210	100000000	110000000	320000000	1.76667e+08	2.31876e+06
gi|56749212|sp|Q6GDJ6.1|MQO2_STAAR	C	mqo2	6.12	Probable malate:quinone oxidoreductase 2; AltName: Full=MQO 2; AltName: Full=Malate dehydrogenase [quinone] 2	55.96	28	125	22	56	25	73	230000000	23000000	120000000	1.24333e+08	2.22183e+06
gi|446649978|ref|WP_000727324.1|	CM	SAR2470	9.22	DUF4889 domain-containing protein [Staphylococcus]	13.26	9	11	8	18	12	30	6300000	19000000	63000000	2.94333e+07	2.21971e+06
gi|446660308|ref|WP_000737654.1|	CM	mntC	8.68	Manganese transporter substrate-binding lipoprotein	34.72	28	84	18	44	19	45	150000000	26000000	49000000	75000000	2.16014e+06
gi|446657688|ref|WP_000735034.1|	CM	fhuD2	9.16	ABC transporter substrate-binding protein [Staphylococcus]	34	23	46	21	37	25	72	24000000	26000000	170000000	7.33333e+07	2.15686e+06
gi|73917908|sp|Q6GEI2.1|RS10_STAAR	C	rpsJ	9.74	30S ribosomal protein S10	11.57	7	16	4	8	4	12	22000000	10000000	42000000	2.46667e+07	2.13195e+06
gi|81696473|sp|Q6GG57.1|RL21_STAAR	C	rplU	9.84	50S ribosomal protein L21	11.33	9	17	9	21	9	27	11000000	20000000	41000000	24000000	2.11827e+06
gi|172046106|sp|Q6GF37.2|HLD_STAAR	E	hld	8.19	Delta-hemolysin; Short=Delta-lysin; AltName: Full=Delta-toxin	2.98	2	6	3	6	3	9	2400000	4000000	11000000	5800000	1.94631e+06
gi|446060479|ref|WP_000138334.1|	CM	pbp2	8.62	penicillin-binding protein [Staphylococcus aureus]	79.25	39	136	41	178	44	163	68000000	83000000	310000000	1.53667e+08	1.93901e+06
gi|447083426|ref|WP_001160682.1|	CM	yajC	9.77	preprotein translocase subunit YajC [Bacteria]	9.67	1	2	2	3	2	4	9400000	7500000	32000000	16300000	1.68563e+06
gi|52783356|sp|Q6GJC3.1|RS12_STAAR	C	rpsL	11.25	30S ribosomal protein S12	15.28	4	7	6	14	10	17	5400000	5400000	60000000	23600000	1.5445e+06
gi|60390437|sp|Q6GHZ0.1|ODP2_STAAR	C	pdhC	4.9	Dihydrolipoyllysine-residue acetyltransferase component of pyruvate dehydrogenase complex; AltName: Full=Dihydrolipoamide acetyltransferase component of pyruvate dehydrogenase complex; AltName: Full=E2	46.37	21	91	18	80	19	59	110000000	45000000	58000000	71000000	1.53116e+06
gi|61215547|sp|Q6GEI9.1|RS3_STAAR	C	rpsC	9.76	30S ribosomal protein S3	24.09	15	29	17	31	19	34	21000000	19000000	68000000	36000000	1.4944e+06
gi|56749743|sp|Q6GH63.1|Y1353_STAAR	CM	SAR1353	10.14	UPF0154 protein SAR1353	9.31	2	6	2	9	1	15	5100000	5700000	30000000	13600000	1.46079e+06
gi|60389827|sp|Q6GEP7.1|ASP23_STAAR	C	asp23	5.13	Alkaline shock protein 23	19.18	7	17	10	28	13	38	6400000	12000000	64000000	2.74667e+07	1.43205e+06
gi|446956619|ref|WP_001033875.1|	E	SAR0304	9.49	5'-nucleotidase, lipoprotein e(P4) family [Staphylococcus]	33.33	10	27	14	47	16	67	8700000	42000000	87000000	45900000	1.37714e+06
gi|56749569|sp|Q6GHJ4.1|RL19_STAAR	C	rplS	11.51	50S ribosomal protein L19	13.35	9	17	6	21	6	11	12000000	9800000	33000000	1.82667e+07	1.36829e+06
gi|60390432|sp|Q6GG27.1|RL20_STAAR	C	rplT	11.26	50S ribosomal protein L20	13.68	6	17	4	8	7	24	5700000	3600000	45000000	18100000	1.3231e+06
gi|446955577|ref|WP_001032833.1|	E	SAR1857	9.25	N-acetylglucosaminidase [Staphylococcus]	32.49	22	35	17	36	27	57	8700000	8800000	110000000	42500000	1.30809e+06
gi|122063490|sp|Q6GHD4.2|GLPD_STAAR	C	glpD	6.38	Aerobic glycerol-3-phosphate dehydrogenase	62.36	27	73	31	107	37	124	32000000	57000000	150000000	7.96667e+07	1.27753e+06
gi|81651381|sp|Q6GI31.1|ATL_STAAR	E	atl	9.61	Bifunctional autolysin; Includes: RecName: Full=N-acetylmuramoyl-L-alanine amidase; Includes: RecName: Full=Mannosyl-glycoprotein endo-beta-N-acetylglucosaminidase; Flags: Precursor	137.44	55	164	50	171	62	207	110000000	45000000	360000000	1.71667e+08	1.24903e+06
gi|81650490|sp|Q6GE63.1|Y2457_STAAR	CM	SAR2457	6.12	Uncharacterized lipoprotein SAR2457; Flags: Precursor	23.3	4	9	5	14	6	22	12000000	10000000	65000000	29000000	1.24464e+06
gi|446538121|ref|WP_000615467.1|	CM	tcyC	7.04	amino acid ABC transporter ATP-binding protein [Staphylococcus]	27.07	16	45	17	40	20	67	12000000	16000000	72000000	3.33333e+07	1.23138e+06
gi|81828039|sp|Q6GI23.1|QOX2_STAAR	CM	qoxA	8.67	Probable quinol oxidase subunit 2; AltName: Full=Quinol oxidase polypeptide II; Flags: Precursor	41.75	20	55	24	84	29	116	14000000	29000000	110000000	51000000	1.22156e+06
gi|447137399|ref|WP_001214655.1|	CM	htsA	9.35	ABC transporter substrate-binding protein [Staphylococcus]	36.66	22	29	14	21	27	55	12000000	12000000	110000000	4.46667e+07	1.2184e+06
gi|446288310|ref|WP_000366165.1|	CM	SAR1869	6.27	NERD domain-containing protein [Staphylococcus]	35.01	15	39	14	38	27	83	13000000	16000000	95000000	4.13333e+07	1.18062e+06
gi|81650908|sp|Q6GFW9.1|Y1817_STAAR	CM	SAR1817	6.9	hypothetical protein	17.99	9	15	11	28	10	16	6500000	24000000	30000000	2.01667e+07	1.12099e+06
gi|446660340|ref|WP_000737686.1|	CM	SAR1608	9.22	putative lipoprotein	21.46	5	9	9	23	11	35	2600000	6400000	62000000	2.36667e+07	1.10283e+06
gi|56749042|sp|Q6GJC0.1|EFTU_STAAR	C	tuf	4.74	Elongation factor Tu; Short=EF-Tu	43.08	22	115	21	74	33	142	32000000	15000000	94000000	47000000	1.09099e+06
gi|447202085|ref|WP_001279341.1|	CM	htrA	9.23	trypsin-like peptidase domain-containing protein [Staphylococcus]	45.71	22	59	23	57	24	72	20000000	23000000	99000000	4.73333e+07	1.03551e+06
gi|446660898|ref|WP_000738244.1|	CM	SAR2438	6.6	HlyD family efflux transporter periplasmic adaptor subunit [Staphylococcus]	23	12	28	12	40	11	36	11000000	19000000	40000000	2.33333e+07	1.01449e+06
gi|446754042|ref|WP_000831298.1|	CM	SAR2523	7.75	membrane protein [Staphylococcus]	25.78	17	26	13	32	20	57	7100000	9700000	61000000	2.59333e+07	1.00595e+06
gi|446350317|ref|WP_000428172.1|	C	SAR1972	10.05	YtxH domain-containing protein [Bacilli]	10.32	4	6	3	4	6	8	4600000	2000000	24000000	10200000	988372
gi|60389623|sp|Q6GEX2.1|ATPB_STAAR	C	atpD	4.68	ATP synthase subunit beta; AltName: Full=ATP synthase F1 sector subunit beta; AltName: Full=F-ATPase subunit beta	51.37	29	75	28	104	32	120	21000000	38000000	87000000	4.86667e+07	947375
gi|81650543|sp|Q6GED5.1|SSAA2_STAAR	E	ssaA2	8.95	Staphylococcal secretory antigen ssaA2; Flags: Precursor	29.59	7	29	7	19	7	27	14000000	16000000	54000000	28000000	946266
gi|446654992|ref|WP_000732338.1|	CM	metQ	9.05	MetQ/NlpA family ABC transporter substrate-binding protein [Staphylococcus]	30.3	19	33	19	32	21	33	17000000	9500000	57000000	2.78333e+07	918592
gi|61215548|sp|Q6GJD0.1|RL1_STAAR	C	rplA	8.83	50S ribosomal protein L1	24.53	10	32	13	24	13	25	7600000	8600000	46000000	2.07333e+07	845224
gi|73919100|sp|Q6GEK0.1|RS5_STAAR	C	rpsE	9.88	30S ribosomal protein S5	17.73	9	17	9	17	10	28	7100000	4200000	33000000	1.47667e+07	832863
gi|447178125|ref|WP_001255381.1|	CM	SAR1288	7.69	cystatin-like fold lipoprotein [Staphylococcus]	14.12	7	32	10	27	12	39	6100000	3900000	24000000	1.13333e+07	802644
gi|446661859|ref|WP_000739205.1|	E	ecb	10.39	fibrinogen-binding protein [Staphylococcus]	12.14	5	6	4	7	6	8	5000000	4100000	20000000	9700000	799012
gi|446650191|ref|WP_000727537.1|	CM	SAR2473	9.74	DUF3139 domain-containing protein [Staphylococcus]	14	5	9	7	18	6	18	3900000	6800000	21000000	1.05667e+07	754762
gi|81651129|sp|Q6GGW4.1|GPSB_STAAR	C	gpsB	5.9	Cell cycle protein GpsB; AltName: Full=Guiding PBP1-shuttling protein	13.14	3	6	3	4	7	29	1300000	210000	27000000	9.50333e+06	723237
gi|81827973|sp|Q6GEI6.1|RL2_STAAR	C	rplB	10.77	50S ribosomal protein L2	30.14	9	23	8	29	10	57	8000000	4800000	52000000	21600000	716656
gi|81651941|sp|Q6GKB7.1|PTG3C_STAAR	CM	ptsG	5.92	PTS system glucose-specific EIICBA component; AltName: Full=EIICBA-Glc; Short=EII-Glc; AltName: Full=EIICBA-Glc 1; Includes: RecName: Full=Glucose permease IIC component; AltName: Full=PTS system glucose-specific EIIC component; Includes: RecName: Full=Glucose-specific phosphotransferase enzyme IIB component; AltName: Full=PTS system glucose-specific EIIB component; Includes: RecName: Full=Glucos…	73.88	20	62	18	94	19	108	19000000	27000000	110000000	52000000	703844
gi|60390438|sp|Q6GHZ1.1|ODPB_STAAR	C	pdhB	4.65	Pyruvate dehydrogenase E1 component subunit beta	35.22	21	52	16	43	18	24	26000000	22000000	23000000	2.36667e+07	671967
gi|446819788|ref|WP_000897044.1|	C	rpsR	11	30S ribosomal protein S18 [Bacteria]	9.3	4	8	3	11	5	13	3400000	3200000	12000000	6200000	666667
gi|62287262|sp|Q6GJC2.1|RS7_STAAR	C	rpsG	9.98	30S ribosomal protein S7	17.78	7	13	7	15	11	17	5600000	6900000	23000000	1.18333e+07	665542
gi|446682020|ref|WP_000759366.1|	CM	srtA	8.37	class A sortase SrtA [Staphylococcus]	23.58	10	17	7	12	15	32	5500000	4700000	36000000	15400000	653096
gi|60389622|sp|Q6GEX0.1|ATPA_STAAR	C	atpA	4.9	ATP synthase subunit alpha; AltName: Full=ATP synthase F1 sector subunit alpha; AltName: Full=F-ATPase subunit alpha	54.55	18	35	18	59	18	50	14000000	39000000	53000000	3.53333e+07	647724
gi|81650812|sp|Q6GFI3.1|MGT_STAAR	CM	mgt/sgtB	9.41	Monofunctional glycosyltransferase; Short=MGT; AltName: Full=Peptidoglycan TGase	31.44	11	24	14	27	13	64	6600000	5300000	49000000	20300000	645674
gi|446753799|ref|WP_000831055.1|	CM	lcpC	9.11	LCP family protein [Staphylococcus]	34.72	19	37	16	39	17	56	9300000	11000000	46000000	22100000	636521
gi|486296638|ref|WP_001574560.1|	CM	SAR0839	6.13	DUF5067 domain-containing protein [Staphylococcus]	28.39	14	17	16	30	19	38	5300000	9400000	38000000	1.75667e+07	618762
gi|446650425|ref|WP_000727771.1|	CM	adcA	6.64	zinc ABC transporter substrate-binding lipoprotein AdcA [Staphylococcus]	58.97	23	31	19	40	33	77	6300000	10000000	92000000	36100000	612176
gi|60389635|sp|Q6GHY9.1|DLDH_STAAR	C	pdhD	4.95	Dihydrolipoyl dehydrogenase; AltName: Full=Dihydrolipoamide dehydrogenase; AltName: Full=E3 component of pyruvate complex; AltName: Full=Membrane-bound ribosome protein complex 50 kDa subunit	49.42	20	56	19	56	17	36	29000000	27000000	25000000	27000000	546338
gi|81651143|sp|Q6GGY5.1|PTGA_STAAR	C	crr	4.52	PTS system glucose-specific EIIA component; AltName: Full=EIIA-Glc; AltName: Full=EIII-Glc; AltName: Full=Glucose-specific phosphotransferase enzyme IIA component	17.97	7	9	7	12	10	23	1900000	2400000	25000000	9.76667e+06	543498
gi|446685702|ref|WP_000763048.1|	C	pmtC	7.06	phenol-soluble modulin export ABC transporter ATP-binding protein PmtC [Staphylococcus]	32.93	17	30	15	29	17	45	5100000	7700000	40000000	17600000	534467
gi|56749221|sp|Q6GEY5.1|YIDC_STAAR	CM	yidC; oxaA	9.61	Membrane protein insertase YidC; AltName: Full=Foldase YidC; AltName: Full=Membrane integrase YidC; AltName: Full=Membrane protein YidC; Flags: Precursor	33.59	9	34	6	34	10	59	11000000	9200000	33000000	1.77333e+07	527935
gi|60390009|sp|Q6GIL8.1|G3P1_STAAR	C	gapA1	4.89	Glyceraldehyde-3-phosphate dehydrogenase 1; Short=GAPDH 1; AltName: Full=NAD-dependent glyceraldehyde-3-phosphate dehydrogenase	36.26	13	30	10	17	14	42	6000000	5100000	46000000	1.90333e+07	524913
gi|49242758|emb|CAG41483.1|	CM	tcyB	9.16	amino acid ABC transporter permease	26.48	7	22	6	30	7	34	5500000	11000000	25000000	1.38333e+07	522407
gi|446678373|ref|WP_000755719.1|	E	SAR1558	9.06	hypothetical protein [Staphylococcus]	15.98	3	7	2	4	7	10	1900000	2400000	20000000	8100000	506884
gi|56749551|sp|Q6GEK7.1|RS13_STAAR	C	rpsM	10.42	30S ribosomal protein S13	13.71	9	12	6	9	8	11	5400000	4300000	11000000	6900000	503282
gi|446748561|ref|WP_000825817.1|	CM	SAR2275	9.59	alkaline shock response membrane anchor protein AmaP [Staphylococcus]	20.75	5	8	6	12	8	14	1700000	4000000	25000000	1.02333e+07	493173
gi|446671705|ref|WP_000749051.1|	C	SAR0618	8.89	ABC transporter substrate-binding protein [Staphylococcus]	33.25	16	27	13	18	22	42	6200000	4300000	38000000	1.61667e+07	486216
gi|81650547|sp|Q6GED9.3|SARR_STAAR	C	sarR	9.34	HTH-type transcriptional regulator SarR; AltName: Full=Staphylococcal accessory regulator R	13.66	4	7	3	4	5	13	5900000	610000	13000000	6.50333e+06	476086
gi|446084949|ref|WP_000162804.1|	CM	dsbA	9.19	Thioredoxin/Protein disulfide-isomerase	23.1	7	10	7	11	11	22	3100000	2800000	26000000	1.06333e+07	460317
gi|81650996|sp|Q6GGC7.1|Y1650_STAAR	CM	SAR1650	5.6	flotillin-like protein FloA	35.16	13	31	13	42	18	65	6000000	8500000	31000000	1.51667e+07	431361
gi|81650653|sp|Q6GEW8.1|ATPF_STAAR	CM	atpF	5.04	ATP synthase subunit b; AltName: Full=ATP synthase F(0) sector subunit b; AltName: Full=ATPase subunit I; AltName: Full=F-type ATPase subunit b; Short=F-ATPase subunit b	19.58	9	13	4	10	9	15	3900000	3000000	18000000	8300000	423902
gi|81650664|sp|Q6GEZ3.1|CSHA_STAAR	C	cshA	9.48	DEAD-box ATP-dependent RNA helicase CshA	56.92	26	80	18	45	23	75	27000000	7100000	38000000	2.40333e+07	422230
gi|81828049|sp|Q6GIE7.1|NDH_STAAR	C	ndh2	5.35	Type II NADH:quinone oxidoreductase; AltName: Full=NDH-2	44.08	16	36	17	39	16	30	11000000	17000000	27000000	1.83333e+07	415910
gi|60389449|sp|Q6GHK3.1|ACP_STAAR	C	acpP	3.94	Acyl carrier protein; Short=ACP	8.54	5	5	3	4	4	5	680000	770000	8900000	3450000	403981
gi|447189284|ref|WP_001266540.1|	CM	fruA	5.87	fructose-specific PTS transporter subunit EIIC [Staphylococcus]	68.73	22	52	19	70	20	62	10000000	22000000	49000000	27000000	392842
gi|81650930|sp|Q6GFZ7.1|Y1788_STAAR	C	SAR1788	5.6	Putative universal stress protein SAR1788	18.46	7	11	7	12	8	13	3200000	3800000	14000000	7000000	379198
gi|446654744|ref|WP_000732090.1|	CM	SAR2546	4.48	YehR family lipoprotein [Staphylococcus]	17.29	3	6	5	8	14	20	1800000	740000	17000000	6.51333e+06	376711
gi|56749402|sp|Q6GEI4.1|RL4_STAAR	C	rplD	9.9	50S ribosomal protein L4	22.48	9	17	7	9	7	13	5100000	5800000	13000000	7.96667e+06	354389
gi|447090632|ref|WP_001167888.1|	CM	ftsH	5.42	ATP-dependent zinc metalloprotease FtsH [Staphylococcus]	77.76	21	47	24	83	31	66	7700000	20000000	54000000	2.72333e+07	350223
gi|81650515|sp|Q6GEA0.1|LYRA_STAAR	CM	lyrA	4.98	Lysostaphin resistance protein A	46.87	14	31	14	31	17	54	5200000	5200000	37000000	15800000	337103
gi|446093943|ref|WP_000171798.1|	CM	SAR1396	9.7	hypothetical protein [Staphylococcus]	13.65	1	2	1	3	1	3	1300000	1500000	11000000	4600000	336996
gi|446898091|ref|WP_000975347.1|	C	tarS	6.24	poly(ribitol-phosphate) beta-N-acetylglucosaminyltransferase [Staphylococcus]	66.29	25	70	25	73	29	68	12000000	18000000	37000000	2.23333e+07	336904
gi|81696508|sp|Q6GI24.1|QOX1_STAAR	CM	qoxB	7.71	Probable quinol oxidase subunit 1; AltName: Full=Quinol oxidase polypeptide I	75.13	7	37	6	42	8	40	13000000	14000000	47000000	2.46667e+07	328320
gi|60389621|sp|Q6GEW9.1|ATPD_STAAR	C	atpH	6.75	ATP synthase subunit delta; AltName: Full=ATP synthase F(1) sector subunit delta; AltName: Full=F-type ATPase subunit delta; Short=F-ATPase subunit delta	20.44	5	10	6	12	7	15	1700000	3400000	15000000	6700000	327789
gi|487744219|ref|WP_001827022.1|	CM	SAR1471	9.2	zinc metallopeptidase [Bacteria]	24.57	7	17	6	10	5	10	3400000	9000000	11000000	7800000	317460
gi|54036260|sp|Q6GG26.1|RL35_STAAR	C	rpmI	12.32	50S ribosomal protein L35	7.69	1	1	1	2	2	3	31000	2400000	4800000	2.41033e+06	313437
gi|446974600|ref|WP_001051856.1|	E	SAR1837	8.87	YtxH domain-containing protein [Staphylococcus]	15.73	8	9	7	9	11	13	2100000	1400000	11000000	4.83333e+06	307268
gi|447199315|ref|WP_001276571.1|	CM	SAR1611	9.96	rhodanese-like domain-containing protein [Staphylococcus]	14.79	2	3	3	8	3	3	1000000	2600000	10000000	4.53333e+06	306513
gi|81650583|sp|Q6GEJ0.1|RL16_STAAR	C	rplP	10.63	50S ribosomal protein L16	16.23	2	5	2	5	4	12	3100000	2400000	9300000	4.93333e+06	303964
gi|73621697|sp|Q6GEJ9.1|RL18_STAAR	C	rplR	9.95	50S ribosomal protein L18	13.09	4	19	5	11	8	8	4800000	1000000	5800000	3.86667e+06	295391
gi|60390429|sp|Q6GEK2.1|RL15_STAAR	C	rplO	10.28	50S ribosomal protein L15	15.59	6	10	6	7	9	12	730000	1100000	11000000	4.27667e+06	274321
gi|73621228|sp|Q6GH43.1|MSRR_STAAR	CM	msrR	9.66	peptide methionine sulfoxide reductase regulator	36.95	15	38	11	23	18	33	10000000	4400000	15000000	9800000	265223
gi|60390439|sp|Q6GHZ2.1|ODPA_STAAR	C	pdhA	4.9	Pyruvate dehydrogenase E1 component subunit alpha	41.39	18	41	14	30	13	15	15000000	10000000	6700000	1.05667e+07	255295
gi|81650926|sp|Q6GFZ0.1|EZRA_STAAR	CM	ezrA	4.78	Septation ring formation regulator EzrA	66.17	30	51	29	71	33	60	8900000	15000000	26000000	1.66333e+07	251373
gi|446417829|ref|WP_000495684.1|	CM	SAR2235	9.79	hypothetical protein [Staphylococcus]	40.61	5	9	5	36	10	32	3200000	4200000	23000000	1.01333e+07	249528
gi|81651109|sp|Q6GGT1.3|EBPS_STAAR	CM	ebpS	5.92	Elastin-binding protein EbpS	53.05	6	16	8	25	10	31	4600000	7600000	26000000	1.27333e+07	240025
gi|446748277|ref|WP_000825533.1|	CM	gmpC	8.91	dipeptide ABC transporter glycylmethionine-binding lipoprotein [Staphylococcus aureus]	30.47	12	19	13	13	20	25	5000000	1800000	15000000	7.26667e+06	238486
gi|81651261|sp|Q6GHH3.1|Y1238_STAAR	CM	SAR1238	9.1	Putative zinc metalloprotease SAR1238	48.11	9	21	14	42	16	46	2600000	3800000	28000000	1.14667e+07	238343
gi|56749547|sp|Q6GEI8.1|RL22_STAAR	C	rplV	9.92	50S ribosomal protein L22	12.83	5	10	6	9	7	9	2100000	1500000	5500000	3.03333e+06	236425
gi|56749731|sp|Q6GFE5.1|Y2004_STAAR	CM	SAR2004	7.8	UPF0316 protein SAR2004	22.94	4	13	6	23	7	26	3200000	3500000	9400000	5.36667e+06	233944
gi|446672456|ref|WP_000749802.1|	CM	secDF	9.67	protein translocase subunit SecDF [Staphylococcus]	84.16	23	47	24	68	30	66	12000000	13000000	34000000	1.96667e+07	233682
gi|446742587|ref|WP_000819843.1|	CM	SAR2500	5.78	DUF4467 domain-containing protein [Bacteria]	14.32	4	5	3	5	5	5	1100000	430000	8400000	3310000	231145
gi|446967868|ref|WP_001045124.1|	CM	sirA	9.15	staphyloferrin B ABC transporter substrate-binding protein SirA [Staphylococcus]	36.69	9	13	5	7	20	28	4600000	2200000	18000000	8.26667e+06	225311
gi|81696446|sp|Q6GEJ8.1|RL6_STAAR	C	rplF	9.54	50S ribosomal protein L6	19.77	10	11	9	14	6	6	3400000	4300000	5300000	4.33333e+06	219187
gi|57013206|sp|Q6GIV9.1|UPPP_STAAR	CM	uppP	9.32	Undecaprenyl-diphosphatase; AltName: Full=Bacitracin resistance protein; AltName: Full=Undecaprenyl pyrophosphate phosphatase	32.26	2	9	3	7	4	15	6100000	1000000	14000000	7.03333e+06	218020
gi|56748681|sp|Q6GGC0.1|DNAK_STAAR	C	dnaK	4.65	Chaperone protein DnaK; AltName: Full=HSP70; AltName: Full=Heat shock 70 kDa protein; AltName: Full=Heat shock protein 70	66.32	23	47	15	45	31	67	5900000	4100000	33000000	1.43333e+07	216124
gi|446067652|ref|WP_000145507.1|	CM	SAR1077	5.87	DUF4064 domain-containing protein [Staphylococcus aureus]	39.98	14	34	17	51	20	42	3600000	5300000	17000000	8.63333e+06	215941
gi|56749403|sp|Q6GEJ5.1|RL5_STAAR	C	rplE	9.32	50S ribosomal protein L5	20.25	10	22	10	19	12	14	4700000	3000000	5000000	4.23333e+06	209053
gi|81828082|sp|Q6GJH1.1|KPRS_STAAR	C	prs	5.87	Ribose-phosphate pyrophosphokinase; Short=RPPK; AltName: Full=5-phospho-D-ribosyl alpha-1-diphosphate; AltName: Full=Phosphoribosyl diphosphate synthase; AltName: Full=Phosphoribosyl pyrophosphate synthase; Short=P-Rib-PP synthase; Short=PRPP synthase; Short=PRPPase	35.26	7	10	5	5	5	6	1600000	18000000	2200000	7.26667e+06	206088
gi|56748685|sp|Q6GIM3.1|CLPP_STAAR	C	clpP	5.13	ATP-dependent Clp protease proteolytic subunit; AltName: Full=Endopeptidase Clp	21.5	5	14	4	5	9	19	1900000	150000	11000000	4350000	202326
gi|56749230|sp|Q6GGZ0.1|MURG_STAAR	C	murG	8.93	UDP-N-acetylglucosamine--N-acetylmuramyl-(pentapeptide) pyrophosphoryl-undecaprenol N-acetylglucosamine transferase; AltName: Full=Undecaprenyl-PP-MurNAc-pentapeptide-UDPGlcNAc GlcNAc transferase	39.73	16	31	17	28	18	33	4900000	4200000	15000000	8.03333e+06	202198
gi|446985412|ref|WP_001062668.1|	C	cidC	7.22	pyruvate oxidase; Thiamine pyrophosphate enzyme [Staphylococcus aureus]	63.78	20	32	19	44	25	51	4800000	5200000	28000000	1.26667e+07	198599
gi|445959230|ref|WP_000037085.1|	CM	SAR1973	8.91	YihY/virulence factor BrkB family protein [Staphylococcus aureus]	45.62	11	20	11	30	13	35	2500000	4900000	19000000	8800000	192898
gi|446642000|ref|WP_000719346.1|	E	SAR2279	10.1106	alpha/beta hydrolase [Staphylococcus]	32.57	6	8	3	5	12	18	2100000	660000	16000000	6.25333e+06	191997
gi|446573813|ref|WP_000651159.1|	CM	SAR1368	8.98	alanine:cation symporter family protein [Staphylococcus]	52.14	8	18	10	26	10	28	3900000	4100000	22000000	10000000	191791
gi|446469940|ref|WP_000547794.1|	CM	nupC	8.99	NupC/NupG family nucleoside CNT transporter [Staphylococcus]	43.78	6	21	5	26	6	28	3200000	6000000	15000000	8.06667e+06	184255
gi|81828056|sp|Q6GIN8.1|SECA1_STAAR	C	secA1	5.11	Protein translocase subunit SecA 1	95.92	41	98	46	143	44	108	11000000	20000000	22000000	1.76667e+07	184181
gi|446692070|ref|WP_000769416.1|	CM	dltD	9.21	D-alanyl-lipoteichoic acid biosynthesis protein DltD [Staphylococcus]	44.92	18	32	19	32	25	43	3400000	4100000	17000000	8.16667e+06	181805
gi|446754354|ref|WP_000831610.1|	CM	SAR0696	9.73	YxeA family protein [Bacteria]	12.16	2	2	2	2	2	3	150000	180000	6000000	2110000	173520
gi|446320817|ref|WP_000398672.1|	E	psm𝛃1	4.78	beta-class phenol-soluble modulin [Bacteria]	4.49	2	3	2	4	2	3	84000	220000	2000000	768000	171047
gi|60390821|sp|Q6GEJ2.1|RS17_STAAR	C	rpsQ	9.76	30S ribosomal protein S17	10.17	3	7	2	3	3	4	2000000	500000	2700000	1.73333e+06	170436
gi|446786218|ref|WP_000863474.1|	CM	ffh	9.3	signal recognition particle protein [Staphylococcus]	50.67	18	43	7	8	20	37	11000000	350000	14000000	8450000	166765
gi|446715728|ref|WP_000793051.1|	CM	pbp4	9.23	penicillin-binding protein PBP4 [Staphylococcus aureus]	48.18	11	18	9	25	14	35	2900000	4100000	17000000	8000000	166044
gi|56749585|sp|Q6GJC6.1|RPOB_STAAR	C	rpoB	4.91	DNA-directed RNA polymerase subunit beta; Short=RNAP subunit beta; AltName: Full=RNA polymerase subunit beta; AltName: Full=Transcriptase subunit beta	133.12	61	158	39	78	52	111	34000000	4600000	27000000	2.18667e+07	164263
gi|446501710|ref|WP_000579564.1|	C	pknB	5.76	serine/threonine protein kinase Stk1 [Staphylococcus]	74.32	27	44	35	110	35	60	3500000	15000000	18000000	1.21667e+07	163706
gi|73920840|sp|Q6GK73.1|LDH1_STAAR	C	ldh1	4.94	L-lactate dehydrogenase 1; Short=L-LDH 1	34.54	6	8	8	9	11	18	1000000	1800000	14000000	5600000	162131
gi|60390823|sp|Q6GHU0.1|THIO_STAAR	C	trxA	4.37	Thioredoxin; Short=Trx	11.43	5	8	4	5	9	17	680000	300000	4200000	1.72667e+06	151064
gi|446764088|ref|WP_000841344.1|	E	nucI	9.72	thermonuclease family protein [Staphylococcus]	20.34	5	6	5	7	5	6	2500000	2000000	4700000	3.06667e+06	150770
gi|81650936|sp|Q6GG09.1|KPYK_STAAR	C	pyk	5.2	Pyruvate kinase; Short=PK	63.1	31	63	24	46	31	49	7900000	3600000	17000000	9500000	150555
gi|446715088|ref|WP_000792417.1|	CM	divIC	9.77	cell-division protein divIC	15.34	3	4	3	3	8	23	420000	390000	6100000	2.30333e+06	150152
gi|446542574|ref|WP_000619920.1|	CM	SAR1894	9.02	DUF1433 domain-containing protein [Staphylococcus]	17.69	5	5	5	7	6	9	610000	1700000	5500000	2.60333e+06	147164
gi|445933972|ref|WP_000011827.1|	E	SAR1335	6.76	hypothetical protein [Staphylococcus]	32.85	17	18	13	22	16	18	2200000	4000000	8100000	4.76667e+06	145104
gi|446984917|ref|WP_001062173.1|	C	cshB	9.49	DEAD/DEAH box helicase [Staphylococcus]	51.02	15	29	12	22	16	20	6900000	3200000	12000000	7.36667e+06	144388
gi|56749560|sp|Q6GGC5.1|RS21_STAAR	C	rpsU	12.23	30S ribosomal protein S21	6.97	4	4	2	2	2	3	730000	380000	1900000	1.00333e+06	143950
gi|446209730|ref|WP_000287585.1|	C	SAR1804	9.67	1-acyl-sn-glycerol-3-phosphate acyltransferase [Staphylococcus]	23.06	7	11	7	11	7	10	1600000	3000000	5200000	3.26667e+06	141659
gi|56749586|sp|Q6GJC9.1|RL10_STAAR	C	rplJ	4.79	50S ribosomal protein L10	17.7	4	9	3	9	6	10	1200000	2500000	3500000	2400000	135593
gi|60390007|sp|Q6GHP9.1|FTSZ_STAAR	C	ftsZ	4.87	Cell division protein FtsZ	41.01	11	25	15	38	14	18	4800000	4300000	7500000	5.53333e+06	134926
gi|446656081|ref|WP_000733427.1|	CM	SAR0730	8.7	hypothetical protein [Staphylococcus]	14.98	2	2	2	2	5	8	590000	170000	5300000	2020000	134846
gi|446954721|ref|WP_001031977.1|	E	SAR1029	6.17	polyisoprenyl-teichoic acid--peptidoglycan teichoic acid transferase [Staphylococcus]	46.04	13	26	13	21	14	23	2200000	2400000	14000000	6200000	134666
gi|446754435|ref|WP_000831691.1|	CM	camS	5.99	CamS family sex pheromone protein [Staphylococcus aureus]	45.38	13	18	21	30	20	25	2700000	2100000	13000000	5.93333e+06	130748
gi|446189179|ref|WP_000267034.1|	CM	SAR2016	7.86	hypothetical protein [Bacteria]	6.56	2	3	2	3	2	2	480000	620000	1400000	833333	127033
gi|81828019|sp|Q6GH06.1|CSPA_STAAR	C	cspA	4.51	Cold shock protein CspA	7.32	3	4	2	4	3	4	910000	460000	1400000	923333	126138
gi|83291332|sp|Q6GEK3.1|SECY_STAAR	CM	secY	9.86	Protein translocase subunit SecY	47.12	4	7	4	9	8	18	1500000	2300000	14000000	5.93333e+06	125920
gi|446276259|ref|WP_000354114.1|	CM	SAR1166	9.05	YggT family protein [Staphylococcus]	11.24	2	3	2	4	3	6	660000	1200000	2200000	1.35333e+06	120403
gi|81696485|sp|Q6GGY8.1|CTPAL_STAAR	CM	SAR1432	9.17	Probable CtpA-like serine protease	55.23	19	25	20	29	25	30	2100000	3800000	14000000	6.63333e+06	120104
gi|56749750|sp|Q6GIL6.1|TPIS_STAAR	C	tpiA	4.8	Triosephosphate isomerase; Short=TIM; Short=TPI; AltName: Full=Triose-phosphate isomerase	27.24	9	9	8	8	9	14	880000	700000	8200000	3260000	119677
gi|81696453|sp|Q6GEX1.1|ATPG_STAAR	C	atpG	5.71	ATP synthase gamma chain; AltName: Full=ATP synthase F1 sector gamma subunit; AltName: Full=F-ATPase gamma subunit	32.09	7	8	9	13	11	13	1500000	3200000	6800000	3.83333e+06	119456
gi|447011727|ref|WP_001088983.1|	CM	opuD1	9.17	BCCT family transporter [Staphylococcus]	60.53	7	15	6	22	9	18	4300000	5200000	12000000	7.16667e+06	118399
gi|446826809|ref|WP_000904065.1|	C	SAR2407	9.08	hypothetical protein [Staphylococcus]	20.42	5	6	2	2	6	10	1200000	160000	5800000	2.38667e+06	116879
gi|60389620|sp|Q6GEV0.1|ALF2_STAAR	C	fba	5.01	Fructose-bisphosphate aldolase; Short=FBP aldolase; Short=FBPA; AltName: Full=Fructose-1,6-bisphosphate aldolase	30.82	6	8	5	7	9	15	860000	800000	9100000	3.58667e+06	116375
gi|446428109|ref|WP_000505964.1|	C	SAR1055	9.81	hypothetical protein [Staphylococcus]	20.05	5	7	1	1	12	12	730000	27000	6000000	2.25233e+06	112336
gi|56748924|sp|Q6GIL4.1|ENO_STAAR	C	eno	4.55	Enolase; AltName: Full=2-phospho-D-glycerate hydro-lyase; AltName: Full=2-phosphoglycerate dehydratase	47.09	11	18	13	16	14	26	3700000	2500000	9500000	5.23333e+06	111135
gi|60389618|sp|Q6GDJ7.3|ALF1_STAAR	C	fda	4.96	Fructose-bisphosphate aldolase class 1; AltName: Full=Fructose-bisphosphate aldolase class I; Short=FBP aldolase	32.89	9	13	7	9	16	19	1600000	840000	8200000	3.54667e+06	107834
gi|60390008|sp|Q6GHQ0.1|FTSA_STAAR	C	ftsA	4.47	Cell division protein FtsA	52.65	15	29	16	33	17	30	3600000	4600000	8700000	5.63333e+06	106996
gi|56749584|sp|Q6GJC5.1|RPOC_STAAR	C	rpoC	6.53	DNA-directed RNA polymerase subunit beta'; Short=RNAP subunit beta'; AltName: Full=RNA polymerase subunit beta'; AltName: Full=Transcriptase subunit beta'	135.31	64	153	30	51	60	131	19000000	1300000	23000000	1.44333e+07	106669
gi|446106376|ref|WP_000184231.1|	CM	SAR2436	9.69	hypothetical protein [Staphylococcus]	24.18	4	5	6	9	4	4	1100000	1600000	5000000	2.56667e+06	106148
gi|56749231|sp|Q6GH57.1|MSCL_STAAR	CM	mscL	5.05	Large-conductance mechanosensitive channel	13.61	2	12	2	4	3	7	1900000	330000	2100000	1.44333e+06	106049
gi|56748921|sp|Q6GHG6.1|IF2_STAAR	C	infB	5.09	Translation initiation factor IF-2	77.78	29	53	31	84	23	36	5800000	10000000	8300000	8.03333e+06	103283
gi|56749235|sp|Q6GHK6.1|PLSX_STAAR	C	plsX	5.86	Phosphate acyltransferase; AltName: Full=Acyl-ACP phosphotransacylase; AltName: Full=Acyl-[acyl-carrier-protein]--phosphate acyltransferase; AltName: Full=Phosphate-acyl-ACP acyltransferase	35.4	6	12	5	17	13	28	850000	2300000	7800000	3650000	103107
gi|446413900|ref|WP_000491755.1|	C	SAR0673	4.59	DUF47 domain-containing protein [Staphylococcus]	23.72	6	8	7	15	5	8	580000	2900000	3800000	2.42667e+06	102305
gi|81651440|sp|Q6GIB2.1|CLPB_STAAR	C	clpB	4.96	Chaperone protein ClpB	98.23	34	66	24	46	40	76	7000000	2000000	20000000	9.66667e+06	98408.5
gi|81650766|sp|Q6GFB8.1|MAP_STAAR	E	map	9.97	extracellular adherence protein Eap/Map	76.8	19	33	8	13	27	40	3000000	970000	18000000	7.32333e+06	95355.9
gi|60389624|sp|Q6GEX3.1|ATPE_STAAR	C	atpC	5.57	ATP synthase epsilon chain; AltName: Full=ATP synthase F1 sector epsilon subunit; AltName: Full=F-ATPase epsilon subunit	14.83	6	6	5	7	4	4	800000	1100000	2200000	1.36667e+06	92155.5
gi|56749423|sp|Q6GJC8.1|RL7_STAAR	C	rplL	4.63	50S ribosomal protein L7/L12	12.73	4	6	5	9	5	9	310000	1100000	2100000	1170000	91908.9
gi|446280646|ref|WP_000358501.1|	U	SAR0735	9.94	hypothetical protein [Staphylococcus]	26.64	3	4	2	3	4	4	740000	1200000	5400000	2.44667e+06	91841.8
gi|446680238|ref|WP_000757584.1|	E	SAR1094	9.19	glycerophosphodiester phosphodiesterase [Staphylococcus]	34.9	9	11	11	12	12	13	1700000	1400000	6500000	3200000	91690.5
gi|60390909|sp|Q6GGE6.1|SODM1_STAAR	E	sodA	5.08	Superoxide dismutase [Mn/Fe] 1	22.7	4	5	3	4	6	7	710000	270000	5200000	2060000	90748.9
gi|447144394|ref|WP_001221650.1|	CM	pmtD	9.67	phenol-soluble modulin export ABC transporter permease subunit PmtD [Staphylococcus]	28.11	5	12	4	7	5	13	1200000	1100000	5300000	2.53333e+06	90122.1
gi|446842508|ref|WP_000919764.1|	CM	pbpF	9.21	penicillin-binding protein 2 [Staphylococcus]	77.13	25	32	23	40	31	49	2900000	3900000	14000000	6.93333e+06	89891.5
gi|81651168|sp|Q6GH31.1|FEMA_STAAR	C	femA	6.94	Aminoacyltransferase FemA; AltName: Full=Factor essential for expression of methicillin resistance A; AltName: Full=N-acetylmuramoyl-L-alanyl-D-glutamyl-L-lysyl-(N6-glycyl)-D-alanyl-D-alanine-diphosphoundecaprenyl-N-acetylglucosamine:glycine glycyltransferase	49.12	12	16	14	18	12	18	2400000	3100000	7700000	4400000	89576.5
gi|447041396|ref|WP_001118652.1|	CM	pbpA	9.25	penicillin-binding protein [Staphylococcus]	82.66	22	55	30	85	23	51	5900000	7500000	8700000	7.36667e+06	89120.1
gi|71153662|sp|Q6GJH0.1|RL25_STAAR	C	rplY	4.37	50S ribosomal protein L25; AltName: Full=General stress protein CTC	23.82	4	8	4	6	6	10	930000	1600000	3800000	2110000	88581
gi|81696447|sp|Q6GEL0.1|RL17_STAAR	C	rplQ	9.84	50S ribosomal protein L17	13.74	4	6	4	10	4	4	950000	1300000	1400000	1.21667e+06	88549.2
gi|56749548|sp|Q6GEJ1.1|RL29_STAAR	C	rpmC	9.59	50S ribosomal protein L29	8.09	3	3	3	5	3	4	390000	640000	1100000	710000	87762.7
gi|56748926|sp|Q6GJC1.3|EFG_STAAR	C	fusA	7.75	Elongation factor G; Short=EF-G	76.56	23	49	22	67	19	39	3900000	5200000	11000000	6700000	87513.1
gi|81651512|sp|Q6GIL2.1|SECG_STAAR	CM	secG	7.81	Probable protein-export membrane protein SecG	8.43	2	2	1	1	1	2	430000	560000	1200000	730000	86595.5
gi|447173963|ref|WP_001251219.1|	CM	SAR1945	5.33	glucosamine-6-phosphate isomerase [Staphylococcus]	22.34	9	12	10	14	14	19	770000	1500000	3500000	1.92333e+06	86093.7
gi|446041550|ref|WP_000119405.1|	C	pre	9.35	plasmid recombination protein [Bacteria]	49.63	3	3	4	4	11	11	420000	300000	12000000	4240000	85432.2
gi|60389641|sp|Q6GKQ0.1|ERMA_STAAR	C	ermA1	9.9	rRNA adenine N-6-methyltransferase; AltName: Full=Erythromycin resistance protein; AltName: Full=Macrolide-lincosamide-streptogramin B resistance protein	28.39	5	5	3	4	8	8	870000	440000	5900000	2.40333e+06	84654.2
gi|446833785|ref|WP_000911041.1|	CM	mreC	9.04	rod shape-determining protein MreC [Staphylococcus]	30.99	11	14	12	14	16	17	830000	1800000	5200000	2610000	84220.7
gi|447192387|ref|WP_001269643.1|	C	purR	8.99	pur operon repressor [Staphylococcus]	30.38	13	19	3	3	9	10	3600000	260000	3800000	2.55333e+06	84046.5
gi|56749031|sp|Q6GHH8.1|EFTS_STAAR	C	tsf	5.05	Elongation factor Ts; Short=EF-Ts	32.47	8	9	8	9	12	12	780000	1100000	6300000	2.72667e+06	83975
gi|59797752|sp|Q6GF43.1|CH60_STAAR	C	groEL	4.56	60 kDa chaperonin; AltName: Full=GroEL protein; AltName: Full=Protein Cpn60	57.58	16	22	12	17	21	30	1500000	920000	12000000	4.80667e+06	83478.1
gi|81651377|sp|Q6GI27.1|FMTA_STAAR	CM	fmtA	9.64	Teichoic acid D-alanine hydrolase; AltName: Full=Teichoic acid D-alanine esterase; Flags: Precursor	46.01	10	14	10	16	10	14	1700000	2600000	7200000	3.83333e+06	83315.2
gi|447046054|ref|WP_001123310.1|	C	SAR2228	9.34	thiol-disulfide oxidoreductase DCC family protein [Staphylococcus]	16.27	4	4	5	6	5	5	540000	680000	2800000	1340000	82360.2
gi|81696449|sp|Q6GEL8.1|RS9_STAAR	C	rpsI	10.56	30S ribosomal protein S9	14.61	0	0	3	3	2	2	NF	900000	1500000	1200000	82135.5		NF = not found
gi|446658208|ref|WP_000735554.1|	E	SAR0622	9.17	putative exported protein	18.55	4	6	4	5	4	5	650000	910000	2900000	1.48667e+06	80143.8
gi|446527381|ref|WP_000604727.1|	CM	SAR2704	9.1	hypothetical protein [Staphylococcus]	7.64	1	1	1	3	2	2	72000	780000	980000	610667	79930.2
gi|81696444|sp|Q6GEI5.1|RL23_STAAR	C	rpsO	9.84	50S ribosomal protein L23	10.6	3	5	2	6	3	4	1100000	680000	760000	846667	79874.2
gi|56749739|sp|Q6GGU0.1|MENG_STAAR	C	menG	8.59	Demethylmenaquinone methyltransferase	27.48	6	9	7	9	7	11	1600000	770000	3900000	2090000	76055.3
gi|446656075|ref|WP_000733421.1|	CM	SAR1092	8.61	CAP domain-containing protein [Staphylococcus]	39.57	10	13	12	16	15	17	2800000	1500000	4700000	3000000	75815
gi|447159477|ref|WP_001236733.1|	CM	SAR1730	5.01	DUF4930 family protein [Staphylococcus]	18.37	5	10	5	7	5	9	600000	460000	3100000	1.38667e+06	75485.4
gi|446816772|ref|WP_000894028.1|	C	SAR2253	5.83	YbbR-like domain-containing protein [Staphylococcus]	34.62	7	7	9	9	10	13	750000	1200000	5800000	2.58333e+06	74619.7
gi|446606808|ref|WP_000684154.1|	C	SAR2390	9.34	FAD-dependent monooxygenase [Staphylococcus]	41.8	7	13	10	18	12	18	1200000	1900000	5800000	2.96667e+06	70972.9
gi|445960675|ref|WP_000038530.1|	CM	SAR0277	7.53	hypothetical protein [Staphylococcus]	57.86	18	23	25	38	16	18	1600000	5100000	5600000	4100000	70860.7
gi|81650380|sp|Q6GDR0.1|PTU3C_STAAR	CM	glcB	6.46	PTS system glucoside-specific EIICBA component; Includes: RecName: Full=Glucoside permease IIC component; AltName: Full=PTS system glucoside-specific EIIC component; Includes: RecName: Full=Glucoside-specific phosphotransferase enzyme IIB component; AltName: Full=PTS system glucoside-specific EIIB component; Includes: RecName: Full=Glucoside-specific phosphotransferase enzyme IIA component; AltNa…	74.35	17	43	17	57	16	40	3200000	5700000	6800000	5.23333e+06	70387.8
gi|446438945|ref|WP_000516800.1|	CM	SAR1455	9.16	DUF4889 domain-containing protein [Staphylococcus]	12.31	1	1	3	6	4	4	140000	300000	2100000	846667	68778.8
gi|56748918|sp|Q6GG25.1|IF3_STAAR	C	infC	9.72	Translation initiation factor IF-3	20.23	5	6	3	4	2	2	1800000	1500000	860000	1.38667e+06	68545.1
gi|189081654|sp|Q6GIX3.2|MCO_STAAR	C	mco	9.32	Multicopper oxidase mco	50.82	14	17	7	9	14	18	2900000	1300000	6200000	3.46667e+06	68214.6
gi|81696448|sp|Q6GEL7.1|RL13_STAAR	C	rplM	9.3	50S ribosomal protein L13	16.32	5	6	7	10	5	5	710000	900000	1700000	1.10333e+06	67606.2
gi|56749124|sp|Q6GIL7.1|PGK_STAAR	C	pgk	5.17	Phosphoglycerate kinase	42.58	8	12	10	13	13	16	1300000	1800000	5500000	2.86667e+06	67324.3
gi|81651737|sp|Q6GJK9.1|SLE1_STAAR	E	sle1	9.69	N-acetylmuramoyl-L-alanine amidase sle1; Flags: Precursor	36	6	15	3	6	6	7	3800000	250000	3200000	2.41667e+06	67129.6
gi|446570772|ref|WP_000648118.1|	E	SAR1930	5.84	YtxH domain-containing protein [Staphylococcus]	13.2	6	6	3	5	4	4	740000	680000	1200000	873333	66161.6
gi|56404786|sp|Q6GJD1.1|RL11_STAAR	C	rplK	9.04	50S ribosomal protein L11	14.86	4	5	0	0	5	6	460000	NF	1500000	980000	65948.9
gi|445931220|ref|WP_000009075.1|	CM	SAR1053	9.22	hypothetical protein [Staphylococcus]	50.44	6	9	4	12	4	9	2600000	1900000	5400000	3300000	65424.3
gi|62287638|sp|Q6GJ33.1|TAGH_STAAR	C	tagH	9.17	Teichoic acids export ATP-binding protein TagH	29.73	8	14	10	12	11	13	960000	1000000	3800000	1920000	64581.2
gi|446707902|ref|WP_000785248.1|	CM	SAR0833	9.94	hypothetical protein [Staphylococcus]	17.2	2	4	2	6	2	6	550000	700000	2000000	1.08333e+06	62984.5
gi|446436435|ref|WP_000514290.1|	C	SAR1061	5.35	TrkA family potassium uptake protein [Staphylococcus]	24.27	5	5	4	6	3	3	430000	1400000	2600000	1.47667e+06	60843.3
gi|446096036|ref|WP_000173891.1|	CM	lldP1	9.31	L-lactate permease [Staphylococcus]	56.18	4	9	4	12	6	15	1100000	2800000	6300000	3400000	60519.8
gi|61212592|sp|Q6GJF8.1|CYSK_STAAR	C	cysK	5.37	Cysteine synthase; Short=CSase; AltName: Full=O-acetylserine (thiol)-lyase; Short=OAS-TL; AltName: Full=O-acetylserine sulfhydrylase	32.96	11	16	7	8	10	14	1700000	380000	3900000	1.99333e+06	60477.3
gi|60389626|sp|Q6GF42.1|CH10_STAAR	C	groES	4.87	10 kDa chaperonin; AltName: Full=GroES protein; AltName: Full=Heat shock protein 10; AltName: Full=Protein Cpn10	10.41	3	3	1	1	4	4	210000	71000	1600000	627000	60230.5
gi|446285120|ref|WP_000362975.1|	C	SAR0621	5.54	alpha/beta hydrolase [Staphylococcus]	30.97	7	8	5	6	9	13	640000	700000	4200000	1.84667e+06	59627.6
gi|445993112|ref|WP_000070967.1|	CM	SAR1015	9.57	1,4-dihydroxy-2-naphthoate polyprenyltransferase [Staphylococcus]	34.41	3	6	3	5	3	7	630000	1000000	4500000	2.04333e+06	59382
gi|81651417|sp|Q6GI75.1|FABI_STAAR	C	fabI	5.64	Enoyl-[acyl-carrier-protein] reductase [NADPH] FabI; Short=ENR; AltName: Full=NADPH-dependent enoyl-ACP reductase	27.97	6	7	1	1	6	6	250000	130000	4600000	1660000	59349.3
gi|446960551|ref|WP_001037807.1|	CM	SAR0760	8.89	DoxX family protein [Staphylococcus]	17.65	2	2	0	0	4	5	67000	NF	1900000	983500	55722.4
gi|447173083|ref|WP_001250339.1|	C	murT	6.35	lipid II isoglutaminyl synthase subunit MurT [Staphylococcus]	49.17	14	18	8	11	13	15	4400000	880000	2600000	2.62667e+06	53420.1
gi|81650837|sp|Q6GFM2.1|TRAP_STAAR	C	trap	6.15	Signal transduction protein TRAP; AltName: Full=Target of RNAIII-activating protein	19.59	6	6	5	5	7	7	450000	440000	2200000	1030000	52577.8
gi|445992799|ref|WP_000070654.1|	CM	SAR1880	5.04	DUF4352 domain-containing protein [Staphylococcus]	35.83	6	9	10	17	6	6	1300000	2000000	2300000	1.86667e+06	52097.9
gi|446674352|ref|WP_000751698.1|	CM	SAR1189	7.62	putative lipoprotein	35.81	10	13	9	9	12	13	560000	800000	4200000	1.85333e+06	51754.6
gi|81651449|sp|Q6GIC4.1|LEPH_STAAR	CM	spsA	9.95	Inactive signal peptidase IA	20.13	5	5	4	6	6	6	330000	350000	2400000	1.02667e+06	51001.8
gi|446163065|ref|WP_000240920.1|	C	tarL	6.32	CDP-glycerol glycerophosphotransferase family protein [Staphylococcus]	66.03	19	29	22	40	20	33	1800000	3300000	5000000	3.36667e+06	50986.9
gi|446119783|ref|WP_000197638.1|	CM	SAR2118	9.77	CPBP family intramembrane metalloprotease MroQ [Staphylococcus]	28.21	5	6	7	7	3	3	300000	2800000	1200000	1.43333e+06	50809.4
gi|447151820|ref|WP_001229076.1|	CM	opp-1A	8.72	staphylopine-dependent metal ABC transporter substrate-binding protein CntA [Staphylococcus aureus]	59.97	12	18	13	15	20	23	1400000	1100000	6600000	3.03333e+06	50580.8
gi|446103132|ref|WP_000180987.1|	CM	SAR0776	9.39	ABC transporter permease/substrate-binding protein [Staphylococcus]	56.02	10	17	9	14	14	21	1000000	1000000	6500000	2.83333e+06	50577.2
gi|81651703|sp|Q6GJE4.1|CLPC_STAAR	C	clpC	5.51	ATP-dependent Clp protease ATP-binding subunit ClpC	90.98	25	45	28	43	30	54	2800000	1900000	8700000	4.46667e+06	49095
gi|56749401|sp|Q6GEI3.1|RL3_STAAR	C	rplC	9.8	50S ribosomal protein L3	23.7	8	12	6	10	8	10	960000	580000	1900000	1.14667e+06	48382.6
gi|60390701|sp|Q6GFZ4.1|TPX_STAAR	C	tpx	4.57	Thiol peroxidase; Short=Tpx; AltName: Full=Peroxiredoxin tpx; Short=Prx; AltName: Full=Thioredoxin peroxidase; AltName: Full=Thioredoxin-dependent peroxiredoxin	18.01	4	5	3	4	5	6	450000	140000	2000000	863333	47936.3
gi|446204314|ref|WP_000282169.1|	CM	SAR1445	9.47	queuosine precursor transporter [Staphylococcus]	26.01	3	5	4	11	4	9	460000	680000	2600000	1.24667e+06	47930.3
gi|56749553|sp|Q6GEK9.1|RPOA_STAAR	C	rpoA	4.68	DNA-directed RNA polymerase subunit alpha; Short=RNAP subunit alpha; AltName: Full=RNA polymerase subunit alpha; AltName: Full=Transcriptase subunit alpha	34.99	8	10	3	3	10	12	1000000	1300000	2700000	1.66667e+06	47632.7
gi|52782869|sp|Q6GGB9.1|GRPE_STAAR	C	grpE	4.42	Protein GrpE; AltName: Full=HSP-70 cofactor	23.99	2	2	2	2	7	10	85000	42000	3300000	1.14233e+06	47617.1
gi|447019238|ref|WP_001096494.1|	C	SAR1864	4.72	transaldolase [Staphylococcus]	25.69	3	4	2	2	10	11	140000	91000	3400000	1.21033e+06	47113
gi|81174961|sp|Q6GDN2.1|OATA_STAAR	CM	oatA	9.52	RecName: Full=O-acetyltransferase OatA	69.11	13	22	12	24	13	21	1800000	2900000	5000000	3.23333e+06	46785.3
gi|446647541|ref|WP_000724887.1|	CM	SAR0794	9.15	EMYY motif lipoprotein [Staphylococcus]	34.06	4	4	2	3	8	10	350000	420000	4000000	1590000	46682.3
gi|143756831|sp|Q6GJM8.2|Y445_STAAR	CM	SAR0445	8.8	tandem-type lipoprotein	31.64	7	8	6	8	6	8	870000	870000	2600000	1.44667e+06	45722.7
gi|56748916|sp|Q6GEK4.1|KAD_STAAR	C	adk	4.8	Adenylate kinase; Short=AK; AltName: Full=ATP-AMP transphosphorylase; AltName: Full=ATP:AMP phosphotransferase; AltName: Full=Adenylate monophosphate kinase	23.96	3	4	0	0	9	11	89000	NF	2100000	1094500	45680.3
gi|446889032|ref|WP_000966288.1|	CM	SAR2020	9.62	membrane protein [Staphylococcus]	20.58	1	2	3	3	6	7	41000	250000	2500000	930333	45205.7
gi|446199566|ref|WP_000277421.1|	C	pyrD	8.28	quinone-dependent dihydroorotate dehydrogenase [Staphylococcus]	39.57	9	13	9	11	13	16	700000	1100000	3300000	1700000	42961.8
gi|81696499|sp|Q6GHG2.1|RS15_STAAR	C	rplW	10.5	30S ribosomal protein S15	10.6	3	6	0	0	2	3	570000	NF	330000	450000	42452.8
gi|56749566|sp|Q6GHF0.1|RECA_STAAR	C	recA	5.11	Protein RecA; AltName: Full=Recombinase A	37.63	11	16	2	4	9	11	1900000	160000	2700000	1.58667e+06	42164.9
gi|446042694|ref|WP_000120549.1|	C	SAR2219	4.74	DUF2750 domain-containing protein [Staphylococcus]	25.84	1	1	4	4	3	3	220000	690000	2300000	1070000	41408.7
gi|71151940|sp|Q6GHY0.1|MNTH_STAAR	CM	mntH	8.33	Divalent metal cation transporter MntH	49.64	3	11	4	14	2	6	2100000	2100000	1900000	2.03333e+06	40961.6
gi|56748591|sp|Q6GGH8.1|ARGR_STAAR	C	argR	5.42	Arginine repressor	17.09	5	6	4	4	7	8	480000	190000	1400000	690000	40374.5
gi|59798277|sp|Q6GH51.2|PARE_STAAR	C	parE	5.8	DNA topoisomerase 4 subunit B; AltName: Full=Topoisomerase IV subunit B	74.35	13	19	14	21	15	24	2000000	1600000	5400000	3000000	40349.7
gi|447032683|ref|WP_001109939.1|	CM	SAR2171	9.04	rod shape-determining protein RodA [Staphylococcus]	44.57	2	3	2	6	4	6	360000	1300000	3700000	1.78667e+06	40086.8
gi|49242345|emb|CAG41055.1|	U	SAR2070	9.38	hypothetical phage protein [Staphylococcus aureus subsp. aureus MRSA252]	14.8	1	1	3	3	3	4	25000	140000	1600000	588333	39752.3
gi|81650499|sp|Q6GE78.1|TCAA_STAAR	CM	tcaA	9.13	Membrane-associated protein TcaA	52.05	7	7	9	13	11	11	570000	1300000	4300000	2.05667e+06	39513.3
gi|81651262|sp|Q6GHH7.1|PYRH_STAAR	C	pyrH	5.99	Uridylate kinase; Short=UK; AltName: Full=Uridine monophosphate kinase; Short=UMP kinase; Short=UMPK	26.13	3	5	1	1	3	3	380000	210000	2500000	1030000	39418.3
gi|446305037|ref|WP_000382892.1|	C	SAR2594	5.87	ATP-binding cassette domain-containing protein [Staphylococcus]	25.76	7	9	4	4	8	9	870000	210000	1900000	993333	38561.1
gi|81651297|sp|Q6GHQ1.1|DIVIB_STAAR	CM	divIB	6.4	Cell division protein DivIB	50.24	9	12	7	9	10	12	1100000	710000	4000000	1.93667e+06	38548.3
gi|67461410|sp|Q6GG59.1|RL27_STAAR	C	rpmA	10.16	50S ribosomal protein L27	10.31	3	3	2	2	3	3	370000	160000	660000	396667	38474
gi|446061854|ref|WP_000139709.1|	C	sdhB	8.22	succinate dehydrogenase iron-sulfur subunit [Staphylococcus]	30.58	4	5	3	5	6	7	380000	610000	2500000	1.16333e+06	38042.3
gi|446517294|ref|WP_000594640.1|	CM	SAR2493	9.44	formate/nitrite transporter family protein [Staphylococcus]	30.77	4	9	3	9	4	10	810000	1400000	1300000	1170000	38024
gi|81828093|sp|Q6GJZ6.1|LIP2_STAAR	E	lip2	9.04	Lipase 2; AltName: Full=Glycerol ester hydrolase 2; Flags: Precursor	76.64	20	32	5	6	15	23	4400000	210000	3700000	2770000	36143
gi|56748925|sp|Q6GIN0.1|LGT_STAAR	CM	lgt	9.56	Phosphatidylglycerol--prolipoprotein diacylglyceryl transferase	31.62	6	8	4	7	6	10	710000	1000000	1700000	1.13667e+06	35947.7
gi|446878893|ref|WP_000956149.1|	C	SAR0403	4.75	putative DNA-binding protein	35.64	6	7	4	6	11	13	280000	290000	3200000	1.25667e+06	35260
gi|81696482|sp|Q6GGT8.1|DBH_STAAR	C	hup	9.52	DNA-binding protein HU	9.62	4	5	2	3	6	8	190000	22000	790000	334000	34719.3
gi|56749745|sp|Q6GHE9.1|RNY_STAAR	C	rny	5.18	Ribonuclease Y; Short=RNase Y; AltName: Full=Conserved virulence factor A	58.48	10	14	12	16	12	15	1100000	1700000	3200000	2000000	34199.7
gi|81651549|sp|Q6GIS3.1|LTAS_STAAR	CM	ltaS	9.04	Lipoteichoic acid synthase; Contains: RecName: Full=Glycerol phosphate lipoteichoic acid synthase; Short=LTA synthase; AltName: Full=Polyglycerol phosphate synthase; Contains: RecName: Full=Processed glycerol phosphate lipoteichoic acid synthase	74.35	13	23	13	26	14	27	1500000	1300000	4700000	2500000	33624.7
gi|445971295|ref|WP_000049150.1|	CM	lysP	9.11	amino acid permease [Staphylococcus]	54.21	6	11	6	16	7	15	700000	1200000	3500000	1800000	33204.2
gi|446592318|ref|WP_000669664.1|	CM	opp-5A	9	ABC transporter substrate-binding protein [Staphylococcus]	55.47	12	12	7	7	10	15	1200000	790000	3500000	1830000	32990.8
gi|446591692|ref|WP_000669038.1|	CM	SAR1881	5.44	putative lipoprotein	23.87	3	3	2	2	6	6	150000	160000	2000000	770000	32258.1
gi|446116102|ref|WP_000193957.1|	CM	SAR1816	9.58	membrane protein	43.49	9	11	11	11	9	11	1000000	1600000	1600000	1400000	32191.3
gi|61212591|sp|Q6GHI0.1|CODY_STAAR	C	codY	5.87	GTP-sensing transcriptional pleiotropic repressor CodY	28.74	4	6	2	3	7	7	270000	330000	2100000	900000	31315.2
gi|446400065|ref|WP_000477920.1|	CM	SAR0305	9.27	FtsX-like permease family protein [Staphylococcus]	38.44	6	11	9	16	12	15	410000	980000	2200000	1.19667e+06	31130.8
gi|447136652|ref|WP_001213908.1|	C	mreA/znuC	7.16	metal ABC transporter ATP-binding protein [Staphylococcus]	29.15	3	3	5	7	7	7	150000	260000	2300000	903333	30989.1
gi|447037845|ref|WP_001115101.1|	C	rho	7.76	transcription termination factor Rho [Staphylococcus]	49.93	14	21	10	11	13	14	1300000	690000	2600000	1530000	30642.9
gi|56749239|sp|Q6GHY6.1|POTA_STAAR	C	potA	4.64	Spermidine/putrescine import ATP-binding protein PotA	41.3	4	7	7	8	9	11	350000	840000	2600000	1.26333e+06	30589.2
gi|61216984|sp|Q6GEW3.1|UPP_STAAR	C	upp	6.08	Uracil phosphoribosyltransferase; AltName: Full=UMP pyrophosphorylase; AltName: Full=UPRTase	23.04	5	7	3	3	6	7	620000	160000	1300000	693333	30092.6
gi|56748589|sp|Q6GFZ6.1|ACKA_STAAR	C	ackA	5.65	Acetate kinase; AltName: Full=Acetokinase	44.08	9	19	5	6	9	13	1100000	530000	2300000	1310000	29718.7
gi|447048375|ref|WP_001125631.1|	E	SAR2723	5.87	N-acetylmuramoyl-L-alanine amidase	69.19	18	35	10	18	16	24	2300000	550000	3300000	2050000	29628.6
gi|81650573|sp|Q6GEH2.1|FEMX_STAAR	C	femX	8.62	Lipid II:glycine glycyltransferase; AltName: Full=Factor essential for expression of methicillin resistance X	48.48	7	10	6	7	9	12	850000	800000	2600000	1.41667e+06	29221.7
gi|81650802|sp|Q6GFH2.1|VRAS_STAAR	CM	vraS	5.78	Sensor protein VraS	40.02	7	11	7	8	11	14	370000	530000	2600000	1.16667e+06	29152.1
gi|56749220|sp|Q6GEX5.1|MURA1_STAAR	C	murA1	5.61	UDP-N-acetylglucosamine 1-carboxyvinyltransferase 1; AltName: Full=Enoylpyruvate transferase 1; AltName: Full=UDP-N-acetylglucosamine enolpyruvyl transferase 1; Short=EPT 1	44.97	9	13	3	3	11	13	830000	460000	2500000	1.26333e+06	28092.8
gi|446295221|ref|WP_000373076.1|	CM	SAR0358	9.28	mechanosensitive ion channel family protein [Staphylococcus]	32.09	5	6	4	4	3	4	510000	550000	1600000	886667	27630.6
gi|446823763|ref|WP_000901019.1|	CM	SAR1943	9.3	hypothetical protein [Staphylococcus]	14.24	1	2	1	2	2	3	250000	120000	810000	393333	27621.7
gi|56749040|sp|Q6GII3.1|GCSH_STAAR	C	gcvH	3.99	Glycine cleavage system H protein; AltName: Full=Octanoyl/lipoyl carrier protein	14.07	3	3	1	1	2	2	180000	65000	920000	388333	27600.1
gi|447070699|ref|WP_001147955.1|	C	SAR0862	4.48	thioredoxin family protein [Staphylococcus]	12.12	1	1	2	2	2	2	75000	86000	830000	330333	27255.2
gi|446732266|ref|WP_000809522.1|	C	sar1088	5.16	pyruvate carboxylase [Staphylococcus]	128.45	35	54	0	0	31	43	3900000	NF	3000000	3450000	26858.7
gi|56749219|sp|Q6GEV1.1|MURA2_STAAR	C	murA2	5.58	UDP-N-acetylglucosamine 1-carboxyvinyltransferase 2; AltName: Full=Enoylpyruvate transferase 2; AltName: Full=UDP-N-acetylglucosamine enolpyruvyl transferase 2; Short=EPT 2	45.07	8	16	10	10	9	13	650000	360000	2600000	1.20333e+06	26699.2
gi|446883606|ref|WP_000960862.1|	CM	lldP2	9.25	L-lactate permease [Staphylococcus]	56.59	3	7	5	11	4	7	510000	810000	3200000	1.50667e+06	26624.3
gi|81651255|sp|Q6GHG0.1|RNJ2_STAAR	C	rnj2	5.81	Ribonuclease J 2; Short=RNase J2	62.58	6	11	3	3	7	9	360000	97000	4500000	1.65233e+06	26403.5
gi|81651562|sp|Q6GIT7.1|SAES_STAAR	CM	saeS	5.37	Histidine protein kinase SaeS; AltName: Full=Sensor protein SaeS; AltName: Full=Staphylococcus exoprotein expression protein S	39.7	5	7	7	12	5	10	360000	580000	2200000	1.04667e+06	26364.4
gi|446730223|ref|WP_000807536.1|	C	SAR1511	4.95	tail protein [Terrabacteria group]	23.41	2	2	5	6	6	8	79000	160000	1600000	613000	26185.4
gi|446358977|ref|WP_000436832.1|	CM	SAR2428	7.66	DUF805 domain-containing protein [Staphylococcus]	24.87	5	10	2	6	5	7	850000	240000	860000	650000	26135.9
gi|446198500|ref|WP_000276355.1|	CM	SAR1803	8.79	N-acetylglucosamine-specific PTS transporter subunit IIBC [Staphylococcus aureus]	52.97	8	11	7	16	8	15	760000	690000	2700000	1.38333e+06	26115.4
gi|446511786|ref|WP_000589241.1|	CM	SAR0775	5.13	ABC transporter ATP-binding protein [Staphylococcus]	37.6	9	14	4	6	8	12	570000	350000	2000000	973333	25886.5
gi|56749404|sp|Q6GEJ7.1|RS8_STAAR	C	rpsH	9.33	30S ribosomal protein S8	14.82	2	2	1	1	2	2	580000	150000	420000	383333	25865.9
gi|446081980|ref|WP_000159835.1|	C	SAR2670	5.43	hypothetical protein [Staphylococcus]	10.72	1	1	2	2	3	3	100000	190000	530000	273333	25497.5
gi|56749020|sp|Q6GG93.1|GREA_STAAR	C	greA	4.53	Transcription elongation factor GreA; AltName: Full=Transcript cleavage factor GreA	17.73	2	2	0	0	4	4	78000	NF	820000	449000	25324.3
gi|446742423|ref|WP_000819679.1|	CM	potD	7.1	spermidine/putrescine ABC transporter substrate-binding protein [Staphylococcus]	41.42	7	8	9	14	12	12	230000	810000	2100000	1.04667e+06	25269.6
gi|81651178|sp|Q6GH52.1|PLSY_STAAR	CM	plsY	10.07	RecName: Full=Glycerol-3-phosphate acyltransferase; AltName: Full=Acyl-PO4 G3P acyltransferase; AltName: Full=Acyl-phosphate--glycerol-3-phosphate acyltransferase; AltName: Full=G3P acyltransferase; Short=GPAT; AltName: Full=Lysophosphatidic acid synthase; Short=LPA synthase	22.22	1	2	1	3	2	4	260000	110000	1300000	556667	25052.5
gi|56749733|sp|Q6GFZ2.1|THII_STAAR	C	thiI	6.54	Probable tRNA sulfurtransferase; AltName: Full=Sulfur carrier protein ThiS sulfurtransferase; AltName: Full=Thiamine biosynthesis protein ThiI; AltName: Full=tRNA 4-thiouridine synthase	46.26	14	16	2	2	7	8	2000000	73000	1400000	1.15767e+06	25025.2
gi|60390006|sp|Q6GH30.1|FEMB_STAAR	C	femB	5.44	Aminoacyltransferase FemB; AltName: Full=Factor essential for expression of methicillin resistance B; AltName: Full=N-acetylmuramoyl-L-alanyl-D-glutamyl-L-lysyl-(N6-triglycine)-D-alanyl-D-alanine-diphosphoundecaprenyl-N-acetylglucosamine:glycine glycyltransferase	49.64	10	13	13	15	13	15	620000	990000	2100000	1.23667e+06	24912.7
gi|446093563|ref|WP_000171418.1|	C	SAR1201	5.79	Asp23/Gls24 family envelope stress response protein [Staphylococcus]	13.38	2	2	1	1	3	4	210000	78000	710000	332667	24863
gi|487707087|ref|WP_001791319.1|	CM		5.99	Na/Pi cotransporter family protein [Staphylococcus]	60.6	10	17	8	16	11	23	680000	700000	3100000	1.49333e+06	24642.5
gi|446913754|ref|WP_000991010.1|	CM	SAR0401	9.3	L-cystine transporter [Staphylococcus]	49.46	6	13	3	8	4	8	1600000	620000	1400000	1.20667e+06	24396.8
gi|81651457|sp|Q6GIE0.1|MNHE1_STAAR	CM	mnhE1	8.8	RecName: Full=Na(+)/H(+) antiporter subunit E1; AltName: Full=Mnh complex subunit E1	18.31	0	0	4	7	3	3	NF	220000	660000	440000	24030.6
gi|446071209|ref|WP_000149064.1|	CM	vraT	9.17	cell wall-active antibiotics response protein [Bacilli]	27.19	4	8	3	7	5	10	270000	170000	1500000	646667	23783.3
gi|446373583|ref|WP_000451438.1|	C		6.09	helix-turn-helix transcriptional regulator [Bacteria]	12.68	2	2	0	0	3	3	120000	NF	480000	300000	23659.3
gi|487717037|ref|WP_001801269.1|	CM	SAR0229	5.48	PrsW family intramembrane metalloprotease [Staphylococcus]	42.16	5	11	3	9	4	7	670000	590000	1700000	986667	23402.9
gi|447026915|ref|WP_001104171.1|	CM	yycI	9.01	two-component system regulatory protein YycI [Staphylococcus]	29.81	2	2	3	3	5	5	280000	300000	1500000	693333	23258.4
gi|446506842|ref|WP_000584639.1|	CM	SAR1934	5.23	AAA family ATPase [Staphylococcus]	114.38	28	38	18	31	24	37	3000000	530000	4400000	2.64333e+06	23110.1
gi|446055038|ref|WP_000132893.1|	C	SAR1922	4.65	alpha/beta hydrolase [Staphylococcus]	21.44	3	3	4	5	5	7	150000	330000	1000000	493333	23010
gi|446741022|ref|WP_000818278.1|	C	sdhA	5.4	MULTISPECIES: succinate dehydrogenase flavoprotein subunit [Staphylococcus]	65.46	10	12	11	13	12	12	880000	990000	2600000	1490000	22762
gi|56748919|sp|Q6GGD3.1|ERA_STAAR	C	era	6.09	GTPase Era	34.31	6	8	2	2	8	10	570000	69000	1700000	779667	22724.2
gi|60389638|sp|Q6GJR7.1|AHPC_STAAR	C	ahpC	4.88	Alkyl hydroperoxide reductase C; AltName: Full=Peroxiredoxin; AltName: Full=Thioredoxin peroxidase	20.96	4	4	4	5	4	5	400000	210000	810000	473333	22582.7
gi|446076309|ref|WP_000154164.1|	CM	vraD	8.59	peptide resistance ABC transporter ATP-binding subunit VraD [Staphylococcus aureus]	27.76	1	1	10	19	2	2	26000	1700000	150000	625333	22526.4
gi|56749006|sp|Q6GES3.3|GLMS_STAAR	C	glmS	4.92	Glutamine--fructose-6-phosphate aminotransferase [isomerizing]; AltName: Full=D-fructose-6-phosphate amidotransferase; AltName: Full=GFAT; AltName: Full=Glucosamine-6-phosphate synthase; AltName: Full=Hexosephosphate aminotransferase; AltName: Full=L-glutamine--D-fructose-6-phosphate amidotransferase	65.84	9	18	6	11	10	15	740000	350000	3300000	1.46333e+06	22225.6
gi|446708773|ref|WP_000786119.1|	CM	SAR2722	9.33	YhgE/Pip domain-containing protein [Staphylococcus]	108.79	15	24	21	35	26	43	870000	1700000	4600000	2390000	21968.9
gi|446304000|ref|WP_000381855.1|	CM	SAR1059	9.56	cytochrome ubiquinol oxidase subunit I [Staphylococcus]	51.09	5	11	5	15	7	9	750000	1100000	1500000	1.11667e+06	21856.9
gi|446526409|ref|WP_000603755.1|	CM	SAR0212	9.59	isoprenylcysteine carboxyl methyltransferase family protein [Staphylococcus]	18.64	0	0	1	2	3	3	NF	34000	780000	407000	21834.8
gi|81651635|sp|Q6GJ34.1|TARA_STAAR	C	tarA	9.2	N-acetylglucosaminyldiphosphoundecaprenol N-acetyl-beta-D-mannosaminyltransferase; AltName: Full=N-acetylmannosaminyltransferase; AltName: Full=UDP-N-acetylmannosamine transferase; AltName: Full=UDP-N-acetylmannosamine:N-acetylglucosaminyl pyrophosphorylundecaprenol N-acetylmannosaminyltransferase	29.1	4	6	1	1	3	6	420000	86000	1400000	635333	21832.8
gi|446740698|ref|WP_000817954.1|	CM	SAR0653	6.36	ABC transporter ATP-binding protein/permease [Staphylococcus]	64.01	11	20	11	23	12	24	970000	1000000	2200000	1390000	21715.4
gi|446644212|ref|WP_000721558.1|	CM	opuCC	9.36	osmoprotectant ABC transporter substrate-binding protein [Staphylococcus]	34.79	1	1	5	6	3	3	25000	220000	2000000	748333	21510
gi|446635718|ref|WP_000713064.1|	CM	SAR2018	9.28	DUF4097 family beta strand repeat-containing protein [Staphylococcus]	31.62	5	7	4	5	7	10	300000	140000	1600000	680000	21505.4
gi|56749015|sp|Q6GFF8.1|GATB_STAAR	C	gatB	5.04	Aspartyl/glutamyl-tRNA(Asn/Gln) amidotransferase subunit B; Short=Asp/Glu-ADT subunit B	53.6	11	15	5	8	12	14	570000	370000	2500000	1.14667e+06	21393
gi|446650706|ref|WP_000728052.1|	E	emp	9.92	extracellular matrix protein-binding adhesin Emp [Staphylococcus]	38.44	6	9	1	1	7	9	510000	40000	1900000	816667	21245.2
gi|447026491|ref|WP_001103747.1|	CM	glpF	8.46	aquaporin family protein [Staphylococcus]	28.11	2	3	2	5	3	5	98000	380000	1300000	592667	21083.8
gi|81651254|sp|Q6GHF9.1|FTSK_STAAR	CM	spoIIIE	8.71	DNA translocase FtsK	88.12	15	21	17	28	18	31	850000	1400000	3300000	1850000	20994.1
gi|81651682|sp|Q6GJ99.1|HPS_STAAR	C	SAR0574	4.58	3-hexulose-6-phosphate synthase; Short=HPS; AltName: Full=D-arabino-3-hexulose-6-phosphate formaldehyde lyase	22.44	6	8	3	3	5	6	150000	62000	1200000	470667	20974.5
gi|446270041|ref|WP_000347896.1|	CM	SAR2254	8.63	diadenylate cyclase CdaA [Staphylococcus]	30.06	2	3	2	3	2	4	250000	430000	1200000	626667	20847.2
gi|73919345|sp|Q6GGH5.1|EX7L_STAAR	C	xseA	9.06	Exodeoxyribonuclease 7 large subunit; AltName: Full=Exodeoxyribonuclease VII large subunit; Short=Exonuclease VII large subunit	50.86	13	16	0	0	6	8	1500000	NF	560000	1030000	20251.7
gi|81828046|sp|Q6GID4.1|PPI1_STAAR	C	SAR0916	4.53	Putative peptidyl-prolyl cis-trans isomerase; Short=PPIase; AltName: Full=Rotamase	21.61	2	3	0	0	2	3	55000	NF	820000	437500	20245.3
gi|143682904|sp|Q6GKK2.2|Y106_STAAR	CM	SAR0106	9.06	tandem lipoprotein	29.59	3	3	3	4	4	5	270000	210000	1300000	593333	20051.8
gi|446733907|ref|WP_000811163.1|	C	SAR1822	4.41	thioredoxin family protein [Bacteria]	11.85	2	2	0	0	2	2	91000	NF	380000	235500	19873.4
gi|446131623|ref|WP_000209478.1|	C	SAR0348	5.35	ABC transporter ATP-binding protein [Staphylococcus]	31.6	6	6	6	6	7	8	260000	310000	1300000	623333	19725.7
gi|446160372|ref|WP_000238227.1|	C	SAR1935	4.89	exonuclease SbcCD subunit D [Staphylococcus]	46.2	8	9	10	14	10	11	580000	750000	1400000	910000	19697
gi|447003553|ref|WP_001080809.1|	C	fhuA	5.55	ABC transporter ATP-binding protein [Staphylococcus]	29.48	4	4	8	9	7	7	160000	380000	1200000	580000	19674.4
gi|81651273|sp|Q6GHK5.1|FABD_STAAR	C	fabD	4.77	Malonyl CoA-acyl carrier protein transacylase; Short=MCT	33.62	3	3	0	0	6	8	110000	NF	1200000	655000	19482.5
gi|446520918|ref|WP_000598264.1|	C	tarF	6.64	CDP-glycerol glycerophosphotransferase family protein [Staphylococcus]	45.95	4	5	10	11	12	12	400000	580000	1700000	893333	19441.4
gi|60390440|sp|Q6GI02.1|PTHP_STAAR	C	ptsH	4.5	Phosphocarrier protein HPr; AltName: Full=Histidine-containing protein	9.49	3	3	2	2	1	2	110000	83000	360000	184333	19424
gi|81828065|sp|Q6GIX1.1|CADA_STAAR	CM	cadA	5.31	Probable cadmium-transporting ATPase; AltName: Full=Cadmium-efflux ATPase	78.31	15	23	12	22	16	25	1900000	1000000	1600000	1500000	19154.6
gi|56749414|sp|Q6GGD5.1|SYG_STAAR	C	glyQS	4.99	Glycine--tRNA ligase; AltName: Full=Glycyl-tRNA synthetase; Short=GlyRS	53.59	6	9	6	10	10	15	260000	410000	2400000	1.02333e+06	19095.6
gi|60389636|sp|Q6GIF4.1|DLTC_STAAR	C	dltC	3.93	D-alanyl carrier protein; Short=DCP; AltName: Full=D-alanine--poly(phosphoribitol) ligase subunit 2	9.06	1	2	1	2	2	3	81000	7300	430000	172767	19069.2
gi|56749428|sp|Q6GJV3.1|RS6_STAAR	C	rpsF	5.07	30S ribosomal protein S6	11.59	3	3	1	2	3	3	100000	29000	530000	219667	18953.1
gi|446373975|ref|WP_000451830.1|	CM		9.06	Na+/H+ antiporter NhaC family protein [Staphylococcus]	46.19	1	3	1	2	2	4	390000	200000	2000000	863333	18690.9
gi|446514944|ref|WP_000592290.1|	CM	SAR2345	9.07	efflux RND transporter permease subunit [Staphylococcus]	114.68	22	28	14	23	19	32	1500000	1100000	3800000	2.13333e+06	18602.5
gi|446446987|ref|WP_000524842.1|	C	SAR2427	5.97	ABC transporter ATP-binding protein [Staphylococcus]	33.76	6	7	8	8	7	8	310000	370000	1200000	626667	18562.4
gi|446817202|ref|WP_000894458.1|	CM	mntA	8.36	metal ABC transporter ATP-binding protein [Staphylococcus]	27.98	5	6	4	4	0	0	820000	210000	NF	515000	18406
gi|60390434|sp|Q6GGD8.1|SIGA_STAAR	C	sigA	4.98	RNA polymerase sigma factor SigA	42.14	10	12	1	1	10	11	590000	32000	1700000	774000	18367.3
gi|81175023|sp|Q6GHH2.1|SYP_STAAR	C	proS	5.07	Proline--tRNA ligase; AltName: Full=Prolyl-tRNA synthetase; Short=ProRS	63.82	11	15	6	6	14	17	740000	170000	2600000	1170000	18332.8
gi|446782187|ref|WP_000859443.1|	C	SAR1258	5.42	helix-turn-helix domain-containing protein [Staphylococcus]	15.1	0	0	2	5	2	2	NF	290000	260000	275000	18211.9
gi|446651369|ref|WP_000728715.1|	CW	spa	5.54	staphylococcal protein A [Staphylococcus aureus]	56.29	12	23	0	0	5	8	1400000	NF	650000	1025000	18209.3
gi|60390702|sp|Q6GH64.1|TKT_STAAR	C	tkt	4.94	Transketolase; Short=TK	72.27	13	20	6	7	16	17	860000	270000	2800000	1310000	18126.5
gi|81651432|sp|Q6GIA3.1|FABF_STAAR	C	fabF	4.98	3-oxoacyl-[acyl-carrier-protein] synthase 2; AltName: Full=3-oxoacyl-[acyl-carrier-protein] synthase II; AltName: Full=Beta-ketoacyl-ACP synthase II; Short=KAS II	43.7	8	15	2	2	6	6	890000	160000	1300000	783333	17925.2
gi|56749017|sp|Q6GG08.1|PFKA_STAAR	C	pfkA	5.63	ATP-dependent 6-phosphofructokinase; Short=ATP-PFK; Short=Phosphofructokinase; AltName: Full=Phosphohexokinase	34.8	6	7	5	5	5	5	530000	230000	1100000	620000	17816.1
gi|487710896|ref|WP_001795128.1|	C	knt	4.77	Kanamycin O-nucleotidyltransferase ANT(4')-Ia [Bacteria]	29.15	3	3	1	1	3	3	340000	110000	1100000	516667	17724.4
gi|81650981|sp|Q6GGA2.1|MTNN_STAAR	C	mtnN	4.83	5'-methylthioadenosine/S-adenosylhomocysteine nucleosidase	24.52	2	2	0	0	5	5	83000	NF	780000	431500	17597.9
gi|447195800|ref|WP_001273056.1|	CM	tagG	9.32	teichoic acids export ABC transporter permease subunit TagG [Staphylococcus]	31.45	5	7	5	10	5	9	310000	250000	1100000	553333	17594.1
gi|446951110|ref|WP_001028366.1|	CM	SAR0530	6.63	PIN/TRAM domain-containing protein [Staphylococcus]	39.55	5	12	5	9	5	6	460000	320000	1300000	693333	17530.6
gi|446956712|ref|WP_001033968.1|	CM	SAR2019	6.61	DUF1700 domain-containing protein [Staphylococcus]	21.08	2	2	0	0	4	7	310000	NF	420000	365000	17315
gi|56749014|sp|Q6GFF7.1|GATA_STAAR	C	gatA	4.59	Full=Glutamyl-tRNA(Gln) amidotransferase subunit A; Short=Glu-ADT subunit A	52.76	16	27	6	6	10	13	770000	460000	1500000	910000	17247.9
gi|446059093|ref|WP_000136948.1|	C	SAR1277	9.26	alpha/beta hydrolase [Staphylococcus]	35.21	7	9	3	4	4	4	680000	180000	950000	603333	17135.3
gi|81651383|sp|Q6GI37.1|MENB_STAAR	C	menB	5.41	1,4-dihydroxy-2-naphthoyl-CoA synthase; Short=DHNA-CoA synthase	30.41	6	7	1	1	6	6	280000	68000	1200000	516000	16968.1
gi|446401431|ref|WP_000479286.1|	CM	SAR0655	7.76	NupC/NupG family nucleoside CNT transporter [Staphylococcus aureus]	44.94	2	2	2	6	2	2	150000	430000	1700000	760000	16911.4
gi|71153072|sp|Q6GJ80.1|PTAS_STAAR	C	pta	4.77	Phosphate acetyltransferase; AltName: Full=Phosphotransacetylase	34.99	4	7	1	1	8	8	62000	6100	1700000	589367	16843.9
gi|446312091|ref|WP_000389946.1|	CM	SAR1343	9.59	amino acid permease [Staphylococcus]	53.3	4	7	3	7	4	7	380000	700000	1600000	893333	16760.5
gi|81650787|sp|Q6GFE9.1|PUR8_STAAR	C	purB	5.6	Adenylosuccinate lyase; Short=ASL; AltName: Full=Adenylosuccinase; Short=ASase	49.57	6	7	1	1	5	5	380000	10000	2100000	830000	16744
gi|1847275561|ref|WP_172447418.1|	CM		N/A	CAP domain-containing protein [Staphylococcus aureus]	39.38	5	5	2	2	10	10	350000	81000	1500000	643667	16345
gi|73917803|sp|Q6GH88.1|CLS1_STAAR	CM	cls1	6.54	Cardiolipin synthase 1; Short=CL synthase 1	56.3	5	7	5	8	7	7	420000	710000	1600000	910000	16163.4
gi|56749009|sp|Q6GEW2.1|GLYA_STAAR	C	glyA	5.75	Serine hydroxymethyltransferase; Short=SHMT; Short=Serine methylase	45.14	5	6	6	7	8	10	440000	440000	1300000	726667	16098.1
gi|59798534|sp|Q6GGV5.1|SYN_STAAR	C	asnS	5.25	Asparagine--tRNA ligase; AltName: Full=Asparaginyl-tRNA synthetase; Short=AsnRS	49.14	7	9	3	3	7	8	720000	150000	1500000	790000	16076.5
gi|81175011|sp|Q6GJ52.3|SARA_STAAR	C	sarA	7.77	Transcriptional regulator SarA; AltName: Full=Staphylococcal accessory regulator A	14.71	3	3	3	3	2	2	210000	110000	370000	230000	15635.6
gi|446851157|ref|WP_000928413.1|	CM	SAR0991	6.29	TerC family protein [Staphylococcus]	29.68	2	7	2	3	3	14	230000	240000	920000	463333	15611
gi|56749426|sp|Q6GJF4.1|SYK_STAAR	C	lysS	5.11	Lysine--tRNA ligase; AltName: Full=Lysyl-tRNA synthetase; Short=LysRS	56.66	8	11	2	2	9	15	450000	63000	2100000	871000	15372.4
gi|81651142|sp|Q6GGY2.1|Y1438_STAAR	C	SAR1438	5.47	DegV domain-containing protein SAR1438	30.6	3	3	4	4	3	3	170000	260000	980000	470000	15359.5
gi|59798711|sp|Q6GF08.1|RSBW_STAAR	C	rbsW	4.8	Serine-protein kinase RsbW; AltName: Full=Anti-sigma-B factor; AltName: Full=Sigma-B negative effector RsbW	17.92	3	4	1	1	2	2	110000	15000	700000	275000	15346
gi|56749047|sp|Q6GJQ7.1|IMDH_STAAR	C	guaB	5.61	Inosine-5'-monophosphate dehydrogenase; Short=IMP dehydrogenase; Short=IMPD; Short=IMPDH	52.82	11	20	5	5	11	15	590000	130000	1700000	806667	15272
gi|446094335|ref|WP_000172190.1|	C	mvaS	4.94	hydroxymethylglutaryl-CoA synthase [Staphylococcus]	43.18	3	6	3	5	5	6	220000	140000	1600000	653333	15130.5
gi|56748686|sp|Q6GKG7.1|DEOC1_STAAR	C	deoC2	4.59	Deoxyribose-phosphate aldolase 1; Short=DERA 1; AltName: Full=2-deoxy-D-ribose 5-phosphate aldolase 1; AltName: Full=Phosphodeoxyriboaldolase 1; Short=Deoxyriboaldolase 1	23.49	1	2	2	2	4	4	90000	66000	910000	355333	15127
gi|447074652|ref|WP_001151908.1|	CW	sasF	8.55	cell-wall-anchored protein SasF [Staphylococcus]	70.09	5	5	0	0	4	4	200000	NF	1900000	1050000	14980.7
gi|81650615|sp|Q6GEQ8.1|URTF_STAAR	C	SAR2262	4.95	Probable uridylyltransferase SAR2262	44.96	3	3	0	0	5	5	45000	NF	1300000	672500	14957.7
gi|446179743|ref|WP_000257598.1|	CM	ftsL	9.34	cell division protein FtsL [Staphylococcus]	15.32	1	1	2	3	4	4	63000	100000	520000	227667	14860.7
gi|60390824|sp|Q6GJ02.1|Y680_STAAR	C	SAR0680	4.63	Probable transcriptional regulatory protein SAR0680	26.3	3	5	0	0	4	4	200000	NF	580000	390000	14828.9
gi|446139019|ref|WP_000216874.1|	C	ecsA	4.92	ABC transporter ATP-binding protein [Staphylococcus]	27.67	3	5	3	5	4	4	110000	160000	950000	406667	14697
gi|447082508|ref|WP_001159764.1|	C	SAR0270	7.76	hypothetical protein [Staphylococcus]	15.74	0	0	4	4	1	2	NF	200000	260000	230000	14612.5
gi|56749038|sp|Q6GIA4.1|FABH_STAAR	C	fabH	4.86	3-oxoacyl-[acyl-carrier-protein] synthase 3; AltName: Full=3-oxoacyl-[acyl-carrier-protein] synthase III; AltName: Full=Beta-ketoacyl-ACP synthase III; Short=KAS III	33.86	4	5	0	0	6	6	220000	NF	760000	490000	14471.4
gi|60390435|sp|Q6GHF2.1|PGSA_STAAR	CM	pgsA	8.92	CDP-diacylglycerol--glycerol-3-phosphate 3-phosphatidyltransferase; AltName: Full=Phosphatidylglycerophosphate synthase; Short=PGP synthase	21	3	5	2	5	4	6	150000	200000	550000	300000	14285.7
gi|447031289|ref|WP_001108545.1|	CM	SAR0645	9.21	M50 family metallopeptidase [Bacteria]	28.78	3	3	2	2	3	7	76000	140000	1000000	405333	14083.9
gi|76363421|sp|Q6GGK6.2|SRRA_STAAR	C	srrA	5.23	Transcriptional regulatory protein SrrA; AltName: Full=Staphylococcal respiratory response protein A	28.14	2	2	0	0	3	3	57000	NF	730000	393500	13983.7
gi|487709871|ref|WP_001794103.1|	CM	xpaC	9.62	5-bromo-4-chloroindolyl phosphate hydrolysis family protein [Staphylococcus]	24.67	3	3	1	1	4	4	76000	40000	910000	342000	13863
gi|446136043|ref|WP_000213898.1|	CM	SAR2437	9.1	DHA2 family efflux MFS transporter permease subunit [Staphylococcus]	71.08	11	19	8	26	9	18	840000	1000000	1100000	980000	13787.3
gi|446261287|ref|WP_000339142.1|	CM	SAR1498	9.16	phage holin [Staphylococcus]	11.14	2	5	1	2	1	1	350000	48000	60000	152667	13704.4
gi|487718435|ref|WP_001802667.1|	CM	SAR1651	5.6	ClpP class membrane-bound serine protease, putative	24.99	2	3	2	3	2	3	110000	120000	790000	340000	13605.4
gi|486292798|ref|WP_001573509.1|	CM	SAR2265	7.74	YjiH family protein [Staphylococcus]	49.94	6	10	4	9	4	11	410000	640000	970000	673333	13482.8
gi|447101359|ref|WP_001178615.1|	CM	pyrP	8.86	NCS2 family nucleobase:cation symporter [Staphylococcus]	46.63	2	7	2	4	2	6	330000	440000	1100000	623333	13367.6
gi|446298009|ref|WP_000375864.1|	C	SAR1938	6.82	helix-turn-helix transcriptional regulator [Bacteria]	17.79	3	3	3	3	2	2	270000	210000	230000	236667	13303.4
gi|60389632|sp|Q6GHK4.1|FABG_STAAR	C	fabG	5.58	3-oxoacyl-[acyl-carrier-protein] reductase FabG; AltName: Full=3-ketoacyl-acyl carrier protein reductase; AltName: Full=Beta-Ketoacyl-acyl carrier protein reductase; AltName: Full=Beta-ketoacyl-ACP reductase	26.13	5	6	4	4	5	7	210000	110000	720000	346667	13267
gi|446741278|ref|WP_000818534.1|	CM	cycA	9.53	amino acid permease [Staphylococcus]	50.5	2	10	2	16	2	7	700000	680000	620000	666667	13201.3
gi|446927496|ref|WP_001004752.1|	CM	SAR1371	9.34	cell elongation protein CozEb [Staphylococcus]	45.04	4	7	3	5	5	9	270000	190000	1300000	586667	13025.5
gi|81651275|sp|Q6GHK9.1|Y1202_STAAR	C	fakA	4.67	DAK2 domain-containing protein	60.46	11	21	4	4	7	10	1100000	130000	1100000	776667	12846
gi|447202878|ref|WP_001280134.1|	C	yqeH	8.13	ribosome biogenesis GTPase YqeH [Staphylococcus]	41.02	4	4	1	1	6	8	160000	19000	1400000	526333	12831.1
gi|446611190|ref|WP_000688536.1|	U	SAR2149	5.36	hypothetical protein [Staphylococcus]	15.91	2	2	3	4	3	3	120000	150000	340000	203333	12780.2
gi|81828048|sp|Q6GID9.1|MNHD1_STAAR	CM	mnhD1	9.4	Na(+)/H(+) antiporter subunit D1; AltName: Full=Mnh complex subunit D1	54.75	2	5	2	4	3	6	620000	460000	1000000	693333	12663.6
gi|68565746|sp|Q6GJF0.1|PDXS_STAAR	C	pdxS	5.1	Pyridoxal 5'-phosphate synthase subunit PdxS; Short=PLP synthase subunit PdxS; AltName: Full=Pdx1	31.97	4	4	4	4	6	7	250000	140000	820000	403333	12616
gi|446751466|ref|WP_000828722.1|	CM		9.66	sodium-dependent transporter [Staphylococcus]	49.21	0	0	2	3	3	3	NF	140000	1100000	620000	12599.1
gi|446447047|ref|WP_000524902.1|	C	SAR1675	9.73	YqeG family HAD IIIA-type phosphatase [Staphylococcus]	20.21	5	6	2	2	3	3	350000	49000	360000	253000	12518.6
gi|81651675|sp|Q6GJ86.1|Y588_STAAR	CM	SAR0588	9.46	UPF0382 membrane protein SAR0588	13.06	1	1	1	2	1	2	120000	69000	300000	163000	12480.9
gi|76363196|sp|Q6GJG1.1|HGPRT_STAAR	C	hpt	5.05	Hypoxanthine-guanine phosphoribosyltransferase; Short=HGPRT; Short=HGPRTase	20.14	3	4	2	2	4	5	90000	84000	580000	251333	12479.3
gi|81651358|sp|Q6GHZ6.1|RNJ1_STAAR	C	rnj1	6.82	Ribonuclease J 1; Short=RNase J1	62.63	6	12	1	1	12	15	330000	13000	2000000	781000	12470.1
gi|446523621|ref|WP_000600967.1|	C	SAR2348	6.09	VOC family protein [Staphylococcus]	30.03	4	4	4	4	6	6	140000	140000	840000	373333	12432
gi|446187403|ref|WP_000265258.1|	CM	SAR1526	8.03	DUF1514 family protein [Terrabacteria group]	7.8	2	2	1	1	2	2	110000	58000	120000	96000	12307.7
gi|446348840|ref|WP_000426695.1|	CM	SAR2397	8.86	CPBP family intramembrane metalloprotease SdpB [Staphylococcus]	28.02	2	2	2	4	3	8	120000	160000	740000	340000	12134.2
gi|446462994|ref|WP_000540848.1|	C	SAR0287	9.67	hypothetical protein [Staphylococcus]	60.9	5	5	9	10	7	8	290000	800000	1100000	730000	11986.9
gi|60389628|sp|Q6GFV1.1|DAAA_STAAR	C	dat	4.95	D-alanine aminotransferase; AltName: Full=D-amino acid aminotransferase; AltName: Full=D-amino acid transaminase; Short=DAAT; AltName: Full=D-aspartate aminotransferase	31.9	7	7	5	5	6	6	170000	210000	750000	376667	11807.7
gi|59797753|sp|Q6GHC6.1|GLN1A_STAAR	C	glnA	5.08	Glutamine synthetase; Short=GS; AltName: Full=Glutamate--ammonia ligase; AltName: Full=Glutamine synthetase I alpha; Short=GSI alpha	50.82	6	10	4	4	6	6	320000	160000	1300000	593333	11675.2
gi|446334655|ref|WP_000412510.1|	CM	SAR0589	8.91	APC family permease [Staphylococcus]	54.36	3	5	3	6	6	12	170000	230000	1500000	633333	11650.7
gi|81651407|sp|Q6GI62.1|HTRAL_STAAR	C	htrA2	6.41	Serine protease HtrA-like	86.3	20	21	21	23	23	34	590000	720000	1700000	1.00333e+06	11626.1
gi|60390010|sp|Q6GJB4.1|ILVE_STAAR	C	ilvE	4.84	Probable branched-chain-amino-acid aminotransferase; Short=BCAT	40.01	4	4	3	3	9	9	210000	76000	1100000	462000	11547.1
gi|446855849|ref|WP_000933105.1|	CM	SAR0979	8.93	cell elongation protein CozEa [Staphylococcus]	40.13	4	5	2	2	3	4	170000	270000	940000	460000	11462.7
gi|447040513|ref|WP_001117769.1|	C	SAR1648	6.47	PhoH family protein [Staphylococcus]	34.92	8	8	1	1	8	8	510000	12000	640000	387333	11092
gi|81651459|sp|Q6GIE2.1|MNHG1_STAAR	CM	mnhG1	9.48	RecName: Full=Na(+)/H(+) antiporter subunit G1; AltName: Full=Mnh complex subunit G1	12.81	1	1	3	4	1	2	43000	200000	180000	141000	11007
gi|446188244|ref|WP_000266099.1|	C	SAR1848	5.43	alpha/beta hydrolase [Staphylococcus]	31.86	3	4	3	6	3	4	250000	170000	630000	350000	10985.6
gi|446624154|ref|WP_000701500.1|	CM	SAR0288	5.51	DUF5079 family protein [Staphylococcus]	24.57	2	2	2	4	2	3	85000	260000	450000	265000	10785.5
gi|73917920|sp|Q6GHJ7.1|RS16_STAAR	C	rpsP	9.93	30S ribosomal protein S16	10.23	2	2	1	1	1	2	110000	8700	210000	109567	10710.3
gi|446704633|ref|WP_000781979.1|	C	SAR0484	4.43	cyclic-di-AMP receptor [Staphylococcus]	11.83	2	3	1	3	0	0	160000	93000	NF	126500	10693.2
gi|446759858|ref|WP_000837114.1|	CM	hptA	7.82	ABC transporter substrate-binding protein [Staphylococcus]	36.86	2	2	0	0	4	5	58000	NF	730000	394000	10689.1
gi|81651154|sp|Q6GH02.1|TELL_STAAR	C	SAR1418	5.76	TelA-like protein SAR1418	43.38	5	6	6	6	8	8	230000	200000	950000	460000	10604
gi|446470844|ref|WP_000548698.1|	CM	SAR2426	9.16	ABC transporter permease [Staphylococcus]	45.95	1	2	3	3	3	4	150000	410000	900000	486667	10591.2
gi|445926485|ref|WP_000004340.1|	CM	SAR1839	9.38	polysaccharide biosynthesis protein [Staphylococcus]	61.81	6	10	3	5	5	9	590000	250000	1100000	646667	10462.2
gi|446082449|ref|WP_000160304.1|	C	deoD2	4.81	purine-nucleoside phosphorylase [Staphylococcus]	25.89	3	4	3	3	4	5	150000	92000	560000	267333	10325.7
gi|446292279|ref|WP_000370134.1|	C	SAR2151	6.16	RNA-binding transcriptional accessory protein [Staphylococcus]	80.85	13	22	24	36	11	16	850000	980000	670000	833333	10307.2
gi|447003019|ref|WP_001080275.1|	C	SAR2526	9.62	C39 family peptidase [Staphylococcus]	25.36	1	1	3	3	3	3	45000	57000	680000	260667	10278.7
gi|447089226|ref|WP_001166482.1|	CM	SAR1561	9.32	MULTISPECIES: hypothetical protein [Staphylococcus]	24.32	1	1	3	3	4	4	34000	91000	610000	245000	10074
gi|446605294|ref|WP_000682640.1|	C	SAR1708	7.72	tRNA threonylcarbamoyladenosine dehydratase [Staphylococcus]	28.63	6	6	2	2	4	4	250000	49000	550000	283000	9884.74
gi|81651514|sp|Q6GIL5.1|GPMI_STAAR	C	gpmI	4.72	2,3-bisphosphoglycerate-independent phosphoglycerate mutase; Short=BPG-independent PGAM; Short=Phosphoglyceromutase; Short=iPGM	56.39	5	5	2	2	6	8	240000	120000	1300000	553333	9812.61
gi|446047846|ref|WP_000125701.1|	C	SAR2672	4.48	glyoxalase/bleomycin resistance/extradiol dioxygenase family protein [Staphylococcus]	16.93	2	3	1	1	2	2	160000	25000	310000	165000	9746.01
gi|62286811|sp|Q6GIC6.1|G6PI_STAAR	C	pgi	4.83	Glucose-6-phosphate isomerase; Short=GPI; AltName: Full=Phosphoglucose isomerase; Short=PGI; AltName: Full=Phosphohexose isomerase; Short=PHI	49.78	0	0	3	3	8	8	NF	75000	880000	477500	9592.21
gi|56749222|sp|Q6GFD7.2|PPAC_STAAR	C	ppaC	4.69	Probable manganese-dependent inorganic pyrophosphatase; AltName: Full=Pyrophosphate phospho-hydrolase; Short=PPase	34.05	3	4	2	4	6	7	88000	130000	760000	326000	9574.16
gi|56748923|sp|Q6GHS9.1|FIB_STAAR	E	fib	9.81	Fibrinogen-binding protein; Flags: Precursor	18.82	2	2	0	0	2	2	100000	NF	260000	180000	9564.29
gi|446991235|ref|WP_001068491.1|	CM	SAR0783	9.5	DMT family transporter [Staphylococcus]	31.85	2	3	2	4	2	4	150000	190000	560000	300000	9419.15
gi|446626776|ref|WP_000704122.1|	C	SAR1706	5.08	Rrf2 family transcriptional regulator [Staphylococcus]	15.63	3	4	1	1	4	5	90000	31000	320000	147000	9404.99
gi|90102245|sp|Q6GGI7.1|6PGD_STAAR	C	gnd	5	6-phosphogluconate dehydrogenase, decarboxylating	51.77	4	6	4	4	7	7	200000	160000	1100000	486667	9400.55
gi|447000379|ref|WP_001077635.1|	C		9.1	glycerol-3-phosphate responsive antiterminator [Staphylococcus]	20.44	2	2	0	0	5	5	93000	NF	290000	191500	9368.88
gi|81650934|sp|Q6GG06.1|ACCD_STAAR	C	accD	8.41	Acetyl-coenzyme A carboxylase carboxyl transferase subunit beta; Short=ACCase subunit beta; Short=Acetyl-CoA carboxylase carboxyltransferase subunit beta	31.85	8	8	4	5	4	4	260000	180000	430000	290000	9105.18
gi|446902884|ref|WP_000980140.1|	CM	SAR0664	9.26	membrane protein [Staphylococcus]	38.9	1	1	1	2	1	2	160000	390000	510000	353333	9083.12
gi|56748675|sp|Q6GEL3.1|ECFA1_STAAR	C	ecfA1/cbiO1	4.95	Energy-coupling factor transporter ATP-binding protein EcfA1; Short=ECF transporter A component EcfA1	29.97	3	3	6	6	5	6	78000	150000	580000	269333	8986.76
gi|56749030|sp|Q6GHD5.1|GLPK_STAAR	C	glpK	4.93	Glycerol kinase; AltName: Full=ATP:glycerol 3-phosphotransferase; AltName: Full=Glycerokinase; Short=GK	55.63	4	5	1	1	10	11	160000	33000	1300000	497667	8946.01
gi|81651520|sp|Q6GIM7.1|TRXB_STAAR	C	trxB	5.21	Thioredoxin reductase; Short=TRXR	33.57	2	2	0	0	5	6	50000	NF	550000	300000	8936.55
gi|81651525|sp|Q6GIN9.1|HPF_STAAR	C	hpf	5.15	Ribosome hibernation promotion factor; Short=HPF	22.2	0	0	3	3	2	2	NF	74000	320000	197000	8873.87
gi|446090990|ref|WP_000168845.1|	C	SAR0876	4.88	Fe-S cluster assembly ATPase SufC [Staphylococcus]	28.26	2	3	0	0	3	4	110000	NF	390000	250000	8846.43
gi|446032748|ref|WP_000110603.1|	C	SAR1649	8.96	hypothetical protein [Staphylococcus]	27.24	0	0	3	3	4	4	NF	99000	380000	239500	8792.22
gi|446644819|ref|WP_000722165.1|	C	coaBC	5.68	bifunctional phosphopantothenoylcysteine decarboxylase/phosphopantothenate--cysteine ligase CoaBC [Staphylococcus]	44.11	5	7	1	1	8	9	180000	19000	950000	383000	8682.84
gi|446513463|ref|WP_000590809.1|	C	glnQ	5.61	amino acid ABC transporter ATP-binding protein [Staphylococcus]	26.55	2	2	3	5	4	4	49000	110000	530000	229667	8650.35
gi|56749214|sp|Q6GDK5.1|PANC_STAAR	C	panC	5.21	Pantothenate synthetase; Short=PS; AltName: Full=Pantoate--beta-alanine ligase; AltName: Full=Pantoate-activating enzyme	31.4	3	4	3	3	3	4	160000	100000	550000	270000	8598.73
gi|56749048|sp|Q6GK57.1|TARI1_STAAR	C	tarI1	5.41	Full=Ribitol-5-phosphate cytidylyltransferase 1	26.64	0	0	2	2	4	4	NF	65000	390000	227500	8539.79
gi|81650829|sp|Q6GFL0.1|Y1937_STAAR	CM	SAR1937	6.12	Full=UPF0754 membrane protein SAR1937	42.65	4	5	4	4	6	7	110000	190000	790000	363333	8518.95
gi|446089680|ref|WP_000167535.1|	C	hemY	6.63	protoporphyrinogen oxidase [Staphylococcus]	52	5	7	6	7	6	7	260000	430000	630000	440000	8461.54
gi|446983682|ref|WP_001060938.1|	C	SAR0325	5.71	aldehyde reductase [Staphylococcus]	37.72	5	5	4	5	6	7	180000	200000	570000	316667	8395.19
gi|447150902|ref|WP_001228158.1|	C	SAR2615	8.85	alpha/beta hydrolase [Staphylococcus]	36.86	6	7	4	5	5	6	350000	99000	470000	306333	8310.73
gi|446301236|ref|WP_000379091.1|	CM	SAR1959	9.42	metal-dependent hydrolase [Staphylococcus]	37.08	4	7	4	4	5	9	150000	100000	670000	306667	8270.41
gi|446745340|ref|WP_000822596.1|	CM	SAR0220	9.15	glycerophosphoryl diester phosphodiesterase membrane domain-containing protein [Staphylococcus]	67.65	9	13	9	13	9	10	500000	400000	770000	556667	8228.63
gi|446372398|ref|WP_000450253.1|	CM	mpfA	4.51	hemolysin family protein [Staphylococcus]	51.15	4	5	4	4	3	3	140000	150000	960000	416667	8145.98
gi|446104987|ref|WP_000182842.1|	C	SAR2021	5.16	thioredoxin family protein [Staphylococcus]	21.9	2	2	0	0	2	2	54000	NF	300000	177000	8082.19
gi|56749675|sp|Q6GG30.1|TIG_STAAR	C	tig	4.33	Trigger factor; Short=TF; AltName: Full=PPIase	48.57	2	2	2	2	6	8	120000	51000	1000000	390333	8036.51
gi|446961064|ref|WP_001038320.1|	C	polA	5.03	DNA polymerase I [Staphylococcus aureus]	99.09	21	31	10	14	10	14	1700000	140000	520000	786667	7938.91
gi|84029334|sp|Q6GDD3.2|LIP1_STAAR	E	lip1	4.79	Lipase 1; AltName: Full=Glycerol ester hydrolase 1; Flags: Precursor	76.56	8	11	8	12	2	2	540000	510000	770000	606667	7924.07
gi|446982890|ref|WP_001060146.1|	C	yycH	5.56	two-component system activity regulator YycH [Staphylococcus]	50.88	4	5	6	7	6	7	220000	220000	760000	400000	7861.64
gi|81651153|sp|Q6GH01.1|BRNQL_STAAR	CM	SAR1419	9.35	Putative branched-chain amino acid carrier protein SAR1419	48.86	1	3	1	3	2	5	140000	110000	890000	380000	7777.32
gi|81828053|sp|Q6GIH9.1|METN2_STAAR	CM	metN2	6.82	Methionine import ATP-binding protein MetN 2	38.21	5	5	5	6	6	7	120000	190000	570000	293333	7676.87
gi|447141476|ref|WP_001218732.1|	C	SAR0360	4.61	redox-regulated ATPase YchF [Staphylococcus]	40.57	8	10	4	4	6	6	300000	99000	530000	309667	7632.9
gi|158563988|sp|Q6GKR3.2|BLE_STAAR	C	ble	4.82	Bleomycin resistance protein; Short=BRP; AltName: Full=Bleomycin-binding protein	14.91	2	2	2	3	3	3	110000	71000	160000	113667	7623.52
gi|81651744|sp|Q6GJM1.1|Y453_STAAR	C	mpsB	5.96	UPF0753 protein SAR0453	102.43	11	14	14	25	10	13	400000	1100000	830000	776667	7582.41
gi|81828081|sp|Q6GJG8.1|MFD_STAAR	C	mfd	5.11	Transcription-repair-coupling factor; Short=TRCF	134.15	24	41	16	24	19	22	1400000	410000	1200000	1.00333e+06	7479.19
gi|446354511|ref|WP_000432366.1|	CM	SAR2775	9.59	anion permease [Staphylococcus]	51.44	3	5	2	5	3	5	300000	170000	670000	380000	7387.25
gi|446443640|ref|WP_000521495.1|	C	glmM	4.65	phosphoglucosamine mutase [Staphylococcus]	49.26	5	5	5	5	4	4	130000	270000	680000	360000	7308.16
gi|445985696|ref|WP_000063551.1|	CM	SAR1950	9.37	PTS transporter subunit IIC [Staphylococcus]	37.3	3	4	0	0	4	7	60000	NF	480000	270000	7238.61
gi|446607222|ref|WP_000684568.1|	C	SAR2386	4.86	NAD/NADP-dependent octopine/nopaline dehydrogenase family protein [Staphylococcus]	40.67	5	5	1	1	5	6	220000	41000	620000	293667	7220.72
gi|447019225|ref|WP_001096481.1|	C	SAR1479	9.18	polyprenyl synthetase family protein [Staphylococcus]	36.18	3	3	0	0	2	2	180000	NF	340000	260000	7186.29
gi|446724667|ref|WP_000801980.1|	C		9.23	Abi family protein [Staphylococcus]	38.46	4	5	0	0	2	2	280000	NF	270000	275000	7150.29
gi|61214622|sp|Q6GI01.1|PT1_STAAR	C	ptsI	4.64	Phosphoenolpyruvate-protein phosphotransferase; AltName: Full=Phosphotransferase system, enzyme I	63.22	5	5	5	6	6	7	180000	230000	910000	440000	6959.82
gi|81651571|sp|Q6GIU7.1|NORA_STAAR	CM	norA	9.07	Quinolone resistance protein NorA	42.14	2	7	1	7	1	1	530000	260000	82000	290667	6897.64
gi|446152506|ref|WP_000230361.1|	C	SAR0367	8.45	helix-turn-helix domain-containing protein [Staphylococcus]	24.49	2	3	3	4	1	1	130000	330000	37000	165667	6764.67
gi|446833768|ref|WP_000911024.1|	CM	hrtA	9.3	Putative hemin import ATP-binding protein HrtA	24.95	3	4	1	1	2	2	130000	84000	290000	168000	6733.47
gi|60389828|sp|Q6GKU3.1|DPO3B_STAAR	C	dnaN	4.66	Beta sliding clamp; Short=Beta clamp; Short=Sliding clamp; AltName: Full=Beta-clamp processivity factor; AltName: Full=DNA polymerase III beta sliding clamp subunit; AltName: Full=DNA polymerase III subunit beta	41.89	3	5	2	2	5	7	120000	49000	670000	279667	6676.22
gi|56749226|sp|Q6GFR6.1|METK_STAAR	C	metK	4.86	S-adenosylmethionine synthase; Short=AdoMet synthase; AltName: Full=MAT; AltName: Full=Methionine adenosyltransferase	43.6	6	6	4	5	5	5	280000	110000	480000	290000	6651.38
gi|446778249|ref|WP_000855505.1|	C	rir1	5.22	class 1b ribonucleoside-diphosphate reductase subunit alpha [Staphylococcus]	80.08	9	15	4	5	5	7	610000	170000	810000	530000	6618.38
gi|62900221|sp|Q6GGC1.1|DNAJ_STAAR	C	dnaJ	5.72	Chaperone protein DnaJ	41.72	2	2	0	0	4	4	120000	NF	430000	275000	6591.56
gi|446953507|ref|WP_001030763.1|	E	SAR0665	9.09	putative lipase/esterase	39.76	3	4	0	0	5	6	61000	NF	460000	260500	6551.81
gi|446119241|ref|WP_000197096.1|	CM	opp3A	9.18	peptide ABC transporter substrate-binding protein [Staphylococcus]	61.48	5	6	0	0	6	6	160000	NF	640000	400000	6506.18
gi|446256651|ref|WP_000334506.1|	C	SAR1423	4.37	hypothetical protein [Staphylococcus]	29.96	3	3	2	3	4	4	90000	110000	380000	193333	6453.05
gi|446083459|ref|WP_000161314.1|	C	glkA	5.22	ROK family glucokinase [Staphylococcus]	35.06	4	4	0	0	4	4	110000	NF	340000	225000	6417.57
gi|81651752|sp|Q6GJN0.1|Y443_STAAR	CM	SAR0443	9.11	tandem lipoprotein	30.88	4	5	2	2	4	4	170000	47000	370000	195667	6336.36
gi|446650832|ref|WP_000728178.1|	CM	SAR0187	9.57	branched-chain amino acid transport system II carrier protein [Staphylococcus]	49.65	2	3	2	6	3	6	120000	160000	650000	310000	6243.71
gi|81651616|sp|Q6GJ10.1|GRAS_STAAR	CM	graS	6.57	Sensor protein kinase GraS; AltName: Full=Glycopeptide resistance-associated protein S	40.91	4	5	4	6	2	2	190000	250000	320000	253333	6192.45
gi|56749021|sp|Q6GGB6.1|LEPA_STAAR	C	lepA	4.85	Elongation factor 4; Short=EF-4; AltName: Full=Ribosomal back-translocase LepA	68.15	10	12	3	3	8	9	230000	91000	940000	420333	6167.77
gi|447168507|ref|WP_001245763.1|	CM	SAR1927	9.87	ABC transporter permease [Staphylococcus]	48.46	3	7	3	6	4	7	290000	150000	440000	293333	6053.1
gi|56749413|sp|Q6GG85.1|SYA_STAAR	C	alaS	5.02	Alanine--tRNA ligase; AltName: Full=Alanyl-tRNA synthetase; Short=AlaRS	98.47	17	21	8	9	13	24	620000	160000	1000000	593333	6025.52
gi|81651518|sp|Q6GIM4.1|WHIA_STAAR	C	whiA	8.84	Probable cell division protein WhiA	35.85	5	5	0	0	4	4	150000	NF	280000	215000	5997.21
gi|447108423|ref|WP_001185679.1|	CM	SAR2529	8.72	sodium:proton antiporter [Staphylococcus]	79.28	6	7	4	7	6	7	330000	270000	810000	470000	5928.36
gi|56748679|sp|Q6GG18.1|COAE_STAAR	C	coaE	4.79	Dephospho-CoA kinase; AltName: Full=Dephosphocoenzyme A kinase	23.54	2	3	0	0	3	3	38000	NF	240000	139000	5904.84
gi|76363428|sp|Q6GGK7.2|SRRB_STAAR	CM	srrB	5.69	Sensor protein SrrB; AltName: Full=Staphylococcal respiratory response protein B	66.08	8	9	10	12	7	8	190000	340000	640000	390000	5901.94
gi|446075878|ref|WP_000153733.1|	CM	vraF	6	ABC transporter ATP-binding protein VraF [Staphylococcus]	28.48	3	3	4	5	3	5	74000	140000	290000	168000	5898.88
gi|81651412|sp|Q6GI69.1|Y985_STAAR	C	SAR0985	4.87	Putative phosphoesterase SAR0985	19.31	2	4	0	0	3	3	81000	NF	140000	110500	5722.42
gi|447004386|ref|WP_001081642.1|	CM	gdpP	5.08	cyclic-di-AMP phosphodiesterase GdpP [Staphylococcus aureus]	73.78	6	8	8	10	3	3	270000	570000	410000	416667	5647.42
gi|56748680|sp|Q6GG31.1|CLPX_STAAR	C	clpX	4.55	ATP-dependent Clp protease ATP-binding subunit ClpX	46.25	4	5	1	1	8	8	280000	13000	480000	257667	5571.17
gi|446094071|ref|WP_000171926.1|	C	SAR0172	4.73	DUF4242 domain-containing protein [Staphylococcus]	19.2	2	2	3	3	1	1	150000	82000	87000	106333	5538.19
gi|68051973|sp|Q6GG12.1|IDH_STAAR	C	icd	4.88	Isocitrate dehydrogenase [NADP]; Short=IDH; AltName: Full=IDP; AltName: Full=NADP(+)-specific ICDH; AltName: Full=Oxalosuccinate decarboxylase	46.45	5	5	0	0	3	3	200000	NF	310000	255000	5489.77
gi|446534110|ref|WP_000611456.1|	C	SAR2169	5	UDP-N-acetylmuramoyl-tripeptide--D-alanyl-D-alanine ligase [Staphylococcus]	49.9	4	4	0	0	5	5	150000	NF	390000	270000	5410.82
gi|446875667|ref|WP_000952923.1|	CM	mecR1	8.47	beta-lactam sensor/signal transducer MecR1 [Staphylococcaceae]	68.46	5	5	0	0	4	4	270000	NF	470000	370000	5404.62
gi|81827988|sp|Q6GFJ1.1|Y1956_STAAR	CM	SAR1956	6.72	Putative multidrug export ATP-binding/permease protein SAR1956	64.82	6	11	5	9	7	10	270000	240000	540000	350000	5399.57
gi|81651826|sp|Q6GJW4.1|THLA_STAAR	C	SAR0351	5.17	Probable acetyl-CoA acyltransferase; AltName: Full=Acetoacetyl-CoA thiolase	41.72	3	5	0	0	5	5	110000	NF	340000	225000	5393.1
gi|445980534|ref|WP_000058389.1|	C	SAR1780	5.07	NAD-dependent malic enzyme 4 [Staphylococcus]	44.22	3	3	2	2	7	7	61000	31000	620000	237333	5367.1
gi|56749039|sp|Q6GIG3.1|LIPA_STAAR	C	lipA	8.38	Lipoyl synthase; AltName: Full=Lip-syn; Short=LS; AltName: Full=Lipoate synthase; AltName: Full=Lipoic acid synthase; AltName: Full=Sulfur insertion protein LipA	34.86	4	4	3	3	1	1	190000	160000	210000	186667	5354.75
gi|446104792|ref|WP_000182647.1|	C	typA	4.9	translational GTPase TypA [Staphylococcus]	69.11	6	6	5	10	5	6	310000	210000	590000	370000	5353.78
gi|446723387|ref|WP_000800700.1|	CM	SAR2338	8.63	NCS2 family permease [Staphylococcus]	47.36	2	2	2	2	2	2	69000	160000	530000	253000	5342.06
gi|81828047|sp|Q6GID6.1|MNHA1_STAAR	CM	mnhA1	9.16	Na(+)/H(+) antiporter subunit A1; AltName: Full=Mnh complex subunit A1	89.34	5	6	5	7	4	6	320000	250000	850000	473333	5298.11
gi|446710326|ref|WP_000787672.1|	CM	pstS	9.1	phosphate/phosphite/phosphonate ABC transporter substrate-binding protein [Staphylococcus]	34.98	3	3	2	2	4	5	92000	92000	370000	184667	5279.21
gi|447007966|ref|WP_001085222.1|	C	radA	6.58	DNA repair protein RadA [Staphylococcus]	49.83	6	6	0	0	2	2	210000	NF	310000	260000	5217.74
gi|81651256|sp|Q6GHG1.1|PNP_STAAR	C	pnp	4.88	Polyribonucleotide nucleotidyltransferase; AltName: Full=Polynucleotide phosphorylase; Short=PNPase	77.34	6	6	15	22	7	7	100000	470000	640000	403333	5215.07
gi|447019375|ref|WP_001096631.1|	C	bfmBAB	4.74	alpha-ketoacid dehydrogenase subunit beta [Staphylococcus]	36.01	2	3	0	0	7	7	35000	NF	340000	187500	5206.89
gi|446115895|ref|WP_000193750.1|	CM	SAR0781	9.6	peptide MFS transporter [Staphylococcus]	54.81	3	4	1	2	3	4	190000	240000	410000	280000	5108.56
gi|77417488|sp|Q6GHJ0.1|SUCC_STAAR	C	sucC	4.91	Succinate--CoA ligase [ADP-forming] subunit beta; AltName: Full=Succinyl-CoA synthetase subunit beta; Short=SCS-beta	42.06	4	4	1	2	4	4	230000	23000	390000	214333	5095.89
gi|81650366|sp|Q6GDP1.1|COPA_STAAR	CM	copA	5.76	Copper-exporting P-type ATPase; AltName: Full=Copper-exporting P-type ATPase A; AltName: Full=Cu(+)-exporting ATPase	86.71	11	14	11	19	7	14	280000	410000	630000	440000	5074.39
gi|56749410|sp|Q6GG23.1|SYT_STAAR	C	thrS	5.23	Threonine--tRNA ligase; AltName: Full=Threonyl-tRNA synthetase; Short=ThrRS	74.41	5	5	3	3	6	8	100000	47000	970000	372333	5003.81
gi|56748623|sp|Q6GEZ1.1|DDL_STAAR	C	ddl	4.89	D-alanine--D-alanine ligase; AltName: Full=D-Ala-D-Ala ligase; AltName: Full=D-alanylalanine synthetase	40.25	3	3	0	0	6	6	61000	NF	340000	200500	4981.37
gi|56749237|sp|Q6GHT5.1|MURI_STAAR	C	murI	7.12	Glutamate racemase	29.68	4	4	1	1	4	4	150000	12000	270000	144000	4851.75
gi|56749026|sp|Q6GGT6.1|DER_STAAR	C	engA	5.22	GTPase Der; AltName: Full=GTP-binding protein EngA	48.95	4	7	2	3	3	3	260000	72000	380000	237333	4848.48
gi|446943968|ref|WP_001021224.1|	C	aldA2	6.62	aldehyde dehydrogenase [Staphylococcus]	51.74	6	6	3	4	4	4	190000	200000	360000	250000	4831.85
gi|81652064|sp|Q6GKS6.1|WALK_STAAR	CM	walK	5.52	RecName: Full=Sensor protein kinase WalK	69.91	0	0	3	3	3	4	NF	130000	540000	335000	4791.88
gi|81696452|sp|Q6GEV3.1|ALDH_STAAR	C	SAR2210	5.08	Putative aldehyde dehydrogenase	51.94	5	8	1	1	5	5	290000	13000	440000	247667	4768.32
gi|60390441|sp|Q6GJD2.1|NUSG_STAAR	C	nusG	5.1	Transcription termination/antitermination protein NusG	20.65	2	3	0	0	2	2	65000	NF	130000	97500	4721.55
gi|446467119|ref|WP_000544973.1|	C	SAR1982	5.71	type 1 glutamine amidotransferase [Staphylococcus]	27.43	2	2	1	1	3	4	49000	39000	300000	129333	4715.03
gi|81650700|sp|Q6GF49.1|LUKL2_STAAR	E	lukB	9.36	Uncharacterized leukocidin-like protein 2; Flags: Precursor	40.48	3	3	4	6	3	3	110000	130000	330000	190000	4693.68
gi|81651294|sp|Q6GHP6.1|SEPF_STAAR	C	sepF	5.03	Cell division protein SepF	20.98	2	2	1	1	2	3	87000	83000	120000	96666.7	4607.56
gi|56748678|sp|Q6GFM3.1|DCUP_STAAR	C	hemE	6.01	Uroporphyrinogen decarboxylase; Short=UPD; Short=URO-D	39.27	4	6	0	0	3	3	110000	NF	250000	180000	4583.65
gi|56749411|sp|Q6GG72.1|SYH_STAAR	C	hisS	5.22	Histidine--tRNA ligase; AltName: Full=Histidyl-tRNA synthetase; Short=HisRS	48.25	2	3	0	0	5	5	110000	NF	330000	220000	4559.59
gi|446607729|ref|WP_000685075.1|	C	SAR1054	6.18	class I SAM-dependent rRNA methyltransferase [Staphylococcus]	44.75	4	4	3	3	4	4	140000	58000	400000	199333	4454.38
gi|81651530|sp|Q6GIP5.1|Y800_STAAR	CM	SAR0800	6.51	Uncharacterized membrane protein SAR0800	40.32	4	7	5	6	5	6	190000	100000	240000	176667	4381.61
gi|446457995|ref|WP_000535849.1|	C	SAR1961	8.54	ABC transporter ATP-binding protein [Staphylococcus]	58.2	6	7	4	6	0	0	260000	250000	NF	255000	4381.44
gi|81827986|sp|Q6GFG4.1|FTN_STAAR	C	ftnA	4.64	Bacterial non-heme ferritin	19.59	2	3	1	1	2	4	31000	24000	200000	85000	4338.95
gi|446669026|ref|WP_000746372.1|	C		10.06	transposase [Staphylococcus]	19.67	2	2	1	1	2	2	93000	23000	140000	85333.3	4338.25
gi|446065634|ref|WP_000143489.1|	CM	SAR2547	8.92	FMN-binding glutamate synthase family protein [Staphylococcus]	58.44	4	5	4	4	3	3	150000	110000	490000	250000	4277.89
gi|81170686|sp|Q6GH45.1|MPRF_STAAR	CM	mprF	8.88	Phosphatidylglycerol lysyltransferase; AltName: Full=Lysylphosphatidylglycerol synthase; Short=LPG synthase; AltName: Full=Multiple peptide resistance factor	96.72	6	10	5	8	6	12	320000	190000	710000	406667	4204.58
gi|81650644|sp|Q6GEU8.1|PYRG_STAAR	C	pyrG	5	CTP synthase; AltName: Full=Cytidine 5'-triphosphate synthase; AltName: Full=Cytidine triphosphate synthetase; Short=CTP synthetase; Short=CTPS; AltName: Full=UTP--ammonia ligase	59.95	6	9	4	5	4	7	250000	96000	400000	248667	4147.9
gi|81650580|sp|Q6GEH9.1|TOP3_STAAR	C	topB	9.53	DNA topoisomerase 3; AltName: Full=DNA topoisomerase III	81.46	5	7	0	0	6	7	210000	NF	450000	330000	4051.07
gi|446942756|ref|WP_001020012.1|	CM	SAR2463	9.3	YhgE/Pip domain-containing protein [Staphylococcus]	47.71	2	3	1	1	4	7	57000	31000	460000	182667	3828.69
gi|445994299|ref|WP_000072154.1|	CM	SAR2543	9.55	iron export ABC transporter permease subunit FetB [Staphylococcus]	27.84	1	1	2	2	2	3	15000	92000	210000	105667	3795.5
gi|446572552|ref|WP_000649898.1|	CM	glnP	9.1	ABC transporter permease subunit [Staphylococcus]	53.13	3	7	3	5	4	6	120000	97000	380000	199000	3745.53
gi|68566032|sp|Q6GFE8.1|SSPP_STAAR	E	scpA	9.56	Staphopain A; AltName: Full=Staphylococcal cysteine proteinase A; AltName: Full=Staphylopain A; Flags: Precursor	44.02	5	6	1	1	3	4	130000	13000	350000	164333	3733.15
gi|446040446|ref|WP_000118301.1|	CM	ftsK	5.05	FtsK/SpoIIIE family protein	144.37	19	22	12	17	14	18	700000	300000	550000	516667	3578.77
gi|445984549|ref|WP_000062404.1|	CM	mgtE	4.09	magnesium transporter [Staphylococcus]	51.39	2	5	1	1	2	3	200000	61000	290000	183667	3573.98
gi|445944474|ref|WP_000022329.1|	C	SAR0771	8.78	biotin-dependent carboxyltransferase family protein [Staphylococcus]	38.1	3	3	1	1	3	3	130000	27000	250000	135667	3560.8
gi|56749412|sp|Q6GG73.1|SYD_STAAR	C	aspS	4.96	Aspartate--tRNA ligase; AltName: Full=Aspartyl-tRNA synthetase; Short=AspRS	66.53	9	10	1	3	7	9	180000	16000	510000	235333	3537.25
gi|81651333|sp|Q6GHV3.1|ISDE_STAAR	CM	isdE	9.36	High-affinity heme uptake system protein IsdE; AltName: Full=Iron-regulated surface determinant protein E; AltName: Full=Staphylococcal iron-regulated protein F; Flags: Precursor	33.24	3	5	0	0	2	2	110000	NF	120000	115000	3459.69
gi|447019121|ref|WP_001096377.1|	CM	blaR1	9.62	beta-lactam sensor/signal transducer BlaR1 [Staphylococcus aureus]	69.24	2	2	1	1	3	4	140000	38000	540000	239333	3456.58
gi|447024335|ref|WP_001101591.1|	C	tagB	6.37	CDP-glycerol glycerophosphotransferase family protein [Staphylococcus]	42.44	0	0	3	3	3	3	NF	63000	230000	146500	3451.93
gi|81696460|sp|Q6GFF5.1|PUTP_STAAR	CM	putP	9.3	RecName: Full=Sodium/proline symporter; AltName: Full=Proline permease	55.88	1	1	1	2	2	4	36000	42000	500000	192667	3447.86
gi|446865047|ref|WP_000942303.1|	C	SAR1404	4.85	ATP-binding cassette domain-containing protein [Staphylococcus]	60.19	5	5	5	6	4	6	190000	110000	320000	206667	3433.57
gi|446030816|ref|WP_000108671.1|	C	SAR1653	5.47	tRNA (N(6)-L-threonylcarbamoyladenosine(37)-C(2))-methylthiotransferase MtaB [Staphylococcus]	50.98	2	4	0	0	2	2	39000	NF	310000	174500	3422.91
gi|56748676|sp|Q6GEL4.1|ECFA2_STAAR	C	ecfA2; cbiO2	6.26	Energy-coupling factor transporter ATP-binding protein EcfA2; Short=ECF transporter A component EcfA2	32.91	2	2	0	0	2	2	12000	NF	210000	111000	3372.84
gi|446484644|ref|WP_000562498.1|	C	rir2	4.77	class 1b ribonucleoside-diphosphate reductase subunit beta [Bacteria]	37.49	2	2	1	1	5	6	34000	33000	310000	125667	3352
gi|446967402|ref|WP_001044658.1|	CM	SAR0656	8.57	YitT family protein [Staphylococcus]	29.87	2	2	2	2	2	3	63000	76000	160000	99666.7	3336.68
gi|447160271|ref|WP_001237527.1|	CM	SAR2260	9.3	MFS transporter [Staphylococcus]	49.29	2	2	3	5	3	6	54000	92000	340000	162000	3286.67
gi|446504472|ref|WP_000582326.1|	CM	SAR0882	6.36	CNNM domain-containing protein [Staphylococcus]	38.99	2	3	1	1	3	3	89000	37000	250000	125333	3214.5
gi|60389858|sp|Q6GJB8.1|PPAT_STAAR	C	SAR0555	5.15	Putative pyridoxal phosphate-dependent acyltransferase	42.82	2	2	0	0	4	5	33000	NF	240000	136500	3187.76
gi|68565486|sp|Q6GK28.1|ESAA_STAAR	CM	esaA	6.12	Type VII secretion system accessory factor EsaA	114.66	6	6	9	11	7	10	160000	260000	670000	363333	3168.79
gi|446201511|ref|WP_000279366.1|	CM	SAR0473	8.96	PTS system trehalose-specific EIIBC component [Staphylococcus]	50.93	3	3	4	5	2	5	77000	97000	300000	158000	3102.3
gi|446065563|ref|WP_000143418.1|	CM	SAR2702	5.67	nisin susceptibility-associated two-component system sensor histidine kinase NsaS [Staphylococcus]	34.08	4	4	1	1	4	4	69000	12000	230000	103667	3041.86
gi|81651452|sp|Q6GID0.1|DHE2_STAAR	C	gluD	5.21	NAD-specific glutamate dehydrogenase; Short=NAD-GDH	45.73	6	6	0	0	2	2	180000	NF	97000	138500	3028.65
gi|81651290|sp|Q6GHP2.1|SYI_STAAR	C	ileS	5.3	Isoleucine--tRNA ligase; AltName: Full=Isoleucyl-tRNA synthetase; Short=IleRS	104.82	9	10	5	10	11	14	210000	150000	580000	313333	2989.25
gi|81650892|sp|Q6GFV0.1|PEPVL_STAAR	C	pepV	5.02	Putative dipeptidase	52.76	3	3	2	2	5	5	82000	37000	350000	156333	2963.1
gi|446786926|ref|WP_000864182.1|	C	ribF	5.69	riboflavin biosynthesis protein RibF [Staphylococcus]	36.7	3	3	0	0	3	3	73000	NF	140000	106500	2901.91
gi|81828017|sp|Q6GGV4.1|DING_STAAR	C	dinG	6.3	3'-5' exonuclease DinG	104.14	11	12	0	0	9	12	220000	NF	380000	300000	2880.74
gi|1120534556|ref|WP_073392969.1|	CM	SAR1840	7.17196	arsenite efflux transporter membrane subunit ArsB [Staphylococcus]	46.49	2	4	1	1	2	4	71000	150000	180000	133667	2875.17
gi|447095077|ref|WP_001172333.1|	C		5.43	AMP-binding protein [Staphylococcus]	59.77	3	3	0	0	5	6	39000	NF	300000	169500	2835.87
gi|59797754|sp|Q6GKT9.1|GYRA_STAAR	C	gyrA	5.01	DNA gyrase subunit A	99.26	9	11	5	6	13	14	310000	78000	440000	276000	2780.58
gi|446536195|ref|WP_000613541.1|	CM	dltB	9.69	PG:teichoic acid D-alanyltransferase DltB [Staphylococcus]	47.74	3	4	2	2	3	5	87000	50000	250000	129000	2702.14
gi|446561107|ref|WP_000638453.1|	CM	SAR1060	8.33	cytochrome d ubiquinol oxidase subunit II [Staphylococcus]	38.93	3	3	1	1	3	3	38000	14000	260000	104000	2671.46
gi|446972785|ref|WP_001050041.1|	C	rnr	6.33	ribonuclease R [Staphylococcus]	90.39	10	14	5	7	5	5	400000	110000	210000	240000	2655.16
gi|446714276|ref|WP_000791607.1|	CM	ecfT	9.88	energy-coupling factor transporter transmembrane protein EcfT [Staphylococcus]	30.89	2	2	0	0	1	2	66000	NF	97000	81500	2638.39
gi|446838001|ref|WP_000915257.1|	CM	SAR1218	9.68	lipoteichoic acid-specific glycosyltransferase YfhO [Staphylococcus]	100.38	5	8	6	7	5	7	150000	240000	400000	263333	2623.36
gi|446405195|ref|WP_000483050.1|	CM	SAR2530	9.49	APC family permease [Staphylococcus]	67.63	2	2	1	1	3	3	48000	32000	450000	176667	2612.25
gi|118574378|sp|Q6GJE5.1|MCSB_STAAR	C	mcsB	5.09	Protein-arginine kinase	38.59	4	5	0	0	4	4	110000	NF	90000	100000	2591.34
gi|68605635|sp|Q6GFF2.1|PCRA_STAAR	C	pcrA	5.68	ATP-dependent DNA helicase PcrA	83.94	9	15	3	5	4	4	300000	62000	290000	217333	2589.15
gi|445994592|ref|WP_000072447.1|	CM	SAR2548	8.58	CPBP family intramembrane metalloprotease [Staphylococcus]	29.2	0	0	1	2	1	2	NF	69000	81000	75000	2568.49
gi|446940617|ref|WP_001017873.1|	CM	SAR1626	9.12	rhomboid family intramembrane serine protease [Staphylococcus]	56.86	6	8	2	2	2	3	230000	66000	140000	145333	2555.99
gi|486292961|ref|WP_001573541.1|	CM	SAR2444	9.04	YdcF family protein [Staphylococcus]	37	2	3	0	0	2	4	79000	NF	110000	94500	2554.05
gi|445941272|ref|WP_000019127.1|	CM	SAR2507	5.91	cation diffusion facilitator family transporter [Staphylococcus]	31.56	1	2	2	3	2	5	11000	110000	120000	80333.3	2545.42
gi|73917805|sp|Q6GEY7.1|CLS2_STAAR	CM	cls2	7.19	Cardiolipin synthase 2; Short=CL synthase 2	56.45	5	7	4	4	3	4	190000	110000	130000	143333	2539.12
gi|447030866|ref|WP_001108122.1|	CM	scrA	8.85	sucrose-specific PTS transporter subunit IIBC [Staphylococcus]	51.14	2	3	2	6	2	2	29000	190000	170000	129667	2535.52
gi|446636386|ref|WP_000713732.1|	CM	SAR0695	9.18	bacteriocin-associated integral membrane family protein [Staphylococcus]	75.42	4	5	0	0	6	6	82000	NF	300000	191000	2532.48
gi|56749223|sp|Q6GFE4.1|NADE_STAAR	C	nadE	5.22	NH(3)-dependent NAD(+) synthetase	30.56	1	2	0	0	3	3	3500	NF	150000	76750	2511.45
gi|212288577|sp|Q6GKS7.2|WALR_STAAR	C	walR	5.04	Transcriptional regulatory protein WalR	27.17	2	3	1	1	3	3	31000	3300	170000	68100	2506.44
gi|81651410|sp|Q6GI67.1|UGTP_STAAR	CM	ugtP	8.54	Processive diacylglycerol beta-glucosyltransferase; AltName: Full=Beta-diglucosyldiacylglycerol synthase; Short=Beta-DGS; Short=DGlcDAG synthase; Short=Glc2-DAG synthase; AltName: Full=Beta-gentiobiosyldiacylglycerol synthase; AltName: Full=Beta-monoglucosyldiacylglycerol synthase; Short=Beta-MGS; Short=MGlcDAG synthase; AltName: Full=Diglucosyl diacylglycerol synthase (1,6-linking); AltName: Ful…	44.49	3	3	1	2	1	1	64000	67000	200000	110333	2479.96
gi|54036188|sp|Q6GHQ6.1|RSMH_STAAR	C	rsmH	5.71	Ribosomal RNA small subunit methyltransferase H; AltName: Full=16S rRNA m(4)C1402 methyltransferase; AltName: Full=rRNA (cytosine-N(4)-)-methyltransferase RsmH	35.66	2	2	1	2	3	3	44000	9500	210000	87833.3	2463.08
gi|81828001|sp|Q6GFX2.1|CCPA_STAAR	C	ccpA	6.05	Catabolite control protein A	36.02	3	3	0	0	4	4	56000	NF	120000	88000	2443.09
gi|446531144|ref|WP_000608490.1|	C	sar1453	5.06	dynamin family protein [Staphylococcus]	132.81	11	12	9	9	10	16	240000	120000	580000	313333	2359.26
gi|445989413|ref|WP_000067268.1|	CM	spc2	7.75	aminoglycoside nucleotidyltransferase ANT(9)-Ia [Bacteria]	28.96	2	2	0	0	3	3	40000	NF	94000	67000	2313.54
gi|1120534335|ref|WP_073392748.1|	CM		9.57	DMT family transporter [Staphylococcus]	34.75	1	1	1	2	1	3	22000	39000	180000	80333.3	2311.75
gi|446788363|ref|WP_000865619.1|	C	SAR0682	9.43	DUF402 domain-containing protein [Staphylococcus]	25.43	2	2	1	1	2	2	63000	11000	100000	58000	2280.77
gi|60390005|sp|Q6GG38.1|GSA1_STAAR	C	hemL1	5.36	Glutamate-1-semialdehyde 2,1-aminomutase 1; Short=GSA 1; AltName: Full=Glutamate-1-semialdehyde aminotransferase 1; Short=GSA-AT 1	46.33	2	2	0	0	2	2	44000	NF	160000	102000	2201.6
gi|56749227|sp|Q6GFW8.1|MURC_STAAR	C	murC	4.97	UDP-N-acetylmuramate--L-alanine ligase; AltName: Full=UDP-N-acetylmuramoyl-L-alanine synthetase	49.17	1	2	1	2	2	3	51000	41000	230000	107333	2182.9
gi|446324317|ref|WP_000402172.1|	CM	SAR0637	8.75	sodium:proton antiporter [Staphylococcus]	76.37	3	4	2	4	2	4	100000	86000	310000	165333	2164.9
gi|60389633|sp|Q6GHN2.1|CARB_STAAR	C	carB	4.87	Carbamoyl-phosphate synthase large chain; AltName: Full=Carbamoyl-phosphate synthetase ammonia chain	117.06	11	15	2	3	9	11	220000	36000	500000	252000	2152.74
gi|81828003|sp|Q6GG60.1|OBG_STAAR	C	obg	5.04	GTPase Obg; AltName: Full=GTP-binding protein Obg	47.21	2	3	2	2	3	3	59000	23000	220000	100667	2132.32
gi|446667764|ref|WP_000745110.1|	CM	SAR0303	9.43	branched-chain amino acid transport system II carrier protein [Staphylococcus]	48.1	2	2	1	3	2	3	72000	59000	170000	100333	2085.93
gi|81651445|sp|Q6GIC0.1|Y930_STAAR	C	SAR0930	4.9	Uncharacterized protein SAR0930	33.15	2	3	1	1	2	2	39000	26000	130000	65000	1960.78
gi|446591474|ref|WP_000668820.1|	C	SAR0997	5.14	lipoate--protein ligase [Staphylococcus]	37.9	2	3	0	0	2	4	26000	NF	120000	73000	1926.12
gi|446065818|ref|WP_000143673.1|	CM	vraE	9.62	peptide resistance ABC transporter permease subunit VraE [Staphylococcus]	70.1	2	2	6	8	2	2	44000	290000	70000	134667	1921.07
gi|446914059|ref|WP_000991315.1|	C	pmtA	5.37	phenol-soluble modulin export ABC transporter ATP-binding protein PmtA [Staphylococcus]	34.45	1	2	2	2	2	2	9300	21000	160000	63433.3	1841.32
gi|56749027|sp|Q6GGT7.1|GPDA_STAAR	C	gpsA	5.93	Glycerol-3-phosphate dehydrogenase [NAD(P)+]; AltName: Full=NAD(P)H-dependent glycerol-3-phosphate dehydrogenase	36.11	2	3	0	0	1	2	52000	NF	74000	63000	1744.67
gi|446317301|ref|WP_000395156.1|	CM	SAR0977	4.96	monovalent cation:proton antiporter family protein [Staphylococcus]	68.66	3	4	0	0	3	4	66000	NF	170000	118000	1718.61
gi|445988524|ref|WP_000066379.1|	C	SAR1815	5.83	bifunctional 3-deoxy-7-phosphoheptulonate synthase/chorismate mutase [Staphylococcus]	40.61	3	3	1	1	2	2	94000	15000	98000	69000	1699.09
gi|446947808|ref|WP_001025064.1|	CM	SAR1844	9.39	MFS transporter [Staphylococcus]	43.3	1	2	1	1	1	3	41000	16000	160000	72333.3	1670.52
gi|81651588|sp|Q6GIX4.1|COPB_STAAR	CM	copB	5.65	Probable copper-transporting P-type ATPase B	74.23	2	2	0	0	3	4	17000	NF	230000	123500	1663.75
gi|446838937|ref|WP_000916193.1|	CM	SAR1591	7.64	aromatic acid exporter family protein [Staphylococcus]	36.92	2	2	2	3	4	5	24000	17000	140000	60333.3	1634.16
gi|68565483|sp|Q6GK25.1|ESSB_STAAR	CM	essB	5.6	Type VII secretion system protein EssB	52.01	1	1	2	2	4	5	24000	60000	160000	81333.3	1563.8
gi|446436520|ref|WP_000514375.1|	C	narG	5.83	nitrate reductase subunit alpha [Staphylococcus]	139.79	2	2	15	19	5	8	12000	410000	230000	217333	1554.71
gi|446659817|ref|WP_000737163.1|	CM	SAR0737	5.98	ABC transporter ATP-binding protein/permease [Staphylococcus]	61.75	5	5	0	0	3	3	40000	NF	150000	95000	1538.46
gi|59797755|sp|Q6GKU0.3|GYRB_STAAR	C	gyrB	5.6	DNA gyrase subunit B	72.48	3	3	1	1	3	3	67000	25000	240000	110667	1526.86
gi|56749032|sp|Q6GHI1.1|HSLU_STAAR	C	hslU	5.22	ATP-dependent protease ATPase subunit HslU; AltName: Full=Unfoldase HslU	52.27	2	2	1	1	3	3	34000	12000	190000	78666.7	1505.01
gi|56749751|sp|Q6GIN2.1|UVRA_STAAR	C	uvrA	6.06	UvrABC system protein A; Short=UvrA protein; AltName: Full=Excinuclease ABC subunit A	105.3	7	8	0	0	7	9	96000	NF	220000	158000	1500.47
gi|81651268|sp|Q6GHI9.1|SUCD_STAAR	C	sucD	5.47	Succinate--CoA ligase [ADP-forming] subunit alpha; AltName: Full=Succinyl-CoA synthetase subunit alpha; Short=SCS-alpha	31.55	1	2	1	1	2	2	37000	12000	93000	47333.3	1500.26
gi|56749216|sp|Q6GE66.2|MQO1_STAAR	C	mqo1	6.13	Probable malate:quinone oxidoreductase 1; AltName: Full=MQO 1; Malate dehydrogenase [quinone] 1	54.84	2	3	1	1	2	2	66000	39000	140000	81666.7	1489.18
gi|446127717|ref|WP_000205572.1|	C	SAR0877	5.28	Fe-S cluster assembly protein SufD [Staphylococcus]	48.52	2	2	1	1	2	2	40000	25000	150000	71666.7	1477.05
gi|445931551|ref|WP_000009406.1|	CM	SAR0672	9.49	ABC transporter permease [Staphylococcus]	71.65	4	4	3	4	3	4	56000	120000	140000	105333	1470.11
gi|60390704|sp|Q6GJI1.1|SYM_STAAR	C	metG	5.09	Methionine--tRNA ligase; AltName: Full=Methionyl-tRNA synthetase; Short=MetRS	74.85	3	4	2	2	2	2	120000	110000	99000	109667	1465.15
gi|49242372|emb|CAG41084.1|	C	SAR2101	8.91	putative exonuclease [Staphylococcus aureus subsp. aureus MRSA252]	35.88	3	4	0	0	2	2	60000	NF	43000	51500	1435.34
gi|446184862|ref|WP_000262717.1|	C	sar1210	5.33	chromosome segregation protein SMC [Staphylococcus]	136.49	12	12	0	0	9	13	120000	NF	260000	190000	1392.04
gi|81651924|sp|Q6GK90.1|PFLB_STAAR	C	pflB	5.31	Formate acetyltransferase; AltName: Full=Pyruvate formate-lyase	84.81	0	0	4	4	4	4	NF	54000	180000	117000	1379.55
gi|56749422|sp|Q6GJ61.1|SYR_STAAR	C	argS	5.08	Arginine--tRNA ligase; AltName: Full=Arginyl-tRNA synthetase; Short=ArgRS	62.31	1	2	0	0	2	3	11000	NF	160000	85500	1372.17
gi|446780360|ref|WP_000857616.1|	CM	SAR0738	8.27	amino acid ABC transporter ATP-binding/permease protein [Staphylococcus]	63.2	2	3	1	3	4	4	45000	42000	170000	85666.7	1355.49
gi|81650637|sp|Q6GET9.1|PDP_STAAR	C	pdp	4.9	Pyrimidine-nucleoside phosphorylase; Short=PYNP; Short=Py-NPase	46.36	3	3	0	0	2	3	44000	NF	79000	61500	1326.57
gi|445950732|ref|WP_000028587.1|	C		4.65	type I restriction-modification system subunit M [Staphylococcus aureus]	59.38	2	2	2	2	0	0	84000	72000	NF	78000	1313.57
gi|487706799|ref|WP_001791031.1|	CM		10.21	YybS family protein [Staphylococcus]	34.17	1	1	2	3	1	2	23000	29000	82000	44666.7	1307.19
gi|56749046|sp|Q6GJQ6.1|GUAA_STAAR	C	guaA	5.02	GMP synthase [glutamine-hydrolyzing]; AltName: Full=GMP synthetase; AltName: Full=Glutamine amidotransferase	58.17	1	1	2	2	3	4	16000	51000	160000	75666.7	1300.79
gi|446309959|ref|WP_000387814.1|	CM	agrC	5.49	GHKL domain-containing protein [Staphylococcus]	49.7	3	4	3	4	4	8	22000	29000	140000	63666.7	1281.02
gi|446010860|ref|WP_000088715.1|	C	SAR2574	6.06	putative helicase	109.84	7	9	0	0	9	10	77000	NF	200000	138500	1260.92
gi|56749408|sp|Q6GFU3.1|SYL_STAAR	C	leuS	5.01	Leucine--tRNA ligase; AltName: Full=Leucyl-tRNA synthetase; Short=LeuRS	91.59	4	6	5	10	6	7	63000	93000	180000	112000	1222.84
gi|447217390|ref|WP_001294646.1|	CM	SAR2161	8.45	MULTISPECIES: PH domain-containing protein [Staphylococcus]	60.44	6	8	3	5	2	2	110000	70000	36000	72000	1191.26
gi|446881266|ref|WP_000958522.1|	C	SAR2256	5.21	P-loop NTPase [Staphylococcus]	38.38	3	5	0	0	2	3	33000	NF	58000	45500	1185.51
gi|81651177|sp|Q6GH50.1|PARC_STAAR	C	parC	6.01	DNA topoisomerase 4 subunit A; AltName: Full=Topoisomerase IV subunit A	91.02	8	9	7	7	3	4	180000	43000	100000	107667	1182.89
gi|81650951|sp|Q6GG42.1|SYV_STAAR	C	valS	4.97	Valine--tRNA ligase; AltName: Full=Valyl-tRNA synthetase; Short=ValRS	101.69	8	8	3	3	7	7	96000	34000	230000	120000	1180.06
gi|59797929|sp|Q6GGG3.1|GCSPA_STAAR	C	gcvPA	5.05	Probable glycine dehydrogenase (decarboxylating) subunit 1; AltName: Full=Glycine cleavage system P-protein subunit 1; AltName: Full=Glycine decarboxylase subunit 1; AltName: Full=Glycine dehydrogenase (aminomethyl-transferring) subunit 1	50.02	2	2	0	0	3	3	27000	NF	90000	58500	1169.53
gi|81651264|sp|Q6GHI5.1|TOP1_STAAR	C	topA	9.12	DNA topoisomerase 1; AltName: Full=DNA topoisomerase I; AltName: Full=Omega-protein; AltName: Full=Relaxing enzyme; AltName: Full=Swivelase; AltName: Full=Untwisting enzyme	79.02	6	7	5	6	3	3	96000	52000	120000	89333.3	1130.52
gi|446710594|ref|WP_000787940.1|	CM	ftsW	9.86	cell division protein FtsW [Staphylococcus]	44.85	1	2	1	2	1	1	44000	37000	57000	46000	1025.64
gi|56749425|sp|Q6GJE1.1|SYE_STAAR	C	gltX	5.17	Glutamate--tRNA ligase; AltName: Full=Glutamyl-tRNA synthetase; Short=GluRS	56.25	0	0	2	2	2	2	NF	33000	77000	55000	977.778
gi|81828103|sp|Q6GKB1.1|HSDR_STAAR	C	hsdR	6.19	Type-1 restriction enzyme R protein; AltName: Full=Type I restriction enzyme R protein	109.17	8	9	0	0	5	5	140000	NF	71000	105500	966.383
gi|49241759|emb|CAG40449.1|	C	SAR1452	5.16	putative 5'-3' exonuclease [Staphylococcus aureus subsp. aureus MRSA252]	33.28	2	2	0	0	2	2	17000	NF	47000	32000	961.538
gi|81650624|sp|Q6GES1.1|PTMCB_STAAR	CM	mtlA	7.16	PTS system mannitol-specific EIICB component; AltName: Full=EIICB-Mtl; Short=EII-Mtl; Includes: RecName: Full=Mannitol permease IIC component; AltName: Full=PTS system mannitol-specific EIIC component; Includes: RecName: Full=Mannitol-specific phosphotransferase enzyme IIB component; AltName: Full=PTS system mannitol-specific EIIB component	55.11	3	6	1	1	4	5	50000	8800	100000	52933.3	960.503
gi|446934981|ref|WP_001012237.1|	C	fmhA	6.98	FemA/FemB family glycyltransferase FmhA [Staphylococcus]	48.87	1	2	2	2	2	2	48000	19000	54000	40333.3	825.319
gi|60391209|sp|Q6GH55.1|ACNA_STAAR	C	acnA	4.87	Aconitate hydratase A; Short=ACN; Short=Aconitase; AltName: Full=(2R,3S)-2-methylisocitrate dehydratase; AltName: Full=(2S,3R)-3-hydroxybutane-1,2,3-tricarboxylate dehydratase; AltName: Full=Iron-responsive protein-like; Short=IRP-like; AltName: Full=Probable 2-methyl-cis-aconitate hydratase; AltName: Full=RNA-binding protein	98.85	6	7	0	0	4	4	67000	NF	63000	65000	657.562
gi|445950743|ref|WP_000028598.1|	C	SAR0433	4.68	type I restriction-modification system subunit M [Staphylococcus aureus]	59.4	2	4	2	3	0	0	52000	26000	NF	39000	656.566
gi|56749234|sp|Q6GHE0.1|MUTS_STAAR	C	mutS	4.92	DNA mismatch repair protein MutS	99.85	3	4	0	0	5	5	29000	NF	100000	64500	645.969
gi|56749419|sp|Q6GI64.1|RF3_STAAR	C	prfC	4.9	Peptide chain release factor 3; Short=RF-3	59.53	3	3	1	2	1	1	42000	37000	35000	38000	638.334
gi|446287000|ref|WP_000364855.1|	CM	SAR0307	6.09	PTS sugar transporter subunit IIC [Staphylococcus]	35.36	1	2	0	0	2	2	14000	NF	20000	17000	480.769
gi|446926180|ref|WP_001003436.1|	E	SAR1507	9.8	phage tail tape measure protein [Staphylococcus aureus]	225.85	6	6	3	3	6	6	61000	26000	230000	105667	467.862
gi|68565482|sp|Q6GK24.1|ESSC_STAAR	CM	essC	5.19	Type VII secretion system protein EssC	170.86	2	2	8	9	2	2	21000	130000	53000	68000	397.987
gi|56749575|sp|Q6GHU6.1|SYFB_STAAR	C	pheT	4.7	Phenylalanine--tRNA ligase beta subunit; AltName: Full=Phenylalanyl-tRNA synthetase beta subunit; Short=PheRS	88.93	4	4	4	4	2	2	22000	28000	29000	26333.3	296.113
gi|446771517|ref|WP_000848773.1|	CM	SAR0276	9.25	ABC transporter permease [Staphylococcus]	44.46	2	2	2	2	1	2	12000	10000	17000	13000	292.398
gi|56749238|sp|Q6GHU1.1|MUTS2_STAAR	C	mutS2	5.84	Endonuclease MutS2	88.51	2	2	0	0	1	2	20000	NF	22000	21000	237.261
