# Supplementary material for: Contribution of Extracellular Membrane Vesicles To the Secretome of Staphylococcus aureus
Source: mBio. 2023 Feb 6;14(1):e03571-22. doi: 10.1128/mbio.03571-22 (PMC9973311; doi:10.1128/mbio.03571-22)
Supplement: TABLE S2 [file mbio.03571-22-s0002.xlsx]

## Sheet: Table legends
	Contribution of Extracellular Membrane Vesicles to the Secretome of Staphylococcus aureus
	Divakara SSM Uppu, Xiaogang Wang, and Jean C. Lee
Table S2	1001 proteins detected in S+MVs and S-MVs, listed in order of S+MV abundance. Filter-sterilized and concentrated bacterial culture supernatants of MRSA252
	were analyzed before (S+MVs) and after (S-MVs) ultracentrifugation to remove MVs. Proteomic analyses were performed on S+MVs and S-MVs from
	three independent experiments.
			No. of proteins
		Subcellular localization	Secretome
		Cytoplasmic (C)	655
		Cell membrane-associated (CM)	275
		Extracellular (E)	52
		Cell wall-associated (CW)	12
		Unknown (U)	7
		Total	1001

## Sheet: Table S2
Table S2. 1001 proteins detected in S+MVs and S-MVs, listed in order of S+MV abundance.
Gene accession number	Annotation	Mw (Kda)	normalized intesnity S+MV_#1	normalized intesnity S-MV_#1	normalized intesnity S+MV_#2	normalized intesnity S-MV_#2	normalized intesnity S+MV_#3	normalized intesnity S-MV_#3	Average S+MV intensity	Average S-MV intensity	normalized log2 intesnity S+MV_#1	normalized log2 intesnity S-MV_#1	normalized log2 intesnity S+MV_#2	normalized log2 intesnity S-MV_#2	normalized log2 intesnity S+MV_#3	normalized log2 intesnity S-MV_#3	Average S+MV log2 intensity	Average S-MV log2 intensity	S-MV vs S+MV_p value	S-MV vs S+MV_ -log10 p value	S-MV vs S+MV_False Discovery Rate	S-MV vs S+MV_log2 Fold Change	S-MV vs S+MV_Fold Change	Present in MVs	Sub-cellular Localization	Isoelectric point (pI)	Gene	Average S+MV intensity normalized with MW	Transmembrane (TM) proteins	Number of TM domains
gi|81651381|sp|Q6GI31.1|ATL_STAAR	Bifunctional autolysin; Includes: RecName: Full=N-acetylmuramoyl-L-alanine amidase; Includes: RecName: Full=Mannosyl-glycoprotein endo-beta-N-acetylglucosaminidase; Flags: Precursor	137.44	3.65151e+09	2.84007e+09	7.10016e+09	7.84755e+09	4.77131e+09	3.46584e+09	5.17433e+09	4.71782e+09	31.7658	31.4033	32.7252	32.8696	32.1517	31.6906	32.2	32	0.437	0.359519	0.654	-0.226	-1.17	Y	E	9.61	atl	3.76479e+07
gi|56749042|sp|Q6GJC0.1|EFTU_STAAR	Elongation factor Tu; Short=EF-Tu	43.08	4.52092e+08	4.2601e+08	2.84007e+09	3.81167e+09	1.36323e+09	1.05419e+09	1.5518e+09	1.76396e+09	28.752	28.6663	31.4033	31.8278	30.3444	29.9735	30.2	30.2	0.969	0.0136762	0.989	-0.0107	-1.01	Y	C	4.74	tuf	3.60213e+07
gi|73920840|sp|Q6GK73.1|LDH1_STAAR	RecName: Full=L-lactate dehydrogenase 1; Short=L-LDH 1	34.54	4.43398e+08	5.9168e+08	1.04136e+09	1.23319e+09	3.15247e+08	2.59938e+08	6.00001e+08	6.94935e+08	28.724	29.1402	29.9558	30.1997	28.2319	27.9536	29	29.1	0.64	0.19382	0.798	0.127	1.09	Y	C	4.94	ldh1	1.73712e+07
gi|56748926|sp|Q6GJC1.3|EFG_STAAR	RecName: Full=Elongation factor G; Short=EF-G	76.56	7.12914e+08	8.99354e+08	1.63304e+09	2.46637e+09	1.44843e+09	1.1264e+09	1.2648e+09	1.49738e+09	29.4092	29.7443	30.6049	31.1997	30.4318	30.0691	30.1	30.3	0.508	0.294136	0.728	0.189	1.14	Y	C	4.79	fusA	1.65203e+07
gi|56749417|sp|Q6GHH9.1|RS2_STAAR	RecName: Full=30S ribosomal protein S2	29.08	2.17352e+08	1.60937e+08	3.55008e+08	2.69059e+08	6.64575e+08	5.92081e+08	4.12312e+08	3.40692e+08	27.6955	27.2619	28.4033	28.0033	29.3079	29.1412	28.5	28.1	0.212	0.673664	0.579	-0.333	-1.26	Y	C	5.42	rpsB	1.41785e+07
gi|56404786|sp|Q6GJD1.1|RL11_STAAR	RecName: Full=50S ribosomal protein L11	14.86	1.04329e+08	2.36672e+08	1.63304e+08	1.81615e+08	3.32288e+08	3.61025e+08	1.99973e+08	2.59771e+08	26.6366	27.8183	27.283	27.4363	28.3079	28.4275	27.4	27.9	0.097	1.01323	0.466	0.485	1.4	Y	C	9.04	rplK	1.34572e+07
gi|81696447|sp|Q6GEL0.1|RL17_STAAR	RecName: Full=50S ribosomal protein L17	13.74	1.13023e+08	1.70404e+08	1.32536e+08	1.74888e+08	2.98207e+08	5.19876e+08	1.81255e+08	2.8839e+08	26.752	27.3444	26.9818	27.3819	28.1517	28.9536	27.3	27.9	0.0316	1.50031	0.273	0.598	1.51	Y	C	9.84	rplQ	1.31918e+07
gi|56749403|sp|Q6GEJ5.1|RL5_STAAR	RecName: Full=50S ribosomal protein L5	20.25	7.12914e+07	1.06502e+08	2.29572e+08	1.99552e+08	3.57848e+08	1.87733e+08	2.19571e+08	1.64596e+08	26.0872	26.6663	27.7744	27.5722	28.4148	27.4841	27.4	27.2	0.532	0.274088	0.748	-0.185	-1.14	Y	C	9.32	rplE	1.0843e+07
gi|60390009|sp|Q6GIL8.1|G3P1_STAAR	RecName: Full=Glyceraldehyde-3-phosphate dehydrogenase 1; Short=GAPDH 1; AltName: Full=NAD-dependent glyceraldehyde-3-phosphate dehydrogenase	36.26	1.9127e+08	3.31341e+08	5.9168e+08	1.16592e+09	3.66368e+08	4.47671e+08	3.83106e+08	6.48311e+08	27.511	28.3037	29.1402	30.1188	28.4487	28.7379	28.4	29.1	0.0178	1.74958	0.191	0.687	1.61	Y	C	4.89	gapA1	1.05655e+07
gi|446651369|ref|WP_000728715.1|	staphylococcal protein A [Staphylococcus aureus]	56.29	4.60786e+08	1.20703e+09	1.01769e+08	8.29598e+08	1.10763e+09	7.94256e+08	5.56727e+08	9.43627e+08	28.7795	30.1688	26.6007	29.6278	30.0448	29.565	28.5	29.8	0.00431	2.36552	0.0621	1.31	2.48	Y	CW	5.54	spa	9.89033e+06
gi|81696448|sp|Q6GEL7.1|RL13_STAAR	RecName: Full=50S ribosomal protein L13	16.32	4.60786e+07	5.68013e+07	1.32536e+08	1.7713e+08	2.47086e+08	8.08697e+07	1.419e+08	1.04934e+08	25.4576	25.7594	26.9818	27.4002	27.8804	26.2691	26.8	26.5	0.378	0.422508	0.597	-0.297	-1.23	Y	C	9.3	rplM	8.69487e+06
gi|60390429|sp|Q6GEK2.1|RL15_STAAR	50S ribosomal protein L15	15.59	1.39105e+08	2.36672e+07	1.5147e+08	4.03588e+07	1.02242e+08	3.61025e+07	1.30939e+08	3.33762e+07	27.0516	24.4964	27.1745	25.2664	26.6074	25.1056	26.9	25	5.38e-07	6.26922	3.5e-05	-1.99	-3.97	Y	C	10.28	rplO	8.39893e+06
gi|73919100|sp|Q6GEK0.1|RS5_STAAR	RecName: Full=30S ribosomal protein S5	17.73	4.34704e+07	2.60339e+07	1.27803e+08	9.41706e+07	2.21525e+08	1.4441e+08	1.30933e+08	8.82049e+07	25.3735	24.6339	26.9293	26.4888	27.7229	27.1056	26.7	26.1	0.0321	1.49349	0.273	-0.599	-1.51	Y	C	9.88	rpsE	7.38482e+06
gi|56749549|sp|Q6GEJ4.1|RL24_STAAR	RecName: Full=50S ribosomal protein L24	11.53	4.6948e+07	5.44346e+07	4.49677e+07	6.50226e+07	1.61884e+08	1.73292e+08	8.45998e+07	9.75831e+07	25.4846	25.698	25.4224	25.9544	27.2704	27.3686	26.1	26.3	0.298	0.525784	0.579	0.281	1.22	N	C	9.82	rplX	7.33737e+06
gi|81651440|sp|Q6GIB2.1|CLPB_STAAR	Chaperone protein ClpB	98.23	3.47763e+08	4.2601e+08	8.75687e+08	1.23319e+09	6.90136e+08	9.38666e+08	6.37862e+08	8.65954e+08	28.3735	28.6663	29.7058	30.1997	29.3623	29.806	29.1	29.6	0.133	0.876148	0.55	0.41	1.33	Y	C	4.96	clpB	6.49356e+06
gi|81696446|sp|Q6GEJ8.1|RL6_STAAR	RecName: Full=50S ribosomal protein L6	19.77	6.86832e+07	7.57351e+07	1.49103e+08	1.70404e+08	1.44843e+08	1.22749e+08	1.20877e+08	1.22963e+08	26.0335	26.1745	27.1517	27.3444	27.1099	26.8711	26.8	26.8	0.905	0.0433514	0.962	0.0316	1.02	Y	C	9.54	rplF	6.11415e+06
gi|56749547|sp|Q6GEI8.1|RL22_STAAR	RecName: Full=50S ribosomal protein L22	12.83	2.95599e+07	2.01171e+07	5.44346e+07	4.70853e+07	1.44843e+08	8.08697e+07	7.62793e+07	4.93574e+07	24.8171	24.2619	25.698	25.4888	27.1099	26.2691	25.9	25.3	0.0608	1.2161	0.39	-0.535	-1.45	Y	C	9.92	rplV	5.94538e+06
gi|56749047|sp|Q6GJQ7.1|IMDH_STAAR	RecName: Full=Inosine-5'-monophosphate dehydrogenase; Short=IMP dehydrogenase; Short=IMPD; Short=IMPDH	52.82	2.26046e+08	1.3017e+08	1.60937e+08	1.52467e+08	4.60091e+08	3.03261e+08	2.82358e+08	1.95299e+08	27.752	26.9558	27.2619	27.1839	28.7773	28.176	27.9	27.4	0.0783	1.10624	0.429	-0.492	-1.41	Y	C	5.61	guaB	5.34566e+06
gi|447048375|ref|WP_001125631.1|	N-acetylmuramoyl-L-alanine amidase	69.19	1.30411e+08	1.3017e+08	5.44346e+08	8.74441e+08	4.08969e+08	2.59938e+08	3.61242e+08	4.21516e+08	26.9585	26.9558	29.0199	29.7038	28.6074	27.9536	28.2	28.2	0.975	0.0109954	0.993	0.00911	1.01	Y	E	5.87	SAR2723	5.22102e+06
gi|81650453|sp|Q6GE15.1|SBI_STAAR	Immunoglobulin-binding protein Sbi	50.16	2.78211e+08	9.70356e+07	2.60339e+08	1.27803e+08	2.47086e+08	8.37579e+07	2.61879e+08	1.02865e+08	28.0516	26.532	27.9558	26.9293	27.8804	26.3197	28	26.6	3.84e-05	4.41567	0.00159	-1.37	-2.58	Y	E	9.43	sbi	5.22086e+06
gi|81696449|sp|Q6GEL8.1|RS9_STAAR	RecName: Full=30S ribosomal protein S9	14.61	6.52056e+07	7.33684e+07	9.23021e+07	5.82961e+07	7.07176e+07	1.18416e+07	7.60751e+07	4.78354e+07	25.9585	26.1287	26.4599	25.7969	26.0756	23.4974	26.2	25.1	0.0109	1.96257	0.127	-1.02	-2.03	Y	C	10.56	rpsI	5.20706e+06
gi|81650583|sp|Q6GEJ0.1|RL16_STAAR	50S ribosomal protein L16	16.23	1.13023e+08	4.49677e+06	9.46689e+07	5.82961e+06	4.2601e+07	1.01087e+07	8.3431e+07	6.8117e+06	26.752	22.1005	26.4964	22.475	25.3444	23.2691	26.2	22.6	3.61e-09	8.44249	6.26e-07	-3.58	-12	Y	C	10.63	rplP	5.14054e+06
gi|56749409|sp|Q6GFY8.1|RS4_STAAR	30S ribosomal protein S4	23.02	8.69408e+07	1.27803e+07	1.32536e+08	2.9148e+07	1.27803e+08	2.02174e+07	1.1576e+08	2.07153e+07	26.3735	23.6074	26.9818	24.7969	26.9293	24.2691	26.8	24.2	6.99e-09	8.15552	1.04e-06	-2.54	-5.8	Y	C	10.02	rpsD	5.02867e+06
gi|81651703|sp|Q6GJE4.1|CLPC_STAAR	RecName: Full=ATP-dependent Clp protease ATP-binding subunit ClpC	90.98	2.52128e+08	2.60339e+08	5.20679e+08	7.39912e+08	5.79373e+08	5.05435e+08	4.50727e+08	5.01896e+08	27.9096	27.9558	28.9558	29.4628	29.1099	28.913	28.7	28.8	0.661	0.179799	0.813	0.119	1.09	Y	C	5.51	clpC	4.95413e+06
gi|56749569|sp|Q6GHJ4.1|RL19_STAAR	50S ribosomal protein L19	13.35	4.86868e+07	4.73344e+06	5.68013e+07	1.34529e+07	8.17939e+07	1.73292e+07	6.24273e+07	1.18385e+07	25.537	22.1745	25.7594	23.6814	26.2855	24.0467	25.9	23.3	3.71e-08	7.43063	3.5e-06	-2.56	-5.9	Y	C	11.51	rplS	4.67621e+06
gi|81827973|sp|Q6GEI6.1|RL2_STAAR	50S ribosomal protein L2	30.14	1.30411e+08	4.97012e+06	7.10016e+07	1.23319e+07	2.04485e+08	1.87733e+07	1.35299e+08	1.20251e+07	26.9585	22.2448	26.0813	23.5559	27.6074	24.1622	26.9	23.3	7.38e-10	9.13194	1.92e-07	-3.56	-11.8	Y	C	10.77	rplB	4.48902e+06
gi|446956619|ref|WP_001033875.1|	5'-nucleotidase, lipoprotein e(P4) family	33.33	6.1728e+07	3.07674e+06	3.07674e+08	3.36324e+07	6.30495e+07	6.49846e+06	1.4415e+08	1.44025e+07	25.8794	21.553	28.1968	25.0033	25.91	22.6317	26.7	23.1	6.35e-11	10.1972	3.3e-08	-3.6	-12.1	Y	E	9.49	SAR0304	4.32494e+06
gi|81651383|sp|Q6GI37.1|MENB_STAAR	RecName: Full=1,4-dihydroxy-2-naphthoyl-CoA synthase; Short=DHNA-CoA synthase	30.41	7.30303e+07	7.10016e+07	5.9168e+07	6.50226e+07	2.55606e+08	4.3323e+08	1.29268e+08	1.89752e+08	26.122	26.0813	25.8183	25.9544	27.9293	28.6906	26.6	26.9	0.3	0.522879	0.579	0.286	1.22	Y	C	5.41	menB	4.25084e+06
gi|446655937|ref|WP_000733283.1|	MULTISPECIES: BlaZ family penicillin-hydrolyzing class A beta-lactamase PC1 [Bacteria]	31.33	5.99891e+07	2.84007e+07	2.60339e+08	1.81615e+08	7.66818e+07	4.90994e+07	1.32337e+08	8.63716e+07	25.8382	24.7594	27.9558	27.4363	26.1924	25.5492	26.7	25.9	0.0104	1.98297	0.124	-0.747	-1.68	Y	CM	9.55	blaZ	4.22396e+06
gi|81696504|sp|Q6GHV6.1|ISDA_STAAR	Iron-regulated surface determinant protein A; AltName: Full=Fur-regulated protein A; AltName: Full=Staphylococcal transferrin-binding protein A; Flags: Precursor	39.11	1.13023e+08	1.84604e+08	2.60339e+07	3.36324e+07	3.40808e+08	3.75466e+08	1.59955e+08	1.97901e+08	26.752	27.4599	24.6339	25.0033	28.3444	28.4841	26.6	27	0.138	0.860121	0.565	0.406	1.32	N	CW	9.67	isdA	4.08987e+06
gi|56748681|sp|Q6GGC0.1|DNAK_STAAR	Chaperone protein DnaK; AltName: Full=HSP70; AltName: Full=Heat shock 70 kDa protein; AltName: Full=Heat shock protein 70	66.32	1.13023e+08	8.28353e+07	4.02343e+08	1.18834e+09	2.64126e+08	1.58851e+08	2.59831e+08	4.76677e+08	26.752	26.3037	28.5838	30.1463	27.9767	27.2431	27.8	27.9	0.714	0.146302	0.847	0.127	1.09	Y	C	4.65	dnaK	3.91783e+06
gi|61215547|sp|Q6GEI9.1|RS3_STAAR	RecName: Full=30S ribosomal protein S3	24.09	4.78174e+07	2.36672e+07	8.04685e+07	5.82961e+07	1.53364e+08	5.48758e+07	9.38832e+07	4.5613e+07	25.511	24.4964	26.2619	25.7969	27.1924	25.7097	26.3	25.3	0.00191	2.71897	0.0326	-0.987	-1.98	Y	C	9.76	rpsC	3.89718e+06
gi|56749551|sp|Q6GEK7.1|RS13_STAAR	30S ribosomal protein S13	13.71	4.95562e+07	5.44346e+06	2.27205e+07	4.48431e+06	7.83858e+07	1.41522e+07	5.02209e+07	8.02666e+06	25.5626	22.3761	24.4375	22.0965	26.2241	23.7545	25.4	22.7	1.2e-08	7.92082	1.56e-06	-2.67	-6.35	Y	C	10.42	rpsM	3.66308e+06
gi|81650543|sp|Q6GED5.1|SSAA2_STAAR	Staphylococcal secretory antigen ssaA2	29.59	7.12914e+07	1.91704e+06	1.42003e+08	3.58745e+06	7.41257e+07	6.93169e+06	9.58068e+07	4.14539e+06	26.0872	20.8705	27.0813	21.7745	26.1435	22.7248	26.4	21.8	8.62e-12	11.0645	8.96e-09	-4.65	-25.1	Y	E	8.95	ssaA2	3.23781e+06
gi|62287262|sp|Q6GJC2.1|RS7_STAAR	RecName: Full=30S ribosomal protein S7	17.78	4.08622e+07	2.31939e+07	8.5202e+07	5.60539e+07	4.60091e+07	2.45497e+07	5.73577e+07	3.45992e+07	25.2843	24.4672	26.3444	25.7403	25.4554	24.5492	25.7	24.9	0.00872	2.05948	0.109	-0.776	-1.71	Y	C	9.98	rpsG	3.22597e+06
gi|73917920|sp|Q6GHJ7.1|RS16_STAAR	RecName: Full=30S ribosomal protein S16	10.23	6.52056e+06	5.68013e+06	7.33684e+06	6.50226e+06	7.92378e+07	2.16615e+07	3.10317e+07	1.12813e+07	22.6366	22.4375	22.8067	22.6325	26.2397	24.3686	23.9	23.1	0.0396	1.4023	0.314	-0.748	-1.68	Y	C	9.93	rpsP	3.03341e+06
gi|61215926|sp|Q6GEI7.1|RS19_STAAR	RecName: Full=30S ribosomal protein S19	10.61	2.3474e+07	1.63304e+07	2.05905e+07	1.88341e+07	4.85651e+07	3.32143e+07	3.08765e+07	2.27929e+07	24.4846	23.9611	24.2955	24.1668	25.5334	24.9853	24.8	24.4	0.165	0.782516	0.579	-0.4	-1.32	N	C	9.99	rpsS	2.91014e+06
gi|59797752|sp|Q6GF43.1|CH60_STAAR	RecName: Full=60 kDa chaperonin; AltName: Full=GroEL protein; AltName: Full=Protein Cpn60	57.58	7.56385e+07	5.9168e+07	2.36672e+08	4.48431e+08	1.70404e+08	1.03975e+08	1.60905e+08	2.03858e+08	26.1726	25.8183	27.8183	28.7403	27.3444	26.6317	27.1	27.1	0.874	0.0584886	0.949	-0.0483	-1.03	Y	C	4.56	groEL	2.79446e+06
gi|81650315|sp|Q6GDG4.1|ISAB_STAAR	Immunodominant staphylococcal antigen B; Flags: Precursor	19.5	6.6075e+07	1.2307e+07	2.15372e+07	2.69059e+07	6.98656e+07	3.46584e+07	5.24926e+07	2.46238e+07	25.9776	23.553	24.3603	24.6814	26.0581	25.0467	25.5	24.4	0.00997	2.0013	0.122	-1.04	-2.05	N	E	9.54	isaB	2.69193e+06
gi|446661859|ref|WP_000739205.1|	MULTISPECIES: fibrinogen-binding protein; exported protein [Staphylococcus]	12.14	3.21681e+07	1.27803e+07	3.07674e+07	2.24216e+07	3.49328e+07	1.58851e+07	3.26228e+07	1.7029e+07	24.9391	23.6074	24.8749	24.4184	25.0581	23.9212	25	24	0.00284	2.54668	0.0447	-0.975	-1.97	Y	E	10.39	ecb	2.68721e+06
gi|56749414|sp|Q6GGD5.1|SYG_STAAR	RecName: Full=Glycine--tRNA ligase; AltName: Full=Glycyl-tRNA synthetase; Short=GlyRS	53.59	1.04329e+08	1.08869e+08	1.46737e+08	1.4574e+08	1.78924e+08	1.73292e+08	1.4333e+08	1.42634e+08	26.6366	26.698	27.1287	27.1188	27.4148	27.3686	27.1	27.1	0.994	0.00261362	1	0.00183	1	Y	C	4.99	glyQS	2.67456e+06
gi|81650936|sp|Q6GG09.1|KPYK_STAAR	RecName: Full=Pyruvate kinase; Short=PK	63.1	1.04329e+08	1.27803e+08	1.68037e+08	2.46637e+08	2.13005e+08	1.87733e+08	1.6179e+08	1.87391e+08	26.6366	26.9293	27.3242	27.8778	27.6663	27.4841	27.2	27.4	0.414	0.383	0.633	0.221	1.17	Y	C	5.2	pyk	2.56403e+06
gi|73917908|sp|Q6GEI2.1|RS10_STAAR	RecName: Full=30S ribosomal protein S10	11.57	3.91234e+07	3.07674e+07	1.63304e+07	1.47982e+07	2.98207e+07	1.1986e+07	2.84248e+07	1.91839e+07	25.2215	24.8749	23.9611	23.8189	24.8298	23.5149	24.7	24.1	0.0578	1.23807	0.378	-0.601	-1.52	Y	C	9.74	rpsJ	2.45677e+06
gi|56748589|sp|Q6GFZ6.1|ACKA_STAAR	RecName: Full=Acetate kinase; AltName: Full=Acetokinase	44.08	5.65115e+07	4.73344e+07	7.81018e+07	9.19284e+07	1.44843e+08	8.37579e+07	9.31522e+07	7.43402e+07	25.752	25.4964	26.2189	26.454	27.1099	26.3197	26.4	26.1	0.339	0.4698	0.579	-0.27	-1.21	Y	C	5.65	ackA	2.11325e+06
gi|56749401|sp|Q6GEI3.1|RL3_STAAR	RecName: Full=50S ribosomal protein L3	23.7	4.95562e+07	3.07674e+07	6.62682e+07	6.72647e+07	3.15247e+07	4.76553e+07	4.91164e+07	4.85625e+07	25.5626	24.8749	25.9818	26.0033	24.91	25.5061	25.5	25.5	0.936	0.0287242	0.974	-0.0233	-1.02	Y	C	9.8	rplC	2.07242e+06
gi|81175011|sp|Q6GJ52.3|SARA_STAAR	RecName: Full=Transcriptional regulator SarA; AltName: Full=Staphylococcal accessory regulator A	14.71	1.39105e+07	1.60937e+07	7.33684e+06	8.29598e+06	6.98656e+07	2.31056e+07	3.0371e+07	1.58318e+07	23.7297	23.94	22.8067	22.984	26.0581	24.4617	24.2	23.8	0.248	0.605548	0.579	-0.403	-1.32	Y	C	7.77	sarA	2.06465e+06
gi|56748685|sp|Q6GIM3.1|CLPP_STAAR	ATP-dependent Clp protease proteolytic subunit; AltName: Full=Endopeptidase Clp	21.5	2.43434e+07	2.84007e+07	3.07674e+07	6.72647e+07	7.58298e+07	6.78728e+07	4.36469e+07	5.45127e+07	24.537	24.7594	24.8749	26.0033	26.1763	26.0163	25.2	25.6	0.187	0.728158	0.579	0.397	1.32	Y	C	5.13	clpP	2.03009e+06
gi|61215548|sp|Q6GJD0.1|RL1_STAAR	50S ribosomal protein L1	24.53	3.47763e+07	8.75687e+06	6.39015e+07	2.21974e+07	5.02692e+07	2.16615e+07	4.9649e+07	1.75386e+07	25.0516	23.062	25.9293	24.4039	25.5832	24.3686	25.5	23.9	1.56e-05	4.80688	0.000738	-1.58	-2.98	Y	C	8.83	rplA	2.02401e+06
gi|56749552|sp|Q6GEK8.1|RS11_STAAR	30S ribosomal protein S11	13.87	2.95599e+07	4.97012e+06	2.36672e+07	8.5202e+06	3.06727e+07	1.58851e+07	2.79666e+07	9.79181e+06	24.8171	22.2448	24.4964	23.0225	24.8705	23.9212	24.7	23.1	4.17e-05	4.37986	0.0016	-1.67	-3.17	Y	C	11.2	rpsK	2.01634e+06
gi|56749006|sp|Q6GES3.3|GLMS_STAAR	RecName: Full=Glutamine--fructose-6-phosphate aminotransferase [isomerizing]; AltName: Full=D-fructose-6-phosphate amidotransferase; AltName: Full=GFAT; AltName: Full=Glucosamine-6-phosphate synthase; AltName: Full=Hexosephosphate aminotransferase; AltName: Full=L-glutamine--D-fructose-6-phosphate amidotransferase	65.84	9.56349e+07	1.08869e+08	1.27803e+08	1.81615e+08	1.53364e+08	1.1264e+08	1.256e+08	1.34375e+08	26.511	26.698	26.9293	27.4363	27.1924	26.7471	26.9	27	0.763	0.117475	0.877	0.0829	1.06	Y	C	4.92	glmS	1.90766e+06
gi|56749553|sp|Q6GEK9.1|RPOA_STAAR	RecName: Full=DNA-directed RNA polymerase subunit alpha; Short=RNAP subunit alpha; AltName: Full=RNA polymerase subunit alpha; AltName: Full=Transcriptase subunit alpha	34.99	3.47763e+07	2.36672e+07	5.9168e+07	5.15696e+07	8.435e+07	3.03261e+07	5.94314e+07	3.51877e+07	25.0516	24.4964	25.8183	25.62	26.3299	24.8541	25.7	25	0.0187	1.72816	0.194	-0.743	-1.67	Y	C	4.68	rpoA	1.69853e+06
gi|73621697|sp|Q6GEJ9.1|RL18_STAAR	RecName: Full=50S ribosomal protein L18	13.09	1.99964e+07	1.53837e+07	2.03538e+07	2.24216e+07	2.38566e+07	1.73292e+07	2.14022e+07	1.83782e+07	24.2532	23.8749	24.2788	24.4184	24.5079	24.0467	24.3	24.1	0.423	0.37366	0.641	-0.233	-1.18	Y	C	9.95	rplR	1.63501e+06
gi|81651525|sp|Q6GIN9.1|HPF_STAAR	RecName: Full=Ribosome hibernation promotion factor; Short=HPF	22.2	1.65187e+07	3.07674e+07	2.17738e+07	1.9731e+07	6.56055e+07	5.7764e+07	3.46327e+07	3.60875e+07	23.9776	24.8749	24.3761	24.234	25.9673	25.7837	24.8	25	0.522	0.282329	0.739	0.191	1.14	Y	C	5.15	hpf	1.56003e+06
gi|81696473|sp|Q6GG57.1|RL21_STAAR	50S ribosomal protein L21	11.33	2.52128e+07	6.39015e+06	1.2307e+07	7.84755e+06	1.19283e+07	7.22051e+06	1.64827e+07	7.15273e+06	24.5877	22.6074	23.553	22.9038	23.5079	22.7837	23.9	22.8	0.00254	2.59517	0.0406	-1.12	-2.17	Y	C	9.84	rplU	1.45478e+06
gi|61212592|sp|Q6GJF8.1|CYSK_STAAR	RecName: Full=Cysteine synthase; Short=CSase; AltName: Full=O-acetylserine (thiol)-lyase; Short=OAS-TL; AltName: Full=O-acetylserine sulfhydrylase	32.96	1.99964e+07	2.84007e+07	6.62682e+07	1.12108e+08	5.45293e+07	4.90994e+07	4.69313e+07	6.32027e+07	24.2532	24.7594	25.9818	26.7403	25.7005	25.5492	25.3	25.7	0.196	0.707744	0.579	0.371	1.29	Y	C	5.37	cysK	1.42389e+06
gi|81651417|sp|Q6GI75.1|FABI_STAAR	RecName: Full=Enoyl-[acyl-carrier-protein] reductase [NADPH] FabI; Short=ENR; AltName: Full=NADPH-dependent enoyl-ACP reductase	27.97	1.39105e+07	8.5202e+06	4.2601e+07	4.70853e+07	4.94171e+07	3.03261e+07	3.53096e+07	2.86439e+07	23.7297	23.0225	25.3444	25.4888	25.5585	24.8541	24.9	24.5	0.156	0.806875	0.579	-0.422	-1.34	Y	C	5.64	fabI	1.26241e+06
gi|67461410|sp|Q6GG59.1|RL27_STAAR	RecName: Full=50S ribosomal protein L27	10.31	7.73773e+06	9.94023e+06	6.86349e+06	7.84755e+06	2.21525e+07	1.38634e+07	1.22512e+07	1.05504e+07	22.8835	23.2448	22.7105	22.9038	24.401	23.7248	23.3	23.3	0.898	0.0467237	0.96	-0.0405	-1.03	Y	C	10.16	rpmA	1.18829e+06
gi|52783356|sp|Q6GJC3.1|RS12_STAAR	30S ribosomal protein S12	15.28	1.99964e+07	710016	6.62682e+06	650226	2.47086e+07	4.76553e+06	1.71106e+07	2.04193e+06	24.2532	19.4375	22.6599	19.3106	24.5585	22.1842	23.8	20.3	2.03e-08	7.6925	2.11e-06	-3.51	-11.4	Y	C	11.25	rpsL	1.1198e+06
gi|56749017|sp|Q6GG08.1|PFKA_STAAR	RecName: Full=ATP-dependent 6-phosphofructokinase; Short=ATP-PFK; Short=Phosphofructokinase; AltName: Full=Phosphohexokinase	34.8	1.99964e+07	1.89338e+07	4.49677e+07	4.48431e+07	4.77131e+07	5.05435e+07	3.75591e+07	3.81068e+07	24.2532	24.1745	25.4224	25.4184	25.5079	25.591	25.1	25.1	1	0	1	0.000121	1	Y	C	5.63	pfkA	1.07928e+06
gi|56749402|sp|Q6GEI4.1|RL4_STAAR	50S ribosomal protein L4	22.48	2.3474e+07	4.97012e+06	2.60339e+07	1.1435e+07	2.21525e+07	1.4441e+07	2.38868e+07	1.0282e+07	24.4846	22.2448	24.6339	23.447	24.401	23.7837	24.5	23.2	0.000432	3.36452	0.0118	-1.35	-2.55	Y	C	9.9	rplD	1.06258e+06
gi|56749404|sp|Q6GEJ7.1|RS8_STAAR	RecName: Full=30S ribosomal protein S8	14.82	1.65187e+07	2.31939e+07	6.86349e+06	8.74441e+06	2.38566e+07	3.03261e+07	1.57463e+07	2.07548e+07	23.9776	24.4672	22.7105	23.0599	24.5079	24.8541	23.7	24.1	0.18	0.744727	0.579	0.395	1.32	Y	C	9.33	rpsH	1.0625e+06
gi|81696444|sp|Q6GEI5.1|RL23_STAAR	RecName: Full=50S ribosomal protein L23	10.6	3.47763e+06	4.02343e+06	2.60339e+06	1.6592e+06	2.72646e+07	4.47671e+06	1.11152e+07	3.38645e+06	21.7297	21.94	21.312	20.6621	24.7005	22.094	22.6	21.6	0.0255	1.59346	0.237	-1.02	-2.02	Y	C	9.84	rplW	1.04861e+06
gi|73621228|sp|Q6GH43.1|MSRR_STAAR	RecName: Full=Regulatory protein MsrR	36.95	2.17352e+07	1.68037e+07	4.73344e+07	2.9148e+07	4.08969e+07	3.61025e+07	3.66555e+07	2.73514e+07	24.3735	24.0023	25.4964	24.7969	25.2855	25.1056	25.1	24.6	0.145	0.838632	0.579	-0.417	-1.34	Y	CM	9.66	msrR	992030
gi|60389827|sp|Q6GEP7.1|ASP23_STAAR	RecName: Full=Alkaline shock protein 23; SAR2273	19.18	7.30303e+06	5.44346e+06	1.04136e+07	1.47982e+07	3.83409e+07	1.09752e+07	1.86858e+07	1.04056e+07	22.8001	22.3761	23.312	23.8189	25.1924	23.3877	23.8	23.2	0.126	0.899629	0.539	-0.574	-1.49	Y	C	5.13	asp23	974235
gi|61216984|sp|Q6GEW3.1|UPP_STAAR	RecName: Full=Uracil phosphoribosyltransferase; AltName: Full=UMP pyrophosphorylase; AltName: Full=UPRTase	23.04	1.56493e+07	1.3017e+07	2.84007e+07	3.36324e+07	2.30045e+07	1.73292e+07	2.23515e+07	2.13262e+07	23.8996	23.6339	24.7594	25.0033	24.4554	24.0467	24.4	24.2	0.62	0.207608	0.793	-0.143	-1.1	Y	C	6.08	upp	970118
gi|61212591|sp|Q6GHI0.1|CODY_STAAR	RecName: Full=GTP-sensing transcriptional pleiotropic repressor CodY	28.74	1.73882e+07	1.82238e+07	2.36672e+07	4.2601e+07	4.08969e+07	2.59938e+07	2.73174e+07	2.89395e+07	24.0516	24.1193	24.4964	25.3444	25.2855	24.6317	24.6	24.7	0.778	0.10902	0.888	0.0873	1.06	Y	C	5.87	codY	950502
gi|56749410|sp|Q6GG23.1|SYT_STAAR	RecName: Full=Threonine--tRNA ligase; AltName: Full=Threonyl-tRNA synthetase; Short=ThrRS	74.41	4.6948e+07	4.2601e+07	7.81018e+07	1.07624e+08	8.34979e+07	5.19876e+07	6.95159e+07	6.74041e+07	25.4846	25.3444	26.2189	26.6814	26.3152	25.6317	26	25.9	0.673	0.171985	0.819	-0.12	-1.09	Y	C	5.23	thrS	934228
gi|81651275|sp|Q6GHK9.1|Y1202_STAAR	fatty acid kinase; Uncharacterized protein SAR1202	60.46	2.78211e+07	2.84007e+07	4.73344e+07	6.50226e+07	9.37222e+07	6.20964e+07	5.62925e+07	5.18399e+07	24.7297	24.7594	25.4964	25.9544	26.4819	25.888	25.6	25.5	0.901	0.0452752	0.962	-0.0354	-1.02	Y	C	4.67	SAR1202	931071
gi|60389828|sp|Q6GKU3.1|DPO3B_STAAR	RecName: Full=Beta sliding clamp; Short=Beta clamp; Short=Sliding clamp; AltName: Full=Beta-clamp processivity factor; AltName: Full=DNA polymerase III beta sliding clamp subunit; AltName: Full=DNA polymerase III subunit beta	41.89	1.82576e+07	2.08271e+07	3.31341e+07	2.69059e+07	6.47535e+07	2.02174e+07	3.87151e+07	2.26502e+07	24.122	24.312	24.9818	24.6814	25.9485	24.2691	25	24.4	0.0796	1.09909	0.429	-0.597	-1.51	Y	C	4.66	dnaN	924208
gi|56749031|sp|Q6GHH8.1|EFTS_STAAR	RecName: Full=Elongation factor Ts; Short=EF-Ts	32.47	2.3474e+07	2.84007e+07	1.70404e+07	3.13902e+07	4.3453e+07	4.04348e+07	2.79891e+07	3.34086e+07	24.4846	24.7594	24.0225	24.9038	25.373	25.2691	24.6	25	0.234	0.630784	0.579	0.351	1.28	Y	C	5.05	tsf	862000
gi|76363421|sp|Q6GGK6.2|SRRA_STAAR	RecName: Full=Transcriptional regulatory protein SrrA; AltName: Full=Staphylococcal respiratory response protein A	28.14	1.99964e+07	2.27205e+07	2.03538e+07	2.9148e+07	3.15247e+07	4.18789e+07	2.39583e+07	3.12492e+07	24.2532	24.4375	24.2788	24.7969	24.91	25.3197	24.5	24.9	0.192	0.716699	0.579	0.371	1.29	Y	C	5.23	srrA	851397
gi|71153662|sp|Q6GJH0.1|RL25_STAAR	RecName: Full=50S ribosomal protein L25; AltName: Full=General stress protein CTC	23.82	1.47799e+07	1.60937e+07	6.15348e+06	1.25561e+07	3.66368e+07	4.47671e+07	1.91901e+07	2.44723e+07	23.8171	23.94	22.553	23.5819	25.1268	25.4159	23.8	24.3	0.119	0.924453	0.518	0.48	1.4	Y	C	4.37	rplY	805629
gi|60390821|sp|Q6GEJ2.1|RS17_STAAR	RecName: Full=30S ribosomal protein S17	10.17	5.21645e+06	3.07674e+06	8.99354e+06	4.93275e+06	1.02242e+07	1.22749e+07	8.14474e+06	6.76145e+06	22.3146	21.553	23.1005	22.234	23.2855	23.5492	22.9	22.4	0.186	0.730487	0.579	-0.455	-1.37	Y	C	9.76	rpsQ	800860
gi|447074652|ref|WP_001151908.1|	cell-wall-anchored protein SasF [Staphylococcus]	70.09	2.95599e+07	3.07674e+07	2.60339e+07	2.9148e+07	1.10763e+08	7.94256e+07	5.54521e+07	4.6447e+07	24.8171	24.8749	24.6339	24.7969	26.7229	26.2431	25.4	25.3	0.755	0.122053	0.875	-0.0863	-1.06	Y	CW	8.55	sasF	791156
gi|60389632|sp|Q6GHK4.1|FABG_STAAR	RecName: Full=3-oxoacyl-[acyl-carrier-protein] reductase FabG; AltName: Full=3-ketoacyl-acyl carrier protein reductase; AltName: Full=Beta-Ketoacyl-acyl carrier protein reductase; AltName: Full=Beta-ketoacyl-ACP reductase	26.13	1.21717e+07	1.01769e+07	2.84007e+07	3.58745e+07	2.04485e+07	1.4441e+07	2.03403e+07	2.01641e+07	23.537	23.2788	24.7594	25.0965	24.2855	23.7837	24.2	24.1	0.634	0.197911	0.796	-0.141	-1.1	Y	C	5.58	fabG	778426
gi|445943588|ref|WP_000021443.1|	RNA-binding protein S1 [Staphylococcus aureus]	14.79	6.69444e+06	6.15348e+06	8.28353e+06	7.84755e+06	1.87444e+07	1.34301e+07	1.12408e+07	9.14372e+06	22.6745	22.553	22.9818	22.9038	24.16	23.679	23.3	23	0.462	0.335358	0.678	-0.227	-1.17	N	C	9.6	SAR0509	760027
gi|76363196|sp|Q6GJG1.1|HGPRT_STAAR	RecName: Full=Hypoxanthine-guanine phosphoribosyltransferase; Short=HGPRT; Short=HGPRTase	20.14	5.39033e+06	6.62682e+06	2.01171e+07	1.99552e+07	1.95965e+07	1.27081e+07	1.50346e+07	1.30967e+07	22.3619	22.6599	24.2619	24.2503	24.2241	23.5992	23.6	23.5	0.714	0.146302	0.847	-0.113	-1.08	Y	C	5.05	hpt	746506
gi|68566032|sp|Q6GFE8.1|SSPP_STAAR	Staphopain A; Staphylococcal cysteine proteinase A	44.02	2.3474e+07	2.60339e+07	1.34903e+07	1.92826e+07	6.13454e+07	8.80902e+07	3.27699e+07	4.44689e+07	24.4846	24.6339	23.6854	24.2008	25.8705	26.3925	24.7	25.1	0.163	0.787812	0.579	0.396	1.32	Y	E	9.56	scpA	744432
gi|56748680|sp|Q6GG31.1|CLPX_STAAR	RecName: Full=ATP-dependent Clp protease ATP-binding subunit ClpX	46.25	1.73882e+07	1.42003e+07	2.34305e+07	4.03588e+07	6.04934e+07	4.04348e+07	3.37707e+07	3.16647e+07	24.0516	23.7594	24.4819	25.2664	25.8503	25.2691	24.8	24.8	0.923	0.0347983	0.966	-0.0296	-1.02	Y	C	4.55	clpX	730177
gi|446094335|ref|WP_000172190.1|	MULTISPECIES: hydroxymethylglutaryl-CoA synthase [Staphylococcus]	43.18	1.73882e+07	2.20105e+07	2.36672e+07	3.13902e+07	5.28252e+07	4.18789e+07	3.12935e+07	3.17599e+07	24.0516	24.3917	24.4964	24.9038	25.6547	25.3197	24.7	24.9	0.63	0.200659	0.796	0.138	1.1	Y	C	4.94	mvaS	724723
gi|73917550|sp|Q6GKT0.1|RL9_STAAR	RecName: Full=50S ribosomal protein L9	16.44	7.47691e+06	1.13603e+07	1.11236e+07	1.74888e+07	1.70404e+07	1.4441e+07	1.18803e+07	1.443e+07	22.834	23.4375	23.4071	24.0599	24.0225	23.7837	23.4	23.8	0.278	0.555955	0.579	0.339	1.27	N	C	9.38	rplI	722646
gi|446019608|ref|WP_000097463.1|	MULTISPECIES: transcription termination factor NusA [Staphylococcus]	43.7	2.52128e+07	4.97012e+07	3.31341e+07	4.03588e+07	3.40808e+07	4.76553e+07	3.08092e+07	4.59051e+07	24.5877	25.5668	24.9818	25.2664	25.0225	25.5061	24.9	25.4	0.0467	1.33068	0.344	0.582	1.5	N	C	4.58	nusA	705017
gi|56749426|sp|Q6GJF4.1|SYK_STAAR	RecName: Full=Lysine--tRNA ligase; AltName: Full=Lysyl-tRNA synthetase; Short=LysRS	56.66	3.91234e+07	5.9168e+07	4.02343e+07	7.1749e+07	3.32288e+07	5.7764e+07	3.75288e+07	6.28937e+07	25.2215	25.8183	25.2619	26.0965	24.9859	25.7837	25.2	25.9	0.0109	1.96257	0.127	0.743	1.67	Y	C	5.11	lysS	662351
gi|59797753|sp|Q6GHC6.1|GLN1A_STAAR	RecName: Full=Glutamine synthetase; Short=GS; AltName: Full=Glutamate--ammonia ligase; AltName: Full=Glutamine synthetase I alpha; Short=GSI alpha	50.82	3.04293e+07	2.15372e+07	4.73344e+07	2.69059e+07	2.30045e+07	2.45497e+07	3.35894e+07	2.43309e+07	24.859	24.3603	25.4964	24.6814	24.4554	24.5492	24.9	24.5	0.168	0.774691	0.579	-0.407	-1.33	Y	C	5.08	glnA	660949
gi|56749225|sp|Q6GFL5.1|PRSA_STAAR	RecName: Full=Foldase protein PrsA; Flags: Precursor	35.6	1.13023e+07	1.18336e+07	1.63304e+07	1.68162e+07	4.2601e+07	3.75466e+07	2.34112e+07	2.20655e+07	23.4301	23.4964	23.9611	24.0033	25.3444	25.1622	24.2	24.2	0.931	0.0310503	0.971	-0.0245	-1.02	Y	CM	9.13	prsA	657619
gi|81828049|sp|Q6GIE7.1|NDH_STAAR	RecName: Full=Type II NADH:quinone oxidoreductase; AltName: Full=NDH-2	44.08	1.21717e+07	9.94023e+06	2.84007e+07	2.69059e+07	4.5157e+07	2.74379e+07	2.85765e+07	2.1428e+07	23.537	23.2448	24.7594	24.6814	25.4284	24.7097	24.6	24.2	0.214	0.669586	0.579	-0.363	-1.29	Y	C	5.35	ndh2	648287
gi|81651112|sp|Q6GGT5.1|RS1_STAAR	RecName: Full=30S ribosomal protein S1	43.25	1.9127e+07	3.07674e+07	1.77504e+07	4.48431e+07	4.68611e+07	4.62112e+07	2.79128e+07	4.06073e+07	24.1891	24.8749	24.0813	25.4184	25.4819	25.4617	24.6	25.3	0.0354	1.451	0.29	0.668	1.59	N	C	4.49	rpsA	645383
gi|81650787|sp|Q6GFE9.1|PUR8_STAAR	RecName: Full=Adenylosuccinate lyase; Short=ASL; AltName: Full=Adenylosuccinase; Short=ASase	49.57	2.52128e+07	1.84604e+07	1.94071e+07	1.74888e+07	5.11212e+07	4.18789e+07	3.19137e+07	2.59427e+07	24.5877	24.1379	24.2101	24.0599	25.6074	25.3197	24.8	24.5	0.294	0.531653	0.579	-0.296	-1.23	Y	C	5.6	purB	643811
gi|56749584|sp|Q6GJC5.1|RPOC_STAAR	RecName: Full=DNA-directed RNA polymerase subunit beta'; Short=RNAP subunit beta'; AltName: Full=RNA polymerase subunit beta'; AltName: Full=Transcriptase subunit beta'	135.31	6.86832e+07	4.2601e+07	1.01769e+08	5.82961e+07	8.5202e+07	6.20964e+07	8.52181e+07	5.43311e+07	26.0335	25.3444	26.6007	25.7969	26.3444	25.888	26.3	25.7	0.0223	1.6517	0.215	-0.65	-1.57	Y	C	6.53	rpoC	629799
gi|59798534|sp|Q6GGV5.1|SYN_STAAR	RecName: Full=Asparagine--tRNA ligase; AltName: Full=Asparaginyl-tRNA synthetase; Short=AsnRS	49.14	2.08658e+07	1.4437e+07	3.78675e+07	2.24216e+07	3.23767e+07	2.31056e+07	3.037e+07	1.99881e+07	24.3146	23.7833	25.1745	24.4184	24.9485	24.4617	24.8	24.2	0.0445	1.35164	0.335	-0.591	-1.51	Y	C	5.25	asnS	618031
gi|56749220|sp|Q6GEX5.1|MURA1_STAAR	RecName: Full=UDP-N-acetylglucosamine 1-carboxyvinyltransferase 1; AltName: Full=Enoylpyruvate transferase 1; AltName: Full=UDP-N-acetylglucosamine enolpyruvyl transferase 1; Short=EPT 1	44.97	1.47799e+07	1.75137e+07	3.55008e+07	4.48431e+07	3.06727e+07	2.02174e+07	2.69845e+07	2.75248e+07	23.8171	24.062	25.0813	25.4184	24.8705	24.2691	24.6	24.6	0.982	0.00788851	0.996	-0.00649	-1	Y	C	5.61	murA1	600055
gi|56749585|sp|Q6GJC6.1|RPOB_STAAR	RecName: Full=DNA-directed RNA polymerase subunit beta; Short=RNAP subunit beta; AltName: Full=RNA polymerase subunit beta; AltName: Full=Transcriptase subunit beta	133.12	5.56421e+07	3.55008e+07	8.99354e+07	6.50226e+07	9.37222e+07	4.76553e+07	7.97666e+07	4.93929e+07	25.7297	25.0813	26.4224	25.9544	26.4819	25.5061	26.2	25.5	0.0161	1.79317	0.176	-0.697	-1.62	Y	C	4.91	rpoB	599208
gi|81650644|sp|Q6GEU8.1|PYRG_STAAR	RecName: Full=CTP synthase; AltName: Full=Cytidine 5'-triphosphate synthase; AltName: Full=Cytidine triphosphate synthetase; Short=CTP synthetase; Short=CTPS; AltName: Full=UTP--ammonia ligase	59.95	3.47763e+07	3.07674e+07	3.55008e+07	4.03588e+07	3.74889e+07	3.17702e+07	3.5922e+07	3.42988e+07	25.0516	24.8749	25.0813	25.2664	25.16	24.9212	25.1	25	0.78	0.107905	0.888	-0.0768	-1.05	Y	C	5	pyrG	599199
gi|81651924|sp|Q6GK90.1|PFLB_STAAR	RecName: Full=Formate acetyltransferase; AltName: Full=Pyruvate formate-lyase	84.81	7.12914e+07	4.97012e+07	7.81018e+07	5.38118e+07	2.55606e+06	2.31056e+06	5.06498e+07	3.52745e+07	26.0872	25.5668	26.2189	25.6814	21.2855	21.1398	24.5	24.1	0.168	0.774691	0.579	-0.401	-1.32	Y	C	5.31	pflB	597215
gi|446658208|ref|WP_000735554.1|	putative exported protein	18.55	1.30411e+07	3.55008e+06	4.97012e+06	2.9148e+06	1.44843e+07	7.65374e+06	1.08319e+07	4.70621e+06	23.6366	21.7594	22.2448	21.475	23.788	22.8677	23.2	22	0.00181	2.74232	0.0319	-1.19	-2.28	Y	E	9.17	SAR0622	583928
gi|446090990|ref|WP_000168845.1|	MULTISPECIES: Fe-S cluster assembly ATPase SufC [Staphylococcus]	28.26	9.56349e+06	8.5202e+06	2.27205e+07	3.13902e+07	1.70404e+07	1.14084e+07	1.64415e+07	1.71063e+07	23.1891	23.0225	24.4375	24.9038	24.0225	23.4436	23.9	23.8	0.76	0.119186	0.875	-0.0931	-1.07	Y	C	4.88	SAR0876	581793
gi|81650951|sp|Q6GG42.1|SYV_STAAR	RecName: Full=Valine--tRNA ligase; AltName: Full=Valyl-tRNA synthetase; Short=ValRS	101.69	4.17316e+07	3.55008e+07	4.02343e+07	5.60539e+07	9.37222e+07	8.80902e+07	5.85627e+07	5.98816e+07	25.3146	25.0813	25.2619	25.7403	26.4819	26.3925	25.7	25.7	0.85	0.0705811	0.932	0.0519	1.04	Y	C	4.97	valS	575894
gi|56749574|sp|Q6GHN5.1|PYRB_STAAR	RecName: Full=Aspartate carbamoyltransferase; AltName: Full=Aspartate transcarbamylase; Short=ATCase	33.24	9.56349e+06	9.23021e+06	6.86349e+06	5.82961e+06	4.00449e+07	3.75466e+07	1.8824e+07	1.75355e+07	23.1891	23.1379	22.7105	22.475	25.2551	25.1622	23.7	23.6	0.667	0.175874	0.815	-0.127	-1.09	N	C	5.57	pyrB	566305
gi|81828082|sp|Q6GJH1.1|KPRS_STAAR	RecName: Full=Ribose-phosphate pyrophosphokinase; Short=RPPK; AltName: Full=5-phospho-D-ribosyl alpha-1-diphosphate; AltName: Full=Phosphoribosyl diphosphate synthase; AltName: Full=Phosphoribosyl pyrophosphate synthase; Short=P-Rib-PP synthase; Short=PRPP synthase; Short=PRPPase	35.26	1.47799e+07	1.32536e+07	1.84604e+07	1.79373e+07	2.64126e+07	1.58851e+07	1.98843e+07	1.5692e+07	23.8171	23.6599	24.1379	24.0965	24.6547	23.9212	24.2	23.9	0.296	0.528708	0.579	-0.311	-1.24	Y	C	5.87	prs	563934
gi|81696499|sp|Q6GHG2.1|RS15_STAAR	RecName: Full=30S ribosomal protein S15	10.6	2.69516e+06	1.42003e+06	8.28353e+06	4.48431e+06	6.81616e+06	8.23138e+06	5.93162e+06	4.71191e+06	21.3619	20.4375	22.9818	22.0965	22.7005	22.9727	22.3	21.8	0.162	0.790485	0.579	-0.513	-1.43	Y	C	10.5	rpsO	559586
gi|56749015|sp|Q6GFF8.1|GATB_STAAR	RecName: Full=Aspartyl/glutamyl-tRNA(Asn/Gln) amidotransferase subunit B; Short=Asp/Glu-ADT subunit B	53.6	1.56493e+07	1.34903e+07	3.78675e+07	4.2601e+07	3.57848e+07	2.16615e+07	2.97672e+07	2.59176e+07	23.8996	23.6854	25.1745	25.3444	25.0928	24.3686	24.7	24.5	0.38	0.420216	0.599	-0.256	-1.19	Y	C	5.04	gatB	555359
gi|81650700|sp|Q6GF49.1|LUKL2_STAAR	leukocidin-like protein 2; Flags: Precursor	40.48	2.95599e+07	2.60339e+07	3.55008e+07	4.70853e+07	1.44843e+06	1.29969e+06	2.21697e+07	2.48063e+07	24.8171	24.6339	25.0813	25.4888	20.4661	20.3097	23.5	23.5	0.94	0.0268721	0.975	0.0226	1.02	Y	E	9.36	lukB	547671
gi|81651737|sp|Q6GJK9.1|SLE1_STAAR	N-acetylmuramoyl-L-alanine amidase sle1; Flags: Precursor	36	8.25937e+06	4.2601e+06	5.9168e+06	2.69059e+06	4.2601e+07	1.87733e+07	1.89257e+07	8.57467e+06	22.9776	22.0225	22.4964	21.3595	25.3444	24.1622	23.6	22.5	0.00173	2.76195	0.0316	-1.09	-2.13	Y	E	9.69	sle1	525714
gi|81651504|sp|Q6GIK1.1|NUC_STAAR	Thermonuclease; Short=TNase; AltName: Full=Micrococcal nuclease; AltName: Full=Staphylococcal nuclease; Flags: Precursor	25.18	9.56349e+06	1.01769e+07	5.44346e+06	1.1435e+07	2.38566e+07	4.04348e+07	1.29545e+07	2.06822e+07	23.1891	23.2788	22.3761	23.447	24.5079	25.2691	23.4	24	0.0467	1.33068	0.344	0.641	1.56	N	E	9.27	nuc	514476	TM	2
gi|81696531|sp|Q6GJA6.1|BBP_STAAR	RecName: Full=Bone sialoprotein-binding protein; Short=BSP-binding protein; Flags: Precursor	123.25	3.30375e+07	2.84007e+07	6.15348e+07	1.95068e+08	9.37222e+07	1.08308e+08	6.27648e+07	1.10592e+08	24.9776	24.7594	25.8749	27.5394	26.4819	26.6906	25.8	26.3	0.0953	1.02091	0.466	0.552	1.47	N	CW	4.27	bbp/sdrE	509248
gi|81828001|sp|Q6GFX2.1|CCPA_STAAR	RecName: Full=Catabolite control protein A	36.02	6.08586e+06	5.68013e+06	9.70356e+06	1.12108e+07	3.91929e+07	1.73292e+07	1.83274e+07	1.14067e+07	22.537	22.4375	23.2101	23.4184	25.2241	24.0467	23.7	23.3	0.28	0.552842	0.579	-0.356	-1.28	Y	C	6.05	ccpA	508813
gi|56749412|sp|Q6GG73.1|SYD_STAAR	RecName: Full=Aspartate--tRNA ligase; AltName: Full=Aspartyl-tRNA synthetase; Short=AspRS	66.53	2.69516e+07	2.36672e+07	2.60339e+07	4.03588e+07	4.85651e+07	4.04348e+07	3.38502e+07	3.48203e+07	24.6839	24.4964	24.6339	25.2664	25.5334	25.2691	25	25	0.834	0.0788339	0.924	0.0602	1.04	Y	C	4.96	aspS	508797
gi|59798711|sp|Q6GF08.1|RSBW_STAAR	RecName: Full=Serine-protein kinase RsbW; AltName: Full=Anti-sigma-B factor; AltName: Full=Sigma-B negative effector RsbW	17.92	4.08622e+06	3.07674e+06	3.55008e+06	3.81167e+06	1.95965e+07	4.76553e+06	9.07758e+06	3.88465e+06	21.9623	21.553	21.7594	21.862	24.2241	22.1842	22.6	21.9	0.0541	1.2668	0.37	-0.782	-1.72	Y	C	4.8	rbsW	506562
gi|60390432|sp|Q6GG27.1|RL20_STAAR	50S ribosomal protein L20	13.68	7.73773e+06	284007	3.31341e+06	13452.9	8.34979e+06	361025	6.46698e+06	219495	22.8835	18.1156	21.6599	13.7156	22.9933	18.4617	22.5	16.8	2.86e-09	8.54363	5.94e-07	-5.75	-53.7	Y	C	11.26	rplT	472732
gi|81650450|sp|Q6GE12.1|HLGB_STAAR	Gamma-hemolysin component B; AltName: Full=H-gamma-1; AltName: Full=H-gamma-I; Flags: Precursor	36.79	1.21717e+07	3.55008e+07	6.62682e+06	9.19284e+06	2.98207e+07	5.19876e+06	1.62064e+07	1.66308e+07	23.537	25.0813	22.6599	23.1321	24.8298	22.3097	23.7	23.5	0.729	0.137272	0.851	-0.168	-1.12	N	E	9.29	hlgB	440511
gi|68565746|sp|Q6GJF0.1|PDXS_STAAR	RecName: Full=Pyridoxal 5'-phosphate synthase subunit PdxS; Short=PLP synthase subunit PdxS; AltName: Full=Pdx1	31.97	6.1728e+06	8.75687e+06	2.60339e+07	3.36324e+07	9.37222e+06	1.38634e+07	1.38596e+07	1.87509e+07	22.5575	23.062	24.6339	25.0033	23.16	23.7248	23.5	23.9	0.112	0.950782	0.51	0.48	1.39	Y	C	5.1	pdxS	433520
gi|81651445|sp|Q6GIC0.1|Y930_STAAR	RecName: Full=Uncharacterized protein SAR0930	33.15	5.73809e+06	7.57351e+06	1.94071e+07	3.81167e+07	1.78924e+07	2.31056e+07	1.43459e+07	2.29319e+07	22.4521	22.8525	24.2101	25.1839	24.0928	24.4617	23.6	24.2	0.0598	1.2233	0.386	0.581	1.5	Y	C	4.9	SAR0930	432756
gi|56749566|sp|Q6GHF0.1|RECA_STAAR	RecName: Full=Protein RecA; AltName: Full=Recombinase A	37.63	8.17243e+06	4.97012e+06	1.49103e+07	1.25561e+07	2.55606e+07	2.02174e+07	1.62145e+07	1.25812e+07	22.9623	22.2448	23.8298	23.5819	24.6074	24.2691	23.8	23.4	0.155	0.809668	0.579	-0.435	-1.35	Y	C	5.11	recA	430892
gi|56749560|sp|Q6GGC5.1|RS21_STAAR	RecName: Full=30S ribosomal protein S21	6.97	6.43362e+06	5.44346e+06	2.05905e+06	2.69059e+06	161884	274379	2.88485e+06	2.80281e+06	22.6172	22.3761	20.9735	21.3595	17.3046	18.0658	20.3	20.6	0.481	0.317855	0.699	0.302	1.23	Y	C	11.11	rpsU	413895
gi|56748923|sp|Q6GHS9.1|FIB_STAAR	RecName: Full=Fibrinogen-binding protein; Flags: Precursor	18.82	1.30411e+07	7.57351e+06	8.99354e+06	9.64128e+06	1.10763e+06	880902	7.7141e+06	6.0319e+06	23.6366	22.8525	23.1005	23.2008	20.079	19.7486	22.3	21.9	0.332	0.478862	0.579	-0.338	-1.26	Y	E	9.81	efb	409888
gi|446607222|ref|WP_000684568.1|	MULTISPECIES: NAD/NADP-dependent octopine/nopaline dehydrogenase family protein [Staphylococcus]	40.67	1.04329e+07	1.3017e+07	1.18336e+07	1.50225e+07	2.72646e+07	1.73292e+07	1.65104e+07	1.51229e+07	23.3146	23.6339	23.4964	23.8406	24.7005	24.0467	23.8	23.8	0.992	0.00348833	1	0.00322	1	Y	C	4.86	SAR2386	405960
gi|68051973|sp|Q6GG12.1|IDH_STAAR	RecName: Full=Isocitrate dehydrogenase [NADP]; Short=IDH; AltName: Full=IDP; AltName: Full=NADP(+)-specific ICDH; AltName: Full=Oxalosuccinate decarboxylase	46.45	1.13023e+07	6.15348e+06	1.70404e+07	1.61435e+07	2.72646e+07	3.03261e+07	1.85358e+07	1.7541e+07	23.4301	22.553	24.0225	23.9445	24.7005	24.8541	24.1	23.8	0.384	0.415669	0.602	-0.267	-1.2	Y	C	4.88	icd	399048
gi|60389635|sp|Q6GHY9.1|DLDH_STAAR	Dihydrolipoyl dehydrogenase; AltName: Full=Dihydrolipoamide dehydrogenase; AltName: Full=E3 component of pyruvate complex; AltName: Full=Membrane-bound ribosome protein complex 50 kDa subunit	49.42	7.47691e+06	5.44346e+06	4.2601e+07	4.03588e+07	8.5202e+06	5.63199e+06	1.95327e+07	1.71448e+07	22.834	22.3761	25.3444	25.2664	23.0225	22.4252	23.7	23.4	0.216	0.665546	0.579	-0.378	-1.3	Y	C	4.95	pdhD	395239
gi|56749222|sp|Q6GFD7.2|PPAC_STAAR	RecName: Full=Probable manganese-dependent inorganic pyrophosphatase; AltName: Full=Pyrophosphate phospho-hydrolase; Short=PPase	34.05	6.25974e+06	7.10016e+06	2.10638e+07	3.36324e+07	1.27803e+07	1.4441e+07	1.3368e+07	1.83912e+07	22.5777	22.7594	24.3283	25.0033	23.6074	23.7837	23.5	23.8	0.254	0.595166	0.579	0.344	1.27	Y	C	4.69	ppaC	392598
gi|60390438|sp|Q6GHZ1.1|ODPB_STAAR	Pyruvate dehydrogenase E1 component subunit beta	35.22	3.39069e+06	1.72771e+06	3.31341e+07	1.30045e+07	4.85651e+06	1.58851e+06	1.37938e+07	5.44024e+06	21.6931	20.7204	24.9818	23.6325	22.2115	20.5992	23	21.7	0.000699	3.15552	0.0163	-1.31	-2.48	Y	C	4.65	pdhB	391646
gi|81651262|sp|Q6GHH7.1|PYRH_STAAR	RecName: Full=Uridylate kinase; Short=UK; AltName: Full=Uridine monophosphate kinase; Short=UMP kinase; Short=UMPK	26.13	6.69444e+06	1.08869e+07	1.11236e+07	1.05381e+07	1.27803e+07	8.37579e+06	1.01994e+07	9.93361e+06	22.6745	23.3761	23.4071	23.3291	23.6074	22.9978	23.2	23.2	0.989	0.00480371	1	0.00464	1	Y	C	5.99	pyrH	390335
gi|446778249|ref|WP_000855505.1|	MULTISPECIES: class 1b ribonucleoside-diphosphate reductase subunit alpha [Staphylococcus]	80.08	2.43434e+07	2.08271e+07	2.08271e+07	2.21974e+07	4.77131e+07	4.3323e+07	3.09612e+07	2.87825e+07	24.537	24.312	24.312	24.4039	25.5079	25.3686	24.8	24.7	0.744	0.128427	0.864	-0.0908	-1.06	Y	C	5.22	rir1	386629
gi|77417488|sp|Q6GHJ0.1|SUCC_STAAR	RecName: Full=Succinate--CoA ligase [ADP-forming] subunit beta; AltName: Full=Succinyl-CoA synthetase subunit beta; Short=SCS-beta	42.06	1.13023e+07	1.3727e+07	1.15969e+07	1.68162e+07	2.55606e+07	2.8882e+07	1.61533e+07	1.98084e+07	23.4301	23.7105	23.4672	24.0033	24.6074	24.7837	23.8	24.2	0.259	0.5867	0.579	0.331	1.26	Y	C	4.91	sucC	384053
gi|487717641|ref|WP_001801873.1|	MULTISPECIES: PBP2a family beta-lactam-resistant peptidoglycan transpeptidase MecA [Staphylococcus]	76.19	1.9127e+07	1.3727e+07	4.2601e+07	3.13902e+07	2.55606e+07	8.5202e+06	2.90962e+07	1.78791e+07	24.1891	23.7105	25.3444	24.9038	24.6074	23.0225	24.7	23.9	0.0117	1.93181	0.134	-0.835	-1.78	Y	CM	8.7	mecA	381890
gi|446713576|ref|WP_000790915.1|	RNase Toxin (16S rRNA endonuclease CdiA); exported protein	27.71	5.12951e+06	899354	3.31341e+06	1.54709e+06	2.30045e+07	3.61025e+06	1.04825e+07	2.0189e+06	22.2904	19.7785	21.6599	20.5611	24.4554	21.7837	22.8	20.7	1.8e-05	4.74473	0.000813	-2.09	-4.27	N	E	9.74	SAR2788	378292
gi|56749212|sp|Q6GDJ6.1|MQO2_STAAR	Probable malate:quinone oxidoreductase 2;	55.96	1.21717e+07	4.2601e+06	2.60339e+07	1.68162e+07	2.38566e+07	9.09784e+06	2.06874e+07	1.0058e+07	23.537	22.0225	24.6339	24.0033	24.5079	23.1171	24.2	23	0.000851	3.07007	0.0188	-1.18	-2.26	Y	C	6.12	mqo2	369682
gi|81828034|sp|Q6GHN7.1|PYRR_STAAR	RecName: Full=Bifunctional protein PyrR; Includes: RecName: Full=Pyrimidine operon regulatory protein; Includes: RecName: Full=Uracil phosphoribosyltransferase; Short=UPRTase	19.84	2.69516e+06	2.84007e+06	6.15348e+06	5.82961e+06	1.27803e+07	7.0761e+06	7.20965e+06	5.24859e+06	21.3619	21.4375	22.553	22.475	23.6074	22.7545	22.5	22.2	0.404	0.393619	0.622	-0.285	-1.22	N	C	5.24	pyrR	363389
gi|81651549|sp|Q6GIS3.1|LTAS_STAAR	RecName: Full=Lipoteichoic acid synthase; Contains: RecName: Full=Glycerol phosphate lipoteichoic acid synthase; Short=LTA synthase; AltName: Full=Polyglycerol phosphate synthase; Contains: RecName: Full=Processed glycerol phosphate lipoteichoic acid synthase	74.35	6.1728e+06	8.04685e+06	4.49677e+07	9.64128e+07	2.81167e+07	3.89907e+07	2.64191e+07	4.78168e+07	22.5575	22.94	25.4224	26.5227	24.7449	25.2166	24.2	24.9	0.0321	1.49349	0.273	0.652	1.57	Y	CM	9.04	ltaS	355334	TM	5
gi|56749014|sp|Q6GFF7.1|GATA_STAAR	RecName: Full=Glutamyl-tRNA(Gln) amidotransferase subunit A; Short=Glu-ADT subunit A	52.76	7.56385e+06	6.86349e+06	3.07674e+07	3.81167e+07	1.78924e+07	9.09784e+06	1.87412e+07	1.8026e+07	22.8507	22.7105	24.8749	25.1839	24.0928	23.1171	23.9	23.7	0.395	0.403403	0.615	-0.269	-1.2	Y	C	5.02	gatA	355216
gi|189081654|sp|Q6GIX3.2|MCO_STAAR	RecName: Full=Multicopper oxidase mco SAR0721	50.82	1.65187e+07	7.57351e+06	1.94071e+07	1.23319e+07	1.78924e+07	8.23138e+06	1.79394e+07	9.37892e+06	23.9776	22.8525	24.2101	23.5559	24.0928	22.9727	24.1	23.1	0.00361	2.44249	0.0556	-0.966	-1.95	Y	C	9.32	mco	352999
gi|81650762|sp|Q6GFB4.1|SCIN_STAAR	Staphylococcal complement inhibitor; SCIN;putative exported protein	13.06	1.21717e+06	1.32536e+06	402343	1.00897e+06	1.19283e+07	9.67548e+06	4.51593e+06	4.00327e+06	20.2151	20.338	18.6181	19.9445	23.5079	23.2059	20.8	21.2	0.361	0.442493	0.579	0.382	1.3	N	E	9.32	scn	345783
gi|81650664|sp|Q6GEZ3.1|CSHA_STAAR	DEAD-box ATP-dependent RNA helicase CshA	56.92	1.73882e+07	1.2307e+06	2.34305e+07	2.69059e+06	1.78924e+07	852020	1.95704e+07	1.5911e+06	24.0516	20.231	24.4819	21.3595	24.0928	19.7005	24.2	20.4	4.42e-10	9.35458	1.53e-07	-3.78	-13.7	Y	C	9.48	cshA	343822
gi|84029334|sp|Q6GDD3.2|LIP1_STAAR	RecName: Full=Lipase 1; AltName: Full=Glycerol ester hydrolase 1; Flags: Precursor	76.56	1.73882e+07	1.39637e+07	1.86971e+07	2.19731e+07	4.1749e+07	1.87733e+07	2.59447e+07	1.82367e+07	24.0516	23.7352	24.1563	24.3892	25.3152	24.1622	24.5	24.1	0.192	0.716699	0.579	-0.412	-1.33	Y	E	7.75	lip1	338881
gi|56748921|sp|Q6GHG6.1|IF2_STAAR	RecName: Full=Translation initiation factor IF-2	77.78	1.65187e+07	1.20703e+07	3.31341e+07	3.13902e+07	2.89687e+07	2.16615e+07	2.62072e+07	2.17073e+07	23.9776	23.525	24.9818	24.9038	24.788	24.3686	24.6	24.3	0.269	0.570248	0.579	-0.317	-1.25	Y	C	5.09	infB	336940
gi|56749124|sp|Q6GIL7.1|PGK_STAAR	RecName: Full=Phosphoglycerate kinase	42.58	7.0422e+06	2.17738e+07	1.63304e+07	9.64128e+07	1.95965e+07	6.93169e+07	1.4323e+07	6.25012e+07	22.7476	24.3761	23.9611	26.5227	24.2241	26.0467	23.6	25.6	7.71e-07	6.11295	4.71e-05	2	4.01	Y	C	5.17	pgk	336379
gi|81175023|sp|Q6GHH2.1|SYP_STAAR	RecName: Full=Proline--tRNA ligase; AltName: Full=Prolyl-tRNA synthetase; Short=ProRS	63.82	1.73882e+07	1.25436e+07	1.86971e+07	2.19731e+07	2.72646e+07	1.87733e+07	2.11166e+07	1.77634e+07	24.0516	23.5805	24.1563	24.3892	24.7005	24.1622	24.3	24	0.383	0.416801	0.602	-0.259	-1.2	Y	C	5.07	proS	330878
gi|447039812|ref|WP_001117068.1|	MULTISPECIES: DivIVA domain-containing protein [Staphylococcus]	22.81	3.73845e+06	4.02343e+06	3.55008e+06	3.36324e+06	1.53364e+07	1.25637e+07	7.54163e+06	6.65011e+06	21.834	21.94	21.7594	21.6814	23.8705	23.5828	22.5	22.4	0.791	0.101824	0.895	-0.0866	-1.06	N	C	4.91	SAR1168	330628
gi|56749548|sp|Q6GEJ1.1|RL29_STAAR	RecName: Full=50S ribosomal protein L29	8.09	2.78211e+06	923021	899354	829598	4.08969e+06	1.73292e+06	2.59038e+06	1.16185e+06	21.4077	19.816	19.7785	19.6621	21.9636	20.7248	21	20.1	0.0319	1.49621	0.273	-0.982	-1.98	Y	C	9.59	rpmC	320196
gi|446199747|ref|WP_000277602.1|	MULTISPECIES: universal stress protein [Bacteria]	15.22	3.65151e+06	4.2601e+06	7.10016e+06	7.84755e+06	3.66368e+06	2.31056e+06	4.80512e+06	4.80607e+06	21.8001	22.0225	22.7594	22.9038	21.8049	21.1398	22.1	22	0.775	0.110698	0.886	-0.0994	-1.07	Y	C	9.61	SAR1784	315711
gi|446107456|ref|WP_000185311.1|	MULTISPECIES: glycerophosphodiester phosphodiesterase [Staphylococcus]	35.32	6.25974e+06	6.62682e+06	1.18336e+07	1.70404e+07	1.53364e+07	2.02174e+07	1.11432e+07	1.46282e+07	22.5777	22.6599	23.4964	24.0225	23.8705	24.2691	23.3	23.7	0.27	0.568636	0.579	0.336	1.26	N	E	8.84	glpQ	315494
gi|56749048|sp|Q6GK57.1|TARI1_STAAR	RecName: Full=Ribitol-5-phosphate cytidylyltransferase 1	26.64	4.95562e+06	6.62682e+06	1.04136e+07	1.47982e+07	9.37222e+06	1.31413e+07	8.24714e+06	1.15221e+07	22.2406	22.6599	23.312	23.8189	23.16	23.6476	22.9	23.4	0.132	0.879426	0.55	0.471	1.39	Y	C	5.41	tarI1	309577
gi|56748918|sp|Q6GG25.1|IF3_STAAR	RecName: Full=Translation initiation factor IF-3	20.23	8.69408e+06	6.15348e+06	6.15348e+06	5.82961e+06	3.91929e+06	1.18416e+06	6.25562e+06	4.38908e+06	23.0516	22.553	22.553	22.475	21.9022	20.1754	22.5	21.7	0.0477	1.32148	0.345	-0.768	-1.7	Y	C	9.72	infC	309225
gi|56749038|sp|Q6GIA4.1|FABH_STAAR	RecName: Full=3-oxoacyl-[acyl-carrier-protein] synthase 3; AltName: Full=3-oxoacyl-[acyl-carrier-protein] synthase III; AltName: Full=Beta-ketoacyl-ACP synthase III; Short=KAS III	33.86	5.82503e+06	2.60339e+06	1.27803e+07	1.39014e+07	1.27803e+07	6.64287e+06	1.04619e+07	7.71588e+06	22.4738	21.312	23.6074	23.7287	23.6074	22.6634	23.2	22.6	0.0588	1.23062	0.382	-0.662	-1.58	Y	C	4.86	fabH	308974
gi|56749010|sp|Q6GEX6.1|FABZ_STAAR	RecName: Full=3-hydroxyacyl-[acyl-carrier-protein] dehydratase FabZ; AltName: Full=(3R)-hydroxymyristoyl-[acyl-carrier-protein] dehydratase; Short=(3R)-hydroxymyristoyl-ACP dehydrase; AltName: Full=Beta-hydroxyacyl-ACP dehydratase	16.07	3.47763e+06	2.84007e+06	1.96438e+06	3.58745e+06	9.37222e+06	2.02174e+07	4.93808e+06	8.88164e+06	21.7297	21.4375	20.9056	21.7745	23.16	24.2691	21.9	22.5	0.128	0.89279	0.541	0.562	1.48	N	C	5.71	fabZ	307285
gi|122063490|sp|Q6GHD4.2|GLPD_STAAR	Aerobic glycerol-3-phosphate dehydrogenase	62.36	1.56493e+07	5.68013e+06	1.5857e+07	1.27803e+07	2.55606e+07	6.64287e+06	1.90223e+07	8.36776e+06	23.8996	22.4375	23.9186	23.6074	24.6074	22.6634	24.1	22.9	0.00116	2.93554	0.0223	-1.24	-2.36	Y	C	6.38	glpD	305040
gi|56748623|sp|Q6GEZ1.1|DDL_STAAR	RecName: Full=D-alanine--D-alanine ligase; AltName: Full=D-Ala-D-Ala ligase; AltName: Full=D-alanylalanine synthetase	40.25	8.69408e+06	9.70356e+06	1.34903e+07	1.54709e+07	1.44843e+07	1.1264e+07	1.22229e+07	1.21461e+07	23.0516	23.2101	23.6854	23.8831	23.788	23.4252	23.5	23.5	0.994	0.00261362	1	-0.00222	-1	Y	C	4.89	ddl	303675
gi|81828073|sp|Q6GJ63.1|ADH_STAAR	Alcohol dehydrogenase; Short=ADH	36.02	5.99891e+06	6.62682e+06	2.60339e+07	6.50226e+07	255606	37546.6	1.07628e+07	2.38956e+07	22.5163	22.6599	24.6339	25.9544	17.9636	15.1964	21.7	21.3	0.412	0.385103	0.632	-0.434	-1.35	N	C	6.05	adh	298801
gi|56749226|sp|Q6GFR6.1|METK_STAAR	RecName: Full=S-adenosylmethionine synthase; Short=AdoMet synthase; AltName: Full=MAT; AltName: Full=Methionine adenosyltransferase	43.6	7.12914e+06	7.33684e+06	1.56204e+07	1.47982e+07	1.53364e+07	1.3719e+07	1.26953e+07	1.19513e+07	22.7653	22.8067	23.8969	23.8189	23.8705	23.7097	23.5	23.4	0.825	0.0835461	0.922	-0.0658	-1.05	Y	C	4.86	metK	291176
gi|81828093|sp|Q6GJZ6.1|LIP2_STAAR	RecName: Full=Lipase 2; AltName: Full=Glycerol ester hydrolase 2; Flags: Precursor	76.64	2.95599e+07	2.29572e+07	1.5857e+07	1.90583e+07	2.04485e+07	2.74379e+07	2.19551e+07	2.31512e+07	24.8171	24.4524	23.9186	24.1839	24.2855	24.7097	24.3	24.4	0.71	0.148742	0.844	0.108	1.08	Y	E	9.04	lip2	286471
gi|56748924|sp|Q6GIL4.1|ENO_STAAR	Enolase; AltName: Full=2-phospho-D-glycerate hydro-lyase; AltName: Full=2-phosphoglycerate dehydratase	47.09	1.13023e+07	7.81018e+06	5.44346e+06	4.03588e+06	2.21525e+07	8.80902e+06	1.29661e+07	6.88503e+06	23.4301	22.8969	22.3761	21.9445	24.401	23.0705	23.4	22.6	0.0249	1.6038	0.233	-0.765	-1.7	Y	C	4.55	eno	275347
gi|81696482|sp|Q6GGT8.1|DBH_STAAR	RecName: Full=DNA-binding protein HU	9.62	1.04329e+06	875687	4.2601e+06	1.09866e+07	2.64126e+06	2.02174e+06	2.64822e+06	4.628e+06	19.9927	19.7401	22.0225	23.3892	21.3328	20.9472	21.1	21.4	0.557	0.254145	0.767	0.243	1.18	Y	C	9.52	hup	275282
gi|445980534|ref|WP_000058389.1|	MULTISPECIES: NAD-dependent malic enzyme 4 [Staphylococcus]	44.22	1.13023e+07	9.23021e+06	1.49103e+07	1.72646e+07	9.37222e+06	1.73292e+07	1.18616e+07	1.4608e+07	23.4301	23.1379	23.8298	24.0413	23.16	24.0467	23.5	23.7	0.395	0.403403	0.615	0.269	1.2	Y	C	5.07	SAR1780	268241
gi|56749030|sp|Q6GHD5.1|GLPK_STAAR	RecName: Full=Glycerol kinase; AltName: Full=ATP:glycerol 3-phosphotransferase; AltName: Full=Glycerokinase; Short=GK	55.63	9.56349e+06	8.04685e+06	1.20703e+07	9.41706e+06	2.30045e+07	1.73292e+07	1.48794e+07	1.15977e+07	23.1891	22.94	23.525	23.1668	24.4554	24.0467	23.7	23.4	0.259	0.5867	0.579	-0.339	-1.26	Y	C	4.93	glpK	267471
gi|81650930|sp|Q6GFZ7.1|Y1788_STAAR	RecName: Full=Putative universal stress protein SAR1788	18.46	2.08658e+06	1.96438e+06	5.9168e+06	6.72647e+06	6.39015e+06	3.03261e+06	4.79784e+06	3.90782e+06	20.9927	20.9056	22.4964	22.6814	22.6074	21.5321	22	21.7	0.376	0.424812	0.595	-0.326	-1.25	Y	C	5.6	SAR1788	259905
gi|60390428|sp|Q6GEK1.1|RL30_STAAR	RecName: Full=50S ribosomal protein L30	6.55	426010	568013	177504	403588	4.4305e+06	4.3323e+06	1.67801e+06	1.76797e+06	18.7005	19.1156	17.4375	18.6225	22.079	22.0467	19.4	19.9	0.289	0.539102	0.579	0.523	1.44	N	C	10.11	rpmD	256184
gi|447083426|ref|WP_001160682.1|	MULTISPECIES: preprotein translocase subunit YajC [Bacteria]	9.67	3.26028e+06	8.87521e+06	887521	840809	3.19507e+06	5.41538e+06	2.44762e+06	5.0438e+06	21.6366	23.0813	19.7594	19.6814	21.6074	22.3686	21	21.7	0.0809	1.09205	0.431	0.709	1.64	Y	CM	9.77	yajC	253115
gi|60390007|sp|Q6GHP9.1|FTSZ_STAAR	RecName: Full=Cell division protein FtsZ	41.01	4.6948e+06	2.60339e+06	1.34903e+07	1.30045e+07	1.27803e+07	8.5202e+06	1.03218e+07	8.0427e+06	22.1626	21.312	23.6854	23.6325	23.6074	23.0225	23.2	22.7	0.131	0.882729	0.55	-0.496	-1.41	Y	C	4.87	ftsZ	251690
gi|56749046|sp|Q6GJQ6.1|GUAA_STAAR	RecName: Full=GMP synthase [glutamine-hydrolyzing]; AltName: Full=GMP synthetase; AltName: Full=Glutamine amidotransferase	58.17	1.13023e+07	1.49103e+07	1.89338e+07	3.58745e+07	1.36323e+07	7.94256e+06	1.46228e+07	1.95758e+07	23.4301	23.8298	24.1745	25.0965	23.7005	22.9212	23.8	23.9	0.585	0.232844	0.781	0.181	1.13	Y	C	5.02	guaA	251380
gi|60390437|sp|Q6GHZ0.1|ODP2_STAAR	Dihydrolipoyllysine-residue acetyltransferase component of pyruvate dehydrogenase complex; AltName: Full=Dihydrolipoamide acetyltransferase component of pyruvate dehydrogenase complex; AltName: Full=E2	46.37	3.99928e+06	591680	2.60339e+07	2.69059e+06	4.5157e+06	1.15528e+06	1.15163e+07	1.47918e+06	21.9313	19.1745	24.6339	21.3595	22.1065	20.1398	22.9	20.2	5.07e-07	6.29499	3.5e-05	-2.67	-6.35	Y	C	4.9	pdhC	248357
gi|56749219|sp|Q6GEV1.1|MURA2_STAAR	RecName: Full=UDP-N-acetylglucosamine 1-carboxyvinyltransferase 2; AltName: Full=Enoylpyruvate transferase 2; AltName: Full=UDP-N-acetylglucosamine enolpyruvyl transferase 2; Short=EPT 2	45.07	5.91197e+06	5.9168e+06	1.2307e+07	1.4574e+07	1.53364e+07	1.73292e+07	1.11851e+07	1.26067e+07	22.4952	22.4964	23.553	23.7969	23.8705	24.0467	23.3	23.4	0.64	0.19382	0.798	0.14	1.1	Y	C	5.58	murA2	248172
gi|68565745|sp|Q6GJE9.1|PDXT_STAAR	RecName: Full=Pyridoxal 5'-phosphate synthase subunit PdxT; AltName: Full=Pdx2; AltName: Full=Pyridoxal 5'-phosphate synthase glutaminase subunit	20.62	3.30375e+06	4.49677e+06	5.20679e+06	4.2601e+06	6.81616e+06	8.66461e+06	5.1089e+06	5.80716e+06	21.6557	22.1005	22.312	22.0225	22.7005	23.0467	22.2	22.4	0.62	0.207608	0.793	0.167	1.12	N	C	5.7	pdxT	247764
gi|56749235|sp|Q6GHK6.1|PLSX_STAAR	RecName: Full=Phosphate acyltransferase; AltName: Full=Acyl-ACP phosphotransacylase; AltName: Full=Acyl-[acyl-carrier-protein]--phosphate acyltransferase; AltName: Full=Phosphate-acyl-ACP acyltransferase	35.4	5.56421e+06	4.49677e+06	1.20703e+07	9.86549e+06	8.5202e+06	2.74379e+06	8.71823e+06	5.70202e+06	22.4077	22.1005	23.525	23.234	23.0225	21.3877	23	22.2	0.0423	1.37366	0.327	-0.744	-1.68	Y	C	5.86	pslX	246278
gi|56749422|sp|Q6GJ61.1|SYR_STAAR	RecName: Full=Arginine--tRNA ligase; AltName: Full=Arginyl-tRNA synthetase; Short=ArgRS	62.31	1.47799e+07	1.68037e+07	1.42003e+07	3.81167e+07	1.70404e+07	3.17702e+07	1.53402e+07	2.88969e+07	23.8171	24.0023	23.7594	25.1839	24.0225	24.9212	23.9	24.7	0.0112	1.95078	0.129	0.836	1.79	Y	C	5.08	argS	246192
gi|446865047|ref|WP_000942303.1|	MULTISPECIES: ATP-binding cassette domain-containing protein [Staphylococcus]	60.19	1.21717e+07	1.34903e+07	1.5147e+07	2.69059e+07	1.61884e+07	9.67548e+06	1.45024e+07	1.66906e+07	23.537	23.6854	23.8525	24.6814	23.9485	23.2059	23.8	23.9	0.809	0.0920515	0.91	0.0782	1.06	Y	C	4.85	SAR1404	240943
gi|446104792|ref|WP_000182647.1|	MULTISPECIES: translational GTPase TypA; BipA family [Staphylococcus]	69.11	8.69408e+06	9.46689e+06	1.27803e+07	1.56951e+07	2.81167e+07	3.03261e+07	1.65303e+07	1.8496e+07	23.0516	23.1745	23.6074	23.9038	24.7449	24.8541	23.8	24	0.544	0.264401	0.76	0.176	1.13	Y	C	4.9	typA	239189
gi|81651374|sp|Q6GI21.1|FOLD_STAAR	RecName: Full=Bifunctional protein FolD; Includes: RecName: Full=Methylenetetrahydrofolate dehydrogenase; Includes: RecName: Full=Methenyltetrahydrofolate cyclohydrolase	30.81	5.04257e+06	4.2601e+06	5.9168e+06	7.62333e+06	1.10763e+07	1.1264e+07	7.34521e+06	7.71581e+06	22.2657	22.0225	22.4964	22.862	23.401	23.4252	22.7	22.8	0.879	0.0560111	0.951	0.0489	1.03	N	C	5.5	folD	238403
gi|446679266|ref|WP_000756612.1|	MULTISPECIES: acetyl-CoA carboxylase biotin carboxylase subunit [Staphylococcus]	50.02	9.56349e+06	1.46737e+07	9.46689e+06	1.1435e+07	1.61884e+07	1.15528e+07	1.17396e+07	1.25538e+07	23.1891	23.8067	23.1745	23.447	23.9485	23.4617	23.4	23.6	0.669	0.174574	0.815	0.134	1.1	N	C	5.33	accC	234698
gi|56749001|sp|Q6GDN1.1|ISAA_STAAR	Immunodominant staphylococcal antigen A; Flags: Precursor	24.2	3.56457e+06	2.60339e+06	1.18336e+07	1.83857e+07	1.44843e+06	837579	5.61554e+06	7.27555e+06	21.7653	21.312	23.4964	24.1321	20.4661	19.6759	21.9	21.7	0.587	0.231362	0.782	-0.203	-1.15	N	E	6.11	isaA	232047
gi|81651785|sp|Q6GJR8.1|AHPF_STAAR	RecName: Full=Alkyl hydroperoxide reductase subunit F	54.66	6.52056e+06	5.68013e+06	2.15372e+07	2.04036e+07	9.37222e+06	9.38666e+06	1.24766e+07	1.18235e+07	22.6366	22.4375	24.3603	24.2823	23.16	23.1622	23.4	23.3	0.76	0.119186	0.875	-0.0916	-1.07	N	C	4.71	ahpF	228259
gi|49242953|emb|CAG41684.1|	hypothetical protein SAR2706a [Staphylococcus aureus subsp. aureus MRSA252]	3.84	460786	378675	37867.5	35874.5	2.13005e+06	462112	876234	292221	18.8137	18.5306	15.2087	15.1307	21.0225	18.8179	18.3	17.5	0.21	0.677781	0.579	-0.855	-1.81	Y	CM	9.6	SAR2706a	228186
gi|446590993|ref|WP_000668339.1|	YkyA family protein; lipoprotein [Staphylococcus]	23.86	2.78211e+06	2.36672e+06	1.56204e+06	1.63677e+06	1.19283e+07	7.94256e+06	5.42414e+06	3.98202e+06	21.4077	21.1745	20.575	20.6424	23.5079	22.9212	21.8	21.6	0.483	0.316053	0.702	-0.251	-1.19	Y	CM	9.31	SAR1066	227332
gi|81651358|sp|Q6GHZ6.1|RNJ1_STAAR	RecName: Full=Ribonuclease J 1; Short=RNase J1	62.63	9.56349e+06	7.57351e+06	7.57351e+06	7.39912e+06	2.55606e+07	1.09752e+07	1.42325e+07	8.64927e+06	23.1891	22.8525	22.8525	22.8189	24.6074	23.3877	23.5	23	0.11	0.958607	0.503	-0.53	-1.44	Y	C	6.82	rnj1	227248
gi|81651268|sp|Q6GHI9.1|SUCD_STAAR	RecName: Full=Succinate--CoA ligase [ADP-forming] subunit alpha; AltName: Full=Succinyl-CoA synthetase subunit alpha; Short=SCS-alpha	31.55	2.08658e+06	9.46689e+06	1.32536e+07	1.83857e+07	5.53813e+06	8.23138e+06	6.95945e+06	1.2028e+07	20.9927	23.1745	23.6599	24.1321	22.401	22.9727	22.4	23.4	0.00613	2.21254	0.0807	1.08	2.11	Y	C	5.47	sucD	220585
gi|81651255|sp|Q6GHG0.1|RNJ2_STAAR	RecName: Full=Ribonuclease J 2; Short=RNase J2	62.58	1.13023e+07	6.86349e+06	1.13603e+07	1.12108e+07	1.87444e+07	1.05419e+07	1.38023e+07	9.53874e+06	23.4301	22.7105	23.4375	23.4184	24.16	23.3296	23.7	23.2	0.101	0.995679	0.48	-0.523	-1.44	Y	C	5.81	rnj2	220555
gi|60390434|sp|Q6GGD8.1|SIGA_STAAR	RecName: Full=RNA polymerase sigma factor SigA	42.14	7.56385e+06	7.33684e+06	9.94023e+06	5.38118e+06	1.02242e+07	1.73292e+07	9.24277e+06	1.00157e+07	22.8507	22.8067	23.2448	22.3595	23.2855	24.0467	23.1	23.1	0.869	0.0609802	0.948	-0.056	-1.04	Y	C	4.98	sigA	219335
gi|446314836|ref|WP_000392691.1|	Iron uptake regulatory protein; transcriptional repressor [Staphylococcus]	17.23	2.95599e+06	3.31341e+06	2.13005e+06	3.13902e+06	6.13454e+06	5.05435e+06	3.74019e+06	3.83559e+06	21.4952	21.6599	21.0225	21.5819	22.5485	22.2691	21.7	21.8	0.678	0.16877	0.821	0.148	1.11	N	C	5.82	fur	217074
gi|60389634|sp|Q6GHN3.1|CARA_STAAR	RecName: Full=Carbamoyl-phosphate synthase small chain; AltName: Full=Carbamoyl-phosphate synthetase glutamine chain	40.38	6.1728e+06	7.10016e+06	8.99354e+06	7.84755e+06	1.10763e+07	9.9643e+06	8.74753e+06	8.304e+06	22.5575	22.7594	23.1005	22.9038	23.401	23.2483	23	23	0.874	0.0584886	0.949	-0.0491	-1.03	N	C	5.81	carA	216630
gi|446626776|ref|WP_000704122.1|	MULTISPECIES: Rrf2 family transcriptional regulator [Staphylococcus]	15.63	1.82576e+06	2.17738e+06	1.56204e+06	1.7713e+06	6.73096e+06	4.18789e+06	3.37292e+06	2.71219e+06	20.8001	21.0542	20.575	20.7564	22.6824	21.9978	21.4	21.3	0.827	0.0824945	0.922	-0.083	-1.06	Y	C	5.08	SAR1706	215798
gi|60389858|sp|Q6GJB8.1|PPAT_STAAR	RecName: Full=Putative pyridoxal phosphate-dependent acyltransferase	42.82	5.91197e+06	6.15348e+06	9.94023e+06	8.96863e+06	1.10763e+07	1.27081e+07	8.97615e+06	9.27673e+06	22.4952	22.553	23.2448	23.0965	23.401	23.5992	23	23.1	0.907	0.0423927	0.962	0.0359	1.03	Y	C	5.15	SAR0555	209625
gi|56749413|sp|Q6GG85.1|SYA_STAAR	RecName: Full=Alanine--tRNA ligase; AltName: Full=Alanyl-tRNA synthetase; Short=AlaRS	98.47	1.82576e+07	1.79871e+07	2.24839e+07	2.69059e+07	2.04485e+07	1.87733e+07	2.03966e+07	2.12221e+07	24.122	24.1005	24.4224	24.6814	24.2855	24.1622	24.3	24.3	0.893	0.0491485	0.959	0.0381	1.03	Y	C	5.02	alaS	207135
gi|56749026|sp|Q6GGT6.1|DER_STAAR	RecName: Full=GTPase Der; AltName: Full=GTP-binding protein EngA	48.95	6.69444e+06	6.86349e+06	9.70356e+06	1.27803e+07	1.36323e+07	2.02174e+07	1.00101e+07	1.32871e+07	22.6745	22.7105	23.2101	23.6074	23.7005	24.2691	23.2	23.5	0.278	0.555955	0.579	0.334	1.26	Y	C	5.22	engA	204497
gi|56749586|sp|Q6GJC9.1|RL10_STAAR	RecName: Full=50S ribosomal protein L10	17.7	1.47799e+06	1.65671e+06	5.20679e+06	6.27804e+06	4.00449e+06	1.87733e+06	3.56309e+06	3.27069e+06	20.4952	20.6599	22.312	22.5819	21.9332	20.8403	21.6	21.4	0.571	0.243364	0.775	-0.219	-1.16	Y	C	4.79	rplJ	201305
gi|59797754|sp|Q6GKT9.1|GYRA_STAAR	RecName: Full=DNA gyrase subunit A	99.26	1.21717e+07	1.25436e+07	2.03538e+07	1.99552e+07	2.72646e+07	3.32143e+07	1.993e+07	2.19044e+07	23.537	23.5805	24.2788	24.2503	24.7005	24.9853	24.2	24.3	0.726	0.139063	0.849	0.0999	1.07	Y	C	5.01	gyrA	200786
gi|487710896|ref|WP_001795128.1|	MULTISPECIES: aminoglycoside O-nucleotidyltransferase ANT(4')-Ia [Bacteria]	29.15	2.52128e+06	2.36672e+06	3.55008e+06	3.81167e+06	1.10763e+07	3.89907e+06	5.71587e+06	3.35915e+06	21.2657	21.1745	21.7594	21.862	23.401	21.8947	22.1	21.6	0.197	0.705534	0.579	-0.498	-1.41	Y	C	4.77	knt	196085
gi|81651432|sp|Q6GIA3.1|FABF_STAAR	RecName: Full=3-oxoacyl-[acyl-carrier-protein] synthase 2; AltName: Full=3-oxoacyl-[acyl-carrier-protein] synthase II; AltName: Full=Beta-ketoacyl-ACP synthase II; Short=KAS II	43.7	4.08622e+06	4.02343e+06	1.4437e+07	2.46637e+07	7.15697e+06	6.49846e+06	8.56006e+06	1.17285e+07	21.9623	21.94	23.7833	24.5559	22.7709	22.6317	22.8	23	0.529	0.276544	0.746	0.204	1.15	Y	C	4.98	fabF	195882
gi|60390008|sp|Q6GHQ0.1|FTSA_STAAR	RecName: Full=Cell division protein FtsA	52.65	9.56349e+06	8.75687e+06	1.15969e+07	1.07624e+07	9.37222e+06	4.90994e+06	1.01775e+07	8.14306e+06	23.1891	23.062	23.4672	23.3595	23.16	22.2273	23.3	22.9	0.229	0.640165	0.579	-0.389	-1.31	Y	C	4.47	ftsA	193306
gi|56749214|sp|Q6GDK5.1|PANC_STAAR	RecName: Full=Pantothenate synthetase; Short=PS; AltName: Full=Pantoate--beta-alanine ligase; AltName: Full=Pantoate-activating enzyme	31.4	6.6075e+06	4.73344e+06	4.97012e+06	5.60539e+06	6.04934e+06	3.75466e+06	5.87565e+06	4.69783e+06	22.6557	22.1745	22.2448	22.4184	22.5283	21.8403	22.5	22.1	0.332	0.478862	0.579	-0.332	-1.26	Y	C	5.21	panC	187123
gi|446991272|ref|WP_001068528.1|	MULTISPECIES: aminotransferase class I/II-fold pyridoxal phosphate-dependent enzyme [Staphylococcus]	48.14	6.43362e+06	6.86349e+06	5.9168e+06	4.93275e+06	1.44843e+07	7.50933e+06	8.94492e+06	6.43519e+06	22.6172	22.7105	22.4964	22.234	23.788	22.8403	23	22.6	0.264	0.578396	0.579	-0.372	-1.29	N	C	5.25	SAR2028	185811
gi|446649156|ref|WP_000726502.1|	putative exported protein [Bacteria]	10.4	95634.9	75735.1	1.60937e+06	105381	4.00449e+06	563199	1.90317e+06	248105	16.5452	16.2087	20.6181	16.6853	21.9332	19.1033	19.7	17.3	0.00178	2.74958	0.0318	-2.37	-5.16	Y	E	10.11	SAR0694	182997
gi|54036260|sp|Q6GG26.1|RL35_STAAR	RecName: Full=50S ribosomal protein L35	7.69	2.08658e+06	29584	2.10638e+06	190583	21300.5	18051.3	1.40475e+06	79406.2	20.9927	14.8525	21.0063	17.5401	14.3786	14.1398	18.8	15.5	0.00119	2.92445	0.0225	-3.28	-9.73	Y	C	12.32	rpmI	182673
gi|446786926|ref|WP_000864182.1|	MULTISPECIES: riboflavin biosynthesis protein RibF [Staphylococcus]	36.7	6.95526e+06	5.44346e+06	4.97012e+06	8.96863e+06	8.09419e+06	7.79815e+06	6.67319e+06	7.40341e+06	22.7297	22.3761	22.2448	23.0965	22.9485	22.8947	22.6	22.8	0.66	0.180456	0.813	0.148	1.11	Y	C	5.69	ribF	181831
gi|56749743|sp|Q6GH63.1|Y1353_STAAR	RecName: Full=UPF0154 protein SAR1353	9.31	2.21699e+06	6.03514e+06	603514	571750	2.17265e+06	3.68246e+06	1.66438e+06	3.42978e+06	21.0802	22.525	19.203	19.125	21.051	21.8122	20.4	21.2	0.101	0.995679	0.48	0.709	1.64	Y	CM	10.14	SAR1353	178774
gi|81650701|sp|Q6GF50.1|LUKL1_STAAR	leukocidin-like protein 1; Flags: Precursor	38.65	6.1728e+06	5.9168e+06	1.39637e+07	1.36772e+07	340808	274379	6.82575e+06	6.62278e+06	22.5575	22.4964	23.7352	23.7053	18.3786	18.0658	21.6	21.4	0.71	0.148742	0.844	-0.135	-1.1	N	E	8.7	lukA	176604
gi|81650547|sp|Q6GED9.3|SARR_STAAR	RecName: Full=HTH-type transcriptional regulator SarR; AltName: Full=Staphylococcal accessory regulator R	13.66	2.52128e+06	2.31939e+06	2.24839e+06	1.92826e+06	2.38566e+06	3.17702e+06	2.38511e+06	2.47489e+06	21.2657	21.1453	21.1005	20.8789	21.186	21.5992	21.2	21.2	0.95	0.0222764	0.983	0.0238	1.02	Y	C	9.34	sarR	174605
gi|447040513|ref|WP_001117769.1|	MULTISPECIES: PhoH family protein [Staphylococcus]	34.92	4.6948e+06	4.49677e+06	5.68013e+06	4.48431e+06	7.66818e+06	6.93169e+06	6.01437e+06	5.30426e+06	22.1626	22.1005	22.4375	22.0965	22.8705	22.7248	22.5	22.3	0.576	0.239578	0.777	-0.183	-1.14	Y	C	6.47	SAR1648	172233
gi|56749411|sp|Q6GG72.1|SYH_STAAR	RecName: Full=Histidine--tRNA ligase; AltName: Full=Histidyl-tRNA synthetase; Short=HisRS	48.25	5.99891e+06	5.44346e+06	6.62682e+06	9.19284e+06	1.19283e+07	1.06863e+07	8.18467e+06	8.44088e+06	22.5163	22.3761	22.6599	23.1321	23.5079	23.3493	22.9	23	0.855	0.0680339	0.936	0.0578	1.04	Y	C	5.22	hisS	169630
gi|81650766|sp|Q6GFB8.1|MAP_STAAR	extracellular adherence protein Eap/Map	76.8	8.69408e+06	449677	1.06502e+07	1.81615e+06	1.95965e+07	2.31056e+06	1.29803e+07	1.52546e+06	23.0516	18.7785	23.3444	20.7924	24.2241	21.1398	23.5	20.2	1.93e-08	7.71444	2.11e-06	-3.3	-9.87	Y	E	9.97	map	169014
gi|81650905|sp|Q6GFW5.1|Y1821_STAAR	RecName: Full=UPF0354 protein SAR1821	33.05	5.12951e+06	4.73344e+06	6.15348e+06	6.50226e+06	5.36772e+06	5.92081e+06	5.55024e+06	5.71884e+06	22.2904	22.1745	22.553	22.6325	22.3559	22.4974	22.4	22.4	0.914	0.0390538	0.965	0.035	1.02	N	C	6.27	SAR1821	167935
gi|56404785|sp|Q6GHN0.1|PYRE_STAAR	RecName: Full=Orotate phosphoribosyltransferase; Short=OPRT; Short=OPRTase	22.04	1.73882e+06	1.72771e+06	4.73344e+06	4.03588e+06	4.60091e+06	3.61025e+06	3.69106e+06	3.12461e+06	20.7297	20.7204	22.1745	21.9445	22.1335	21.7837	21.7	21.5	0.584	0.233587	0.781	-0.196	-1.15	N	C	5.05	pyrE	167471
gi|60389631|sp|Q6GGW9.1|DHA1_STAAR	RecName: Full=Alanine dehydrogenase 1	40.22	8.08549e+06	8.99354e+06	1.20703e+07	1.36772e+07	13632.3	23105.6	6.72313e+06	7.5646e+06	22.9469	23.1005	23.525	23.7053	13.7347	14.496	20.1	20.4	0.403	0.394695	0.622	0.365	1.29	N	C	5.13	ald1	167159
gi|212288577|sp|Q6GKS7.2|WALR_STAAR	RecName: Full=Transcriptional regulatory protein WalR	27.17	4.17316e+06	5.9168e+06	4.49677e+06	4.93275e+06	4.85651e+06	3.32143e+06	4.50881e+06	4.72366e+06	21.9927	22.4964	22.1005	22.234	22.2115	21.6634	22.1	22.1	0.932	0.0305841	0.971	0.0297	1.02	Y	C	5.04	walR	165948
gi|447019121|ref|WP_001096377.1|	beta-lactam sensor/signal transducer BlaR1 [Staphylococcus aureus]	69.24	8.69408e+06	7.10016e+06	1.18336e+07	1.52467e+07	1.36323e+07	2.59938e+07	1.13867e+07	1.61136e+07	23.0516	22.7594	23.4964	23.862	23.7005	24.6317	23.4	23.8	0.294	0.531653	0.579	0.335	1.26	Y	CM	9.62	blaR1	164452	TM	4
gi|59797930|sp|Q6GGG4.1|GCSPB_STAAR	Probable glycine dehydrogenase (decarboxylating) subunit 2	54.76	6.34668e+06	3.07674e+06	7.81018e+06	3.81167e+06	1.27803e+07	5.34317e+06	8.97905e+06	4.07719e+06	22.5976	21.553	22.8969	21.862	23.6074	22.3493	23	21.9	0.00228	2.64207	0.0381	-1.11	-2.16	N	C	5.4	gcvPB	163971
gi|81651480|sp|Q6GIH0.1|Y880_STAAR	RecName: Full=UPF0051 protein SAR0880	52.51	5.30339e+06	5.68013e+06	9.46689e+06	1.43498e+07	1.02242e+07	6.93169e+06	8.3315e+06	8.98721e+06	22.3385	22.4375	23.1745	23.7745	23.2855	22.7248	22.9	23	0.888	0.051587	0.954	0.0461	1.03	N	C	5.08	SAR0880	158665
gi|81650789|sp|Q6GFF3.1|DNLJ_STAAR	RecName: Full=DNA ligase; AltName: Full=Polydeoxyribonucleotide synthase [NAD(+)]	74.99	5.21645e+06	6.39015e+06	1.06502e+07	1.52467e+07	1.95965e+07	2.02174e+07	1.1821e+07	1.39514e+07	22.3146	22.6074	23.3444	23.862	24.2241	24.2691	23.3	23.6	0.348	0.458421	0.579	0.285	1.22	N	C	5.1	ligA	157635
gi|60389633|sp|Q6GHN2.1|CARB_STAAR	RecName: Full=Carbamoyl-phosphate synthase large chain; AltName: Full=Carbamoyl-phosphate synthetase ammonia chain	117.06	1.47799e+07	1.3727e+07	2.60339e+07	2.69059e+07	1.44843e+07	1.58851e+07	1.84327e+07	1.88393e+07	23.8171	23.7105	24.6339	24.6814	23.788	23.9212	24.1	24.1	0.931	0.0310503	0.971	0.0247	1.02	Y	C	4.87	carB	157464
gi|446062929|ref|WP_000140784.1|	zinc-binding dehydrogenase; oxidoreductase [Staphylococcus]	36.52	2.95599e+06	2.60339e+06	7.10016e+06	5.82961e+06	7.15697e+06	3.75466e+06	5.73771e+06	4.06256e+06	21.4952	21.312	22.7594	22.475	22.7709	21.8403	22.3	21.9	0.184	0.735182	0.579	-0.466	-1.38	N	C	5.87292	SAR2459	157111
gi|446660898|ref|WP_000738244.1|	MULTISPECIES: HlyD family efflux transporter periplasmic adaptor subunit [Staphylococcus]	23	4.78174e+06	1.3017e+07	1.3017e+06	1.23319e+06	4.68611e+06	7.94256e+06	3.58985e+06	7.39757e+06	22.1891	23.6339	20.312	20.234	22.16	22.9212	21.6	22.3	0.0657	1.18243	0.402	0.709	1.64	Y	CM	6.6	SAR2438	156080
gi|446568407|ref|WP_000645753.1|	LPXTG-anchored adenosine synthase AdsA [Staphylococcus aureus]	83.47	8.5202e+06	9.46689e+06	9.23021e+06	9.41706e+06	2.13005e+07	2.02174e+07	1.3017e+07	1.30338e+07	23.0225	23.1745	23.1379	23.1668	24.3444	24.2691	23.5	23.5	0.905	0.0433514	0.962	0.0352	1.02	N	CW	10	sasH	155948
gi|56749041|sp|Q6GIN1.1|HPRK_STAAR	RecName: Full=HPr kinase/phosphorylase; Short=HPrK/P; AltName: Full=HPr(Ser) kinase/phosphorylase	34.46	3.65151e+06	3.31341e+06	4.73344e+06	4.2601e+06	7.66818e+06	8.5202e+06	5.35104e+06	5.36457e+06	21.8001	21.6599	22.1745	22.0225	22.8705	23.0225	22.3	22.2	0.888	0.051587	0.954	-0.0467	-1.03	N	C	5.97	hprK	155283
gi|81650637|sp|Q6GET9.1|PDP_STAAR	RecName: Full=Pyrimidine-nucleoside phosphorylase; Short=PYNP; Short=Py-NPase	46.36	3.39069e+06	3.31341e+06	1.01769e+07	6.27804e+06	7.92378e+06	5.7764e+06	7.16379e+06	5.12262e+06	21.6931	21.6599	23.2788	22.5819	22.9178	22.4617	22.6	22.2	0.239	0.621602	0.579	-0.395	-1.32	Y	c	4.9	pdp; pyn	154525
gi|60390439|sp|Q6GHZ2.1|ODPA_STAAR	Pyruvate dehydrogenase E1 component subunit alpha	41.39	2.3474e+06	1.13603e+06	1.4437e+07	6.95069e+06	2.04485e+06	548758	6.27642e+06	2.87849e+06	21.1626	20.1156	23.7833	22.7287	20.9636	19.0658	22	20.6	0.00188	2.72584	0.0326	-1.33	-2.52	Y	C	4.9	pdhA	151641
gi|56749571|sp|Q6GHL1.1|RL28_STAAR	50S ribosomal protein L28	6.97	808549	236672	284007	22421.6	2.04485e+06	288820	1.0458e+06	182638	19.625	17.8525	18.1156	14.4526	20.9636	18.1398	19.6	16.8	0.000257	3.59007	0.00752	-2.75	-6.74	Y	C	12.23	rpmB	150043
gi|446962150|ref|WP_001039406.1|	collagen adhesin Cna [Staphylococcus aureus]	132.97	2.08658e+07	2.36672e+07	8.28353e+06	1.90583e+07	3.06727e+07	8.23138e+07	1.99407e+07	4.16798e+07	24.3146	24.4964	22.9818	24.1839	24.8705	26.2946	24.1	25	0.00523	2.2815	0.0706	0.936	1.91	N	CW	5.89	cna	149964
gi|81696452|sp|Q6GEV3.1|ALDH_STAAR	RecName: Full=Putative aldehyde dehydrogenase	51.94	2.95599e+06	2.22472e+06	1.27803e+07	1.52467e+07	7.49777e+06	5.92081e+06	7.74469e+06	7.7974e+06	21.4952	21.0852	23.6074	23.862	22.838	22.4974	22.6	22.5	0.614	0.211832	0.793	-0.165	-1.12	Y	C	5.08	SAR2210	149108
gi|447108206|ref|WP_001185462.1|	MULTISPECIES: bifunctional hydroxymethylpyrimidine kinase/phosphomethylpyrimidine kinase [Staphylococcus]	29.84	3.39069e+06	1.84604e+06	6.86349e+06	6.50226e+06	2.81167e+06	1.87733e+06	4.35528e+06	3.40854e+06	21.6931	20.816	22.7105	22.6325	21.423	20.8403	21.9	21.4	0.163	0.787812	0.579	-0.513	-1.43	N	C	4.85	thiD	145955
gi|56749589|sp|Q6GKS8.1|PURA_STAAR	RecName: Full=Adenylosuccinate synthetase; Short=AMPSase; Short=AdSS; AltName: Full=IMP--aspartate ligase	47.52	5.12951e+06	5.68013e+06	7.57351e+06	9.41706e+06	7.75338e+06	5.05435e+06	6.8188e+06	6.71718e+06	22.2904	22.4375	22.8525	23.1668	22.8864	22.2691	22.7	22.6	0.875	0.0579919	0.949	-0.052	-1.04	N	C	5.1	purA	143493
gi|446963851|ref|WP_001041107.1|	MULTISPECIES: RNA polymerase sigma factor SigB [Staphylococcus]	29.41	3.99928e+06	1.79871e+06	2.84007e+06	3.58745e+06	5.79373e+06	4.3323e+06	4.21103e+06	3.23949e+06	21.9313	20.7785	21.4375	21.7745	22.4661	22.0467	21.9	21.5	0.279	0.554396	0.579	-0.412	-1.33	N	C	5.68	sigB	143183
gi|447141476|ref|WP_001218732.1|	MULTISPECIES: redox-regulated ATPase YchF [Staphylococcus]	40.57	5.30339e+06	4.73344e+06	7.33684e+06	7.84755e+06	4.77131e+06	4.62112e+06	5.80384e+06	5.73404e+06	22.3385	22.1745	22.8067	22.9038	22.186	22.1398	22.4	22.4	0.908	0.0419142	0.962	-0.0377	-1.03	Y	C	4.61	ychf	143058
gi|56749027|sp|Q6GGT7.1|GPDA_STAAR	RecName: Full=Glycerol-3-phosphate dehydrogenase [NAD(P)+]; AltName: Full=NAD(P)H-dependent glycerol-3-phosphate dehydrogenase	36.11	6.08586e+06	4.2601e+06	4.02343e+06	5.15696e+06	5.36772e+06	2.31056e+06	5.159e+06	3.90921e+06	22.537	22.0225	21.94	22.2981	22.3559	21.1398	22.3	21.8	0.22	0.657577	0.579	-0.458	-1.37	Y	C	5.93	gpsA	142869
gi|60390702|sp|Q6GH64.1|TKT_STAAR	RecName: Full=Transketolase; Short=TK	72.27	3.91234e+06	6.39015e+06	1.32536e+07	3.13902e+07	1.36323e+07	8.80902e+06	1.02661e+07	1.55298e+07	21.8996	22.6074	23.6599	24.9038	23.7005	23.0705	23.1	23.5	0.214	0.669586	0.579	0.441	1.36	Y	C	4.94	tkt	142052
gi|81828022|sp|Q6GH17.1|CVFB_STAAR	RecName: Full=Conserved virulence factor B	34.19	3.30375e+06	1.68037e+06	5.68013e+06	4.93275e+06	5.53813e+06	3.17702e+06	4.84067e+06	3.26338e+06	21.6557	20.6803	22.4375	22.234	22.401	21.5992	22.2	21.5	0.0725	1.13966	0.422	-0.66	-1.58	N	C	10.5	cvfB	141581
gi|446786218|ref|WP_000863474.1|	MULTISPECIES: signal recognition particle protein [Staphylococcus]	50.67	5.47727e+06	2.84007e+06	7.33684e+06	5.38118e+06	8.5202e+06	3.89907e+06	7.11143e+06	4.04011e+06	22.385	21.4375	22.8067	22.3595	23.0225	21.8947	22.7	21.9	0.0189	1.72354	0.194	-0.841	-1.79	Y	CM	9.3	ffh	140348
gi|81174961|sp|Q6GDN2.1|OATA_STAAR	RecName: Full=O-acetyltransferase OatA	69.11	8.69408e+06	1.04136e+07	1.32536e+07	1.72646e+07	6.47535e+06	8.37579e+06	9.47436e+06	1.2018e+07	23.0516	23.312	23.6599	24.0413	22.6265	22.9978	23.1	23.5	0.269	0.570248	0.579	0.338	1.26	Y	CM	9.52	oatA	137091	TM	9
gi|1847275561|ref|WP_172447418.1|	CAP domain-containing protein [Staphylococcus aureus]	39.38	4.6948e+06	1.63304e+06	8.28353e+06	8.96863e+06	2.98207e+06	2.8882e+06	5.32013e+06	4.49662e+06	22.1626	20.6391	22.9818	23.0965	21.5079	21.4617	22.2	21.7	0.208	0.681937	0.579	-0.485	-1.4	Y	CM	N/A		135097
gi|62900221|sp|Q6GGC1.1|DNAJ_STAAR	RecName: Full=Chaperone protein DnaJ	41.72	1.82576e+06	1.49103e+06	1.42003e+06	1.72646e+06	1.36323e+07	8.66461e+06	5.62603e+06	3.9607e+06	20.8001	20.5079	20.4375	20.7194	23.7005	23.0467	21.6	21.4	0.549	0.260428	0.761	-0.221	-1.17	Y	C	5.72	dnaJ	134852
gi|447095077|ref|WP_001172333.1|	MULTISPECIES: AMP-binding protein [Staphylococcus]	59.77	6.25974e+06	5.9168e+06	6.62682e+06	1.07624e+07	1.10763e+07	8.37579e+06	7.9876e+06	8.35165e+06	22.5777	22.4964	22.6599	23.3595	23.401	22.9978	22.9	23	0.826	0.08302	0.922	0.0717	1.05	Y	C	5.43		133639
gi|446666764|ref|WP_000744110.1|	MULTISPECIES: staphylocoagulase [Staphylococcus]	69.19	4.43398e+06	3.55008e+06	1.13603e+07	1.34529e+07	1.19283e+07	7.50933e+06	9.24084e+06	8.17078e+06	22.0802	21.7594	23.4375	23.6814	23.5079	22.8403	23	22.8	0.444	0.352617	0.662	-0.248	-1.19	N	E	6.22	SAR0222	133557
gi|56749002|sp|Q6GE88.1|IDI2_STAAR	RecName: Full=Isopentenyl-diphosphate delta-isomerase; Short=IPP isomerase; AltName: Full=Isopentenyl diphosphate:dimethylallyl diphosphate isomerase; AltName: Full=Isopentenyl pyrophosphate isomerase; AltName: Full=Type 2 isopentenyl diphosphate isomerase; Short=IDI-2	38.75	2.86905e+06	3.31341e+06	1.49103e+06	2.01794e+06	1.10763e+07	4.76553e+06	5.14545e+06	3.36563e+06	21.4521	21.6599	20.5079	20.9445	23.401	22.1842	21.8	21.6	0.623	0.205512	0.793	-0.191	-1.14	N	C	5.19	fni	132786
gi|446804815|ref|WP_000882071.1|	MULTISPECIES: UvrB/UvrC motif-containing protein [Staphylococcus]	21.67	3.73845e+06	2.84007e+06	2.05905e+06	2.46637e+06	2.81167e+06	3.03261e+06	2.86972e+06	2.77968e+06	21.834	21.4375	20.9735	21.234	21.423	21.5321	21.4	21.4	0.981	0.00833099	0.995	-0.00899	-1.01	N	C	6	SAR0526	132428
gi|446881266|ref|WP_000958522.1|	MULTISPECIES: P-loop NTPase [Staphylococcus]	38.38	2.69516e+06	3.07674e+06	4.02343e+06	4.70853e+06	8.5202e+06	7.36492e+06	5.0796e+06	5.05006e+06	21.3619	21.553	21.94	22.1668	23.0225	22.8122	22.1	22.2	0.837	0.0772745	0.924	0.0692	1.05	Y	C	5.21	SAR2256	132350
gi|81651151|sp|Q6GGZ9.1|Y1421_STAAR	RecName: Full=Uncharacterized protein SAR1421	29.43	1.9127e+06	994023	1.84604e+06	1.21076e+06	7.92378e+06	6.49846e+06	3.89417e+06	2.90108e+06	20.8672	19.9229	20.816	20.2075	22.9178	22.6317	21.5	20.9	0.115	0.939302	0.513	-0.613	-1.53	N	C	4.94	SAR1421	132320
gi|446673060|ref|WP_000750406.1|	staphylococcal enterotoxin type A [Staphylococcus], SEA	29.66	2.52128e+06	3.78675e+06	2.60339e+06	2.69059e+06	6.64575e+06	6.49846e+06	3.92348e+06	4.32527e+06	21.2657	21.8525	21.312	21.3595	22.664	22.6317	21.7	21.9	0.568	0.245652	0.773	0.201	1.15	N	E	8.26	SAR2043	132282
gi|81651999|sp|Q6GKJ3.1|SARS_STAAR	RecName: Full=HTH-type transcriptional regulator SarS; AltName: Full=Staphylococcal accessory regulator S	29.87	4.17316e+06	2.84007e+06	4.49677e+06	4.93275e+06	2.72646e+06	6.64287e+06	3.7988e+06	4.80523e+06	21.9927	21.4375	22.1005	22.234	21.3786	22.6634	21.8	22.1	0.452	0.344862	0.669	0.288	1.22	N	C	9.11	sarS	127178
gi|81650981|sp|Q6GGA2.1|MTNN_STAAR	RecName: Full=5'-methylthioadenosine/S-adenosylhomocysteine nucleosidase; Short=MTA/SAH nucleosidase; Short=MTAN; AltName: Full=5'-deoxyadenosine nucleosidase; Short=DOA nucleosidase; Short=dAdo nucleosidase; AltName: Full=5'-methylthioadenosine nucleosidase; Short=MTA nucleosidase; AltName: Full=S-adenosylhomocysteine nucleosidase; Short=AdoHcy nucleosidase; Short=SAH nucleosidase; Short=SRH nuc…	24.52	1.13023e+06	686349	4.2601e+06	6.95069e+06	3.83409e+06	1.34301e+06	3.07481e+06	2.99335e+06	20.1082	19.3886	22.0225	22.7287	21.8705	20.357	21.3	20.8	0.246	0.609065	0.579	-0.509	-1.42	Y	C	4.83	mtnN	125400
gi|54036188|sp|Q6GHQ6.1|RSMH_STAAR	RecName: Full=Ribosomal RNA small subunit methyltransferase H; AltName: Full=16S rRNA m(4)C1402 methyltransferase; AltName: Full=rRNA (cytosine-N(4)-)-methyltransferase RsmH	35.66	2.78211e+06	3.31341e+06	3.55008e+06	4.48431e+06	7.07176e+06	8.5202e+06	4.46798e+06	5.43931e+06	21.4077	21.6599	21.7594	22.0965	22.7536	23.0225	22	22.3	0.397	0.401209	0.617	0.286	1.22	Y	C	5.71	rsmH	125294
gi|66774142|sp|Q6GIV6.3|MGRA_STAAR	RecName: Full=HTH-type transcriptional regulator MgrA	17.08	1.65187e+06	1.32536e+06	1.94071e+06	2.24216e+06	2.81167e+06	4.04348e+06	2.13475e+06	2.537e+06	20.6557	20.338	20.8882	21.0965	21.423	21.9472	21	21.1	0.722	0.141463	0.848	0.138	1.1	N	C	6.84	mgrA	124985
gi|486296638|ref|WP_001574560.1|	DUF5067 domain-containing protein; lipoprotein [Staphylococcus]	28.39	669444	236672	4.2601e+06	5.82961e+06	5.36772e+06	2.02174e+06	3.43242e+06	2.69601e+06	19.3526	17.8525	22.0225	22.475	22.3559	20.9472	21.2	20.4	0.0742	1.1296	0.422	-0.819	-1.76	Y	CM	6.13	SAR0839	120903
gi|446736055|ref|WP_000813311.1|	membrane protein	17.17	478174	544346	781018	426010	4.94171e+06	6.35405e+06	2.06697e+06	2.44147e+06	18.8672	19.0542	19.575	18.7005	22.2366	22.5992	20.2	20.1	0.81	0.091515	0.91	-0.108	-1.08	N	CM	9.54	SAR0385	120383
gi|56749406|sp|Q6GF26.1|REX_STAAR	RecName: Full=Redox-sensing transcriptional repressor Rex	23.58	1.82576e+06	1.56204e+06	1.98805e+06	2.24216e+06	4.60091e+06	4.04348e+06	2.8049e+06	2.61589e+06	20.8001	20.575	20.9229	21.0965	22.1335	21.9472	21.3	21.2	0.832	0.0798767	0.924	-0.0793	-1.06	N	C	5.32	rex	118953
gi|446312974|ref|WP_000390829.1|	Putative sigma factor sigB regulation protein; PP2C family protein-serine/threonine phosphatase [Staphylococcus]	38.4	5.04257e+06	4.02343e+06	3.07674e+06	2.9148e+06	5.19732e+06	5.34317e+06	4.43887e+06	4.0938e+06	22.2657	21.94	21.553	21.475	22.3093	22.3493	22	21.9	0.723	0.140862	0.848	-0.121	-1.09	N	C	5.44	rsbU	115596
gi|446819788|ref|WP_000897044.1|	MULTISPECIES: 30S ribosomal protein S18 [Bacteria]	9.3	1.73882e+06	402343	1.42003e+06	1.00897e+06	51121.2	173292	1.06999e+06	528202	20.7297	18.6181	20.4375	19.9445	15.6416	17.4028	18.9	18.7	0.668	0.175224	0.815	-0.281	-1.22	Y	C	11	rpsR	115053
gi|446292279|ref|WP_000370134.1|	MULTISPECIES: RNA-binding transcriptional accessory protein [Staphylococcus]	80.85	8.34632e+06	7.81018e+06	8.04685e+06	9.64128e+06	1.10763e+07	8.08697e+06	9.15647e+06	8.51281e+06	22.9927	22.8969	22.94	23.2008	23.401	22.9472	23.1	23	0.759	0.119758	0.875	-0.0963	-1.07	Y	C	6.16	SAR2151	113253
gi|56748997|sp|Q6GD93.1|MNMG_STAAR	RecName: Full=tRNA uridine 5-carboxymethylaminomethyl modification enzyme MnmG; AltName: Full=Glucose-inhibited division protein A	70.07	5.73809e+06	6.86349e+06	5.20679e+06	7.1749e+06	1.27803e+07	1.58851e+07	7.90839e+06	9.9745e+06	22.4521	22.7105	22.312	22.7745	23.6074	23.9212	22.8	23.1	0.272	0.565431	0.579	0.345	1.27	N	C	5.33	mnmG	112864
gi|446490504|ref|WP_000568358.1|	2-oxoisovalerate dehydrogenase alpha subunit; thiamine pyrophosphate-dependent dehydrogenase E1 component subunit alpha [Staphylococcus]	36.18	2.17352e+06	3.31341e+06	4.02343e+06	1.23319e+07	6.04934e+06	2.16615e+06	4.0821e+06	5.93714e+06	21.0516	21.6599	21.94	23.5559	22.5283	21.0467	21.8	22.1	0.58	0.236572	0.779	0.248	1.19	N	C	5.16	bfmBAA	112827
gi|81650935|sp|Q6GG07.1|ACCA_STAAR	RecName: Full=Acetyl-coenzyme A carboxylase carboxyl transferase subunit alpha; Short=ACCase subunit alpha; Short=Acetyl-CoA carboxylase carboxyltransferase subunit alpha	35.11	2.17352e+06	1.53837e+06	4.2601e+06	4.48431e+06	5.19732e+06	2.45497e+06	3.87698e+06	2.82589e+06	21.0516	20.553	22.0225	22.0965	22.3093	21.2273	21.8	21.3	0.187	0.728158	0.579	-0.502	-1.42	N	C	5.13	accA	110424
gi|56749424|sp|Q6GJD9.1|SYC_STAAR	RecName: Full=Cysteine--tRNA ligase; AltName: Full=Cysteinyl-tRNA synthetase; Short=CysRS	53.62	5.65115e+06	4.97012e+06	7.33684e+06	9.86549e+06	4.77131e+06	6.06523e+06	5.91977e+06	6.96694e+06	22.4301	22.2448	22.8067	23.234	22.186	22.5321	22.5	22.7	0.549	0.260428	0.761	0.196	1.15	N	C	5.25	cysS	110402
gi|446974600|ref|WP_001051856.1|	exported protein; YtxH domain-containing protein [Staphylococcus]	15.73	234740	319507	449677	313902	4.4305e+06	1.87733e+06	1.70497e+06	836914	17.8407	18.2855	18.7785	18.26	22.079	20.8403	19.6	19.1	0.407	0.390406	0.626	-0.438	-1.35	Y	E	8.87	SAR1837	108390
gi|56749240|sp|Q6GI66.1|MURE_STAAR	RecName: Full=UDP-N-acetylmuramoyl-L-alanyl-D-glutamate--L-lysine ligase; AltName: Full=L-lysine-adding enzyme; AltName: Full=UDP-MurNAc-L-Ala-D-Glu:L-Lys ligase; AltName: Full=UDP-MurNAc-tripeptide synthetase; AltName: Full=UDP-N-acetylmuramyl-tripeptide synthetase	54.12	4.08622e+06	1.5147e+07	3.78675e+06	4.03588e+06	9.37222e+06	7.65374e+06	5.7484e+06	8.94555e+06	21.9623	23.8525	21.8525	21.9445	23.16	22.8677	22.3	22.9	0.152	0.818156	0.579	0.563	1.48	N	C	5.32	murE	106216
gi|60389622|sp|Q6GEX0.1|ATPA_STAAR	RecName: Full=ATP synthase subunit alpha; AltName: Full=ATP synthase F1 sector subunit alpha; AltName: Full=F-ATPase subunit alpha	54.55	5.65115e+06	7.10016e+06	8.04685e+06	7.84755e+06	3.49328e+06	6.64287e+06	5.73043e+06	7.19686e+06	22.4301	22.7594	22.94	22.9038	21.7362	22.6634	22.4	22.8	0.229	0.640165	0.579	0.407	1.33	Y	C	4.9	atpA	105049
gi|81828056|sp|Q6GIN8.1|SECA1_STAAR	RecName: Full=Protein translocase subunit SecA 1	95.92	7.30303e+06	5.20679e+06	8.04685e+06	6.50226e+06	1.36323e+07	7.65374e+06	9.66073e+06	6.45426e+06	22.8001	22.312	22.94	22.6325	23.7005	22.8677	23.1	22.6	0.0959	1.01818	0.466	-0.543	-1.46	Y	C	5.11	secA1	100717
gi|56749227|sp|Q6GFW8.1|MURC_STAAR	RecName: Full=UDP-N-acetylmuramate--L-alanine ligase; AltName: Full=UDP-N-acetylmuramoyl-L-alanine synthetase	49.17	6.43362e+06	4.49677e+06	3.55008e+06	5.38118e+06	4.60091e+06	2.45497e+06	4.86154e+06	4.11097e+06	22.6172	22.1005	21.7594	22.3595	22.1335	21.2273	22.2	21.9	0.457	0.340084	0.672	-0.274	-1.21	Y	C	4.97	murC	98872
gi|446563392|ref|WP_000640738.1|	MULTISPECIES: 1-phosphofructokinase [Staphylococcus]	32.52	3.04293e+06	4.73344e+06	4.73344e+06	7.1749e+06	1.78924e+06	1.73292e+06	3.18854e+06	4.54709e+06	21.537	22.1745	22.1745	22.7745	20.7709	20.7248	21.5	21.9	0.274	0.562249	0.579	0.397	1.32	N	C	4.64	SAR0752	98048.5
gi|81696445|sp|Q6GEJ3.1|RL14_STAAR	RecName: Full=50S ribosomal protein L14	13.13	3.12987e+06	4.02343e+06	153837	145740	553813	1.87733e+06	1.27917e+06	2.0155e+06	21.5777	21.94	17.231	17.153	19.079	20.8403	19.3	20	0.188	0.725842	0.579	0.682	1.6	N	C	10.01	rplN	97423.7
gi|81696483|sp|Q6GGX0.1|TDCB_STAAR	RecName: Full=L-threonine dehydratase catabolic TdcB; AltName: Full=Threonine deaminase	37.28	3.21681e+06	3.07674e+06	7.10016e+06	1.6592e+07	553813	938666	3.6236e+06	6.86912e+06	21.6172	21.553	22.7594	23.984	19.079	19.8403	21.2	21.8	0.103	0.987163	0.483	0.641	1.56	N	C	6.08	tdcB	97199.4
gi|445942449|ref|WP_000020304.1|	MULTISPECIES: class I SAM-dependent methyltransferase [Staphylococcus]	22.67	1.82576e+06	1.91704e+06	3.07674e+06	3.36324e+06	1.70404e+06	2.74379e+06	2.20218e+06	2.67469e+06	20.8001	20.8705	21.553	21.6814	20.7005	21.3877	21	21.3	0.44	0.356547	0.658	0.295	1.23	N	C	8.51	SAR0546	97140.6
gi|56749429|sp|Q6GKT6.1|SYS_STAAR	RecName: Full=Serine--tRNA ligase; AltName: Full=Seryl-tRNA synthetase; Short=SerRS; AltName: Full=Seryl-tRNA(Ser/Sec) synthetase	48.58	2.3474e+06	2.36672e+06	6.86349e+06	6.95069e+06	4.94171e+06	3.61025e+06	4.71754e+06	4.30922e+06	21.1626	21.1745	22.7105	22.7287	22.2366	21.7837	22	21.9	0.682	0.166216	0.825	-0.141	-1.1	N	C	5.02	serS	97108.6
gi|446532857|ref|WP_000610203.1|	zinc-binding; alcohol dehydrogenase catalytic domain-containing protein [Staphylococcus]	38.43	4.52092e+06	4.02343e+06	4.73344e+06	5.60539e+06	1.87444e+06	1.14084e+06	3.7096e+06	3.58989e+06	22.1082	21.94	22.1745	22.4184	20.838	20.1217	21.7	21.5	0.561	0.251037	0.771	-0.214	-1.16	N	C	4.95	SAR0253	96528.8
gi|447144847|ref|WP_001222103.1|	MULTISPECIES: TIGR00282 family metallophosphoesterase [Staphylococcus]	29.86	2.17352e+06	2.31939e+06	2.84007e+06	2.9148e+06	3.49328e+06	3.17702e+06	2.83562e+06	2.80374e+06	21.0516	21.1453	21.4375	21.475	21.7362	21.5992	21.4	21.4	0.996	0.00174066	1	-0.00191	-1	N	C	6.31	SAR1264	94963.9
gi|446692377|ref|WP_000769723.1|	PepSY domain-containing protein, putative lipoprotein, uncharacterized membrane protein YkoI	21.3	843326	284007	852020	650226	4.2601e+06	3.32143e+06	1.98515e+06	1.41855e+06	19.6857	18.1156	19.7005	19.3106	22.0225	21.6634	20.5	19.7	0.103	0.987163	0.483	-0.773	-1.71	Y	CM	5.35	SAR0390	93199.4
gi|56749049|sp|Q6GK63.1|TARI2_STAAR	RecName: Full=Ribitol-5-phosphate cytidylyltransferase 2	26.52	1.47799e+06	2.03538e+06	2.17738e+06	2.9148e+06	3.74889e+06	4.18789e+06	2.46809e+06	3.04603e+06	20.4952	20.9569	21.0542	21.475	21.838	21.9978	21.1	21.5	0.352	0.453457	0.579	0.347	1.27	N	C	5.68	tarI2	93065.2
gi|49241851|emb|CAG40543.1|	hypothetical phage protein [Staphylococcus aureus subsp. aureus MRSA252]	13.8	1.65187e+06	1.94071e+06	662682	1.52467e+06	1.53364e+06	2.16615e+06	1.28273e+06	1.87718e+06	20.6557	20.8882	19.338	20.5401	20.5485	21.0467	20.2	20.8	0.138	0.860121	0.565	0.644	1.56	N	C	4.87	SAR1544	92951.5
gi|60390005|sp|Q6GG38.1|GSA1_STAAR	RecName: Full=Glutamate-1-semialdehyde 2,1-aminomutase 1; Short=GSA 1; AltName: Full=Glutamate-1-semialdehyde aminotransferase 1; Short=GSA-AT 1	46.33	2.78211e+06	4.02343e+06	5.44346e+06	5.60539e+06	4.60091e+06	3.03261e+06	4.27549e+06	4.22048e+06	21.4077	21.94	22.3761	22.4184	22.1335	21.5321	22	22	0.98	0.00877392	0.995	-0.00894	-1.01	Y	C	5.36	hemL1	92283.4
gi|81651129|sp|Q6GGW4.1|GPSB_STAAR	RecName: Full=Cell cycle protein GpsB; AltName: Full=Guiding PBP1-shuttling protein	13.14	382539	248506	175137	313902	3.06727e+06	151631	1.20832e+06	238013	18.5452	17.9229	17.4181	18.26	21.5485	17.2102	19.2	17.8	0.0809	1.09205	0.431	-1.37	-2.59	Y	C	5.9	gpsB	91957.1
gi|446650191|ref|WP_000727537.1|	MULTISPECIES: DUF3139 domain-containing protein [Staphylococcus]	14	1.69535e+06	4.61511e+06	461511	437221	1.66144e+06	2.816e+06	1.27276e+06	2.62277e+06	20.6931	22.1379	18.816	18.738	20.664	21.4252	20.1	20.8	0.118	0.928118	0.518	0.709	1.64	Y	CM	9.74	SAR2473	90911.8
gi|447178125|ref|WP_001255381.1|	MULTISPECIES: cystatin-like fold lipoprotein [Staphylococcus]	14.12	1.69535e+06	4.61511e+06	461511	437221	1.66144e+06	2.816e+06	1.27276e+06	2.62277e+06	20.6931	22.1379	18.816	18.738	20.664	21.4252	20.1	20.8	0.118	0.928118	0.518	0.709	1.64	Y	CM	7.69	SAR1288	90139.2
gi|446534110|ref|WP_000611456.1|	MULTISPECIES: UDP-N-acetylmuramoyl-tripeptide--D-alanyl-D-alanine ligase [Staphylococcus]	49.9	2.52128e+06	2.13005e+06	6.62682e+06	6.72647e+06	4.2601e+06	2.8882e+06	4.4694e+06	3.91491e+06	21.2657	21.0225	22.6599	22.6814	22.0225	21.4617	22	21.7	0.457	0.340084	0.672	-0.261	-1.2	Y	C	5	SAR2169	89567.1
gi|446193691|ref|WP_000271546.1|	MULTISPECIES: Holliday junction branch migration protein RuvA [Staphylococcus]	22.28	278211	156204	5.68013e+06	3.58745e+06	28116.7	47655.3	1.99549e+06	1.26377e+06	18.0858	17.2531	22.4375	21.7745	14.7791	15.5404	18.4	18.2	0.693	0.159267	0.831	-0.245	-1.18	N	C	5.6	ruvA	89564
gi|446373583|ref|WP_000451438.1|	MULTISPECIES: helix-turn-helix transcriptional regulator [Bacteria]	12.68	1.30411e+06	1.15969e+06	852020	784755	1.19283e+06	1.11196e+06	1.11632e+06	1.0188e+06	20.3146	20.1453	19.7005	19.5819	20.186	20.0847	20.1	19.9	0.772	0.112383	0.884	-0.13	-1.09	Y	C	6.09		88037.8
gi|446592034|ref|WP_000669380.1|	MULTISPECIES: RluA family pseudouridine synthase [Staphylococcus]	31.44	1.82576e+06	2.08271e+06	1.84604e+06	2.46637e+06	4.60091e+06	2.16615e+06	2.75757e+06	2.23841e+06	20.8001	20.99	20.816	21.234	22.1335	21.0467	21.2	21.1	0.692	0.159894	0.831	-0.16	-1.12	N	C	7.22	SAR0975	87708.9
gi|446093563|ref|WP_000171418.1|	MULTISPECIES: Asp23/Gls24 family envelope stress response protein [Staphylococcus]	13.38	678138	1.63304e+06	615348	762333	2.21525e+06	1.3719e+06	1.16958e+06	1.25576e+06	19.3712	20.6391	19.231	19.5401	21.079	20.3877	19.9	20.2	0.539	0.268411	0.756	0.295	1.23	Y	C	5.79	SAR1201	87412.5
gi|56749039|sp|Q6GIG3.1|LIPA_STAAR	RecName: Full=Lipoyl synthase; AltName: Full=Lip-syn; Short=LS; AltName: Full=Lipoate synthase; AltName: Full=Lipoic acid synthase; AltName: Full=Sulfur insertion protein LipA	34.86	2.08658e+06	1.86971e+06	2.17738e+06	2.24216e+06	4.68611e+06	2.31056e+06	2.98336e+06	2.14081e+06	20.9927	20.8344	21.0542	21.0965	22.16	21.1398	21.4	21	0.333	0.477556	0.579	-0.379	-1.3	Y	C	8.38	lipA	85581.1
gi|60389623|sp|Q6GEX2.1|ATPB_STAAR	RecName: Full=ATP synthase subunit beta; AltName: Full=ATP synthase F1 sector subunit beta; AltName: Full=F-ATPase subunit beta	51.37	3.12987e+06	3.55008e+06	5.68013e+06	8.29598e+06	4.3453e+06	3.03261e+06	4.3851e+06	4.95956e+06	21.5777	21.7594	22.4375	22.984	22.051	21.5321	22	22.1	0.842	0.0746879	0.927	0.0698	1.05	Y	C	4.68	atpD	85363.1
gi|61214622|sp|Q6GI01.1|PT1_STAAR	RecName: Full=Phosphoenolpyruvate-protein phosphotransferase; AltName: Full=Phosphotransferase system, enzyme I	63.22	5.47727e+06	6.86349e+06	6.86349e+06	1.83857e+07	3.74889e+06	5.34317e+06	5.36322e+06	1.01975e+07	22.385	22.7105	22.7105	24.1321	21.838	22.3493	22.3	23.1	0.0332	1.47886	0.276	0.753	1.69	Y	C	4.64	ptsL	84834.2
gi|446748681|ref|WP_000825937.1|	L-cystine transport system substrate-binding lipoprotein	28.8	1.73882e+06	1.02952e+06	3.78675e+06	1.30045e+06	1.78924e+06	1.25637e+06	2.43827e+06	1.19545e+06	20.7297	19.9735	21.8525	20.3106	20.7709	20.2608	21.1	20.2	0.0331	1.48017	0.276	-0.936	-1.91	Y	CM	9.37	tcyA	84662.2
gi|56748678|sp|Q6GFM3.1|DCUP_STAAR	Uroporphyrinogen decarboxylase; Short=UPD; Short=URO-D	39.27	1.82576e+06	1.75137e+06	5.20679e+06	4.03588e+06	2.89687e+06	3.61025e+06	3.3098e+06	3.1325e+06	20.8001	20.7401	22.312	21.9445	21.4661	21.7837	21.5	21.5	0.92	0.0362122	0.966	-0.0366	-1.03	Y	C	6.01	hemE	84283.3
gi|81651154|sp|Q6GH02.1|TELL_STAAR	Toxic anion resistance protein; TelA-like protein SAR1418; putative tellurite resistance protein	43.38	2.26046e+06	1.68037e+06	3.55008e+06	2.9148e+06	5.02692e+06	2.45497e+06	3.61249e+06	2.35005e+06	21.1082	20.6803	21.7594	21.475	22.2612	21.2273	21.7	21.1	0.126	0.899629	0.539	-0.582	-1.5	Y	C	5.76	SAR1418	83275.4
gi|447065478|ref|WP_001142734.1|	MULTISPECIES: phage major capsid protein [Staphylococcus]	43.47	3.04293e+06	6.15348e+06	2.84007e+06	2.08521e+06	4.94171e+06	1.4441e+06	3.60824e+06	3.22759e+06	21.537	22.553	21.4375	20.9918	22.2366	20.4617	21.7	21.3	0.365	0.437707	0.579	-0.402	-1.32	N	C	5.14	SAR1516	83005.2
gi|60389450|sp|Q6GIH2.1|CSD_STAAR	RecName: Full=Probable cysteine desulfurase	46.25	3.21681e+06	3.55008e+06	2.60339e+06	2.9148e+06	5.62333e+06	3.61025e+06	3.81451e+06	3.35838e+06	21.6172	21.7594	21.312	21.475	22.423	21.7837	21.8	21.7	0.757	0.120904	0.875	-0.111	-1.08	N	C	5.33	csd	82475.9
gi|56749021|sp|Q6GGB6.1|LEPA_STAAR	RecName: Full=Elongation factor 4; Short=EF-4; AltName: Full=Ribosomal back-translocase LepA	68.15	5.12951e+06	4.49677e+06	7.10016e+06	7.39912e+06	4.60091e+06	4.76553e+06	5.61019e+06	5.55381e+06	22.2904	22.1005	22.7594	22.8189	22.1335	22.1842	22.4	22.4	0.935	0.0291884	0.974	-0.0266	-1.02	Y	C	4.85	lepA	82321.2
gi|56749008|sp|Q6GEV6.1|KITH_STAAR	RecName: Full=Thymidine kinase	22.2	1.04329e+06	1.04136e+06	1.84604e+06	2.46637e+06	2.47086e+06	5.05435e+06	1.78673e+06	2.85403e+06	19.9927	19.99	20.816	21.234	21.2366	22.2691	20.7	21.2	0.235	0.628932	0.579	0.483	1.4	N	C	5.66	tdk	80483.3
gi|56749009|sp|Q6GEW2.1|GLYA_STAAR	RecName: Full=Serine hydroxymethyltransferase; Short=SHMT; Short=Serine methylase	45.14	1.13023e+06	1.89338e+06	6.86349e+06	5.82961e+06	2.89687e+06	2.02174e+06	3.6302e+06	3.24824e+06	20.1082	20.8525	22.7105	22.475	21.4661	20.9472	21.4	21.4	0.993	0.00305075	1	-0.00336	-1	Y	C	5.75	glyA	80420.8
gi|56749418|sp|Q6GHK2.1|RNC_STAAR	RecName: Full=Ribonuclease 3; AltName: Full=Ribonuclease III; Short=RNase III	27.9	2.08658e+06	1.39637e+06	1.98805e+06	2.13005e+06	2.64126e+06	2.16615e+06	2.23863e+06	1.89752e+06	20.9927	20.4132	20.9229	21.0225	21.3328	21.0467	21.1	20.8	0.516	0.28735	0.732	-0.255	-1.19	N	C	6.67	rnc	80237.6
gi|81650791|sp|Q6GFF9.1|DAGK_STAAR	RecName: Full=Diacylglycerol kinase; Short=DAG kinase; Short=DAGK	34.88	2.43434e+06	2.60339e+06	3.55008e+06	3.13902e+06	2.30045e+06	1.58851e+06	2.76163e+06	2.44364e+06	21.2151	21.312	21.7594	21.5819	21.1335	20.5992	21.4	21.2	0.585	0.232844	0.781	-0.205	-1.15	N	C	5.13	dagK	79175.1
gi|158430177|pdb|2QFF|A	Chain A, Hypothetical protein	9.38	269516	355008	82835.3	186099	1.87444e+06	3.75466e+06	742265	1.43192e+06	18.04	18.4375	16.338	17.5057	20.838	21.8403	18.4	19.3	0.132	0.879426	0.55	0.856	1.81	N	U	9.32		79132.7
gi|446188244|ref|WP_000266099.1|	MULTISPECIES: alpha/beta hydrolase [Staphylococcus]	31.86	1.9127e+06	1.96438e+06	2.05905e+06	2.08521e+06	3.57848e+06	1.14084e+07	2.51674e+06	5.15266e+06	20.8672	20.9056	20.9735	20.9918	21.7709	23.4436	21.2	21.8	0.159	0.798603	0.579	0.576	1.49	Y	C	5.43	SAR1848	78993.8
gi|446127717|ref|WP_000205572.1|	MULTISPECIES: Fe-S cluster assembly protein SufD [Staphylococcus]	48.52	2.78211e+06	1.3017e+06	6.86349e+06	6.72647e+06	1.70404e+06	1.73292e+06	3.78321e+06	3.2537e+06	21.4077	20.312	22.7105	22.6814	20.7005	20.7248	21.6	21.2	0.34	0.468521	0.579	-0.367	-1.29	Y	C	5.28	SAR0877	77972.2
gi|60390704|sp|Q6GJI1.1|SYM_STAAR	RecName: Full=Methionine--tRNA ligase; AltName: Full=Methionyl-tRNA synthetase; Short=MetRS	74.85	6.69444e+06	7.81018e+06	5.44346e+06	9.86549e+06	5.36772e+06	6.78728e+06	5.83521e+06	8.15432e+06	22.6745	22.8969	22.3761	23.234	22.3559	22.6944	22.5	22.9	0.152	0.818156	0.579	0.473	1.39	Y	C	5.09	metG	77958.7
gi|56749223|sp|Q6GFE4.1|NADE_STAAR	RecName: Full=NH(3)-dependent NAD(+) synthetase	30.56	1.56493e+06	2.27205e+06	3.07674e+06	4.03588e+06	2.47086e+06	1.73292e+06	2.37084e+06	2.68029e+06	20.5777	21.1156	21.553	21.9445	21.2366	20.7248	21.1	21.3	0.72	0.142668	0.848	0.139	1.1	Y	C	5.22	nadE	77579.9
gi|81696505|sp|Q6GHV7.1|ISDB_STAAR	RecName: Full=Iron-regulated surface determinant protein B; AltName: Full=Fur-regulated protein B; AltName: Full=Staphylococcal iron-regulated protein H; AltName: Full=Staphylococcus aureus surface protein J; Flags: Precursor	72.95	3.73845e+06	4.73344e+06	2.01171e+06	3.13902e+06	1.10763e+07	1.32857e+07	5.60881e+06	7.05273e+06	21.834	22.1745	20.94	21.5819	23.401	23.6634	22.1	22.5	0.219	0.659556	0.579	0.415	1.33	N	CW	9.02	IsdB	76885.6
gi|446875667|ref|WP_000952923.1|	MULTISPECIES: beta-lactam sensor/signal transducer MecR1 [Staphylococcaceae]	68.46	2.60822e+06	1.91704e+06	3.78675e+06	5.15696e+06	9.37222e+06	7.65374e+06	5.25573e+06	4.90925e+06	21.3146	20.8705	21.8525	22.2981	23.16	22.8677	22.1	22	0.781	0.107349	0.888	-0.097	-1.07	Y	CM	8.47	mecR1	76770.8	TM	4
gi|56749032|sp|Q6GHI1.1|HSLU_STAAR	RecName: Full=ATP-dependent protease ATPase subunit HslU; AltName: Full=Unfoldase HslU	52.27	2.60822e+06	1.84604e+06	4.02343e+06	4.2601e+06	5.28252e+06	3.75466e+06	3.97139e+06	3.28693e+06	21.3146	20.816	21.94	22.0225	22.3328	21.8403	21.9	21.6	0.398	0.400117	0.618	-0.303	-1.23	Y	C	5.22	hslU	75978.4
gi|66773910|sp|Q6GIM6.1|Y820_STAAR	RecName: Full=Nucleotide-binding protein SAR0820	34.76	2.17352e+06	3.07674e+06	2.27205e+06	2.46637e+06	3.40808e+06	2.31056e+06	2.61788e+06	2.61789e+06	21.0516	21.553	21.1156	21.234	21.7005	21.1398	21.3	21.3	0.959	0.0181814	0.987	0.0197	1.01	N	C	5.64	SAR0820	75313.1
gi|447097004|ref|WP_001174260.1|	MULTISPECIES: YpdA family putative bacillithiol disulfide reductase [Staphylococcus]	36.71	2.17352e+06	2.84007e+06	4.2601e+06	4.48431e+06	1.61884e+06	2.16615e+06	2.68415e+06	3.16351e+06	21.0516	21.4375	22.0225	22.0965	20.6265	21.0467	21.2	21.5	0.427	0.369572	0.642	0.293	1.23	N	C	5.42	SAR1488	73117.7
gi|81651699|sp|Q6GJD7.1|TRMHL_STAAR	RecName: Full=Putative TrmH family tRNA/rRNA methyltransferase	27.16	1.04329e+06	1.20703e+06	1.42003e+06	1.95068e+06	3.49328e+06	2.02174e+06	1.98553e+06	1.72648e+06	19.9927	20.203	20.4375	20.8955	21.7362	20.9472	20.7	20.7	0.923	0.0347983	0.966	-0.0402	-1.03	N	C	6.17	SAR0535	73105.1
gi|447037845|ref|WP_001115101.1|	MULTISPECIES: transcription termination factor Rho [Staphylococcus]	49.93	2.60822e+06	1.75137e+06	4.49677e+06	2.46637e+06	3.83409e+06	2.31056e+06	3.64636e+06	2.1761e+06	21.3146	20.7401	22.1005	21.234	21.8705	21.1398	21.8	21	0.0578	1.23807	0.378	-0.724	-1.65	Y	C	7.76	rho	73029.5
gi|56749675|sp|Q6GG30.1|TIG_STAAR	RecName: Full=Trigger factor; Short=TF; AltName: Full=PPIase	48.57	3.73845e+06	1.94071e+06	2.01171e+06	5.60539e+06	4.85651e+06	3.75466e+06	3.53556e+06	3.76692e+06	21.834	20.8882	20.94	22.4184	22.2115	21.8403	21.7	21.7	0.898	0.0467237	0.96	0.0538	1.04	Y	C	4.33	tig	72793.1
gi|446971118|ref|WP_001048374.1|	MULTISPECIES: DUF4479 domain-containing tRNA-binding protein [Staphylococcus]	23.2	1.65187e+06	828353	686349	1.52467e+06	2.72646e+06	707610	1.68823e+06	1.02021e+06	20.6557	19.6599	19.3886	20.5401	21.3786	19.4326	20.5	19.9	0.26	0.585027	0.579	-0.597	-1.51	N	C	4.58	SAR1820	72768.5
gi|56748560|sp|Q6GG69.1|APT_STAAR	RecName: Full=Adenine phosphoribosyltransferase; Short=APRT	19.1	1.82576e+06	2.27205e+06	1.13603e+06	2.06278e+06	1.19283e+06	317702	1.38487e+06	1.55085e+06	20.8001	21.1156	20.1156	20.9762	20.186	18.2773	20.4	20.1	0.63	0.200659	0.796	-0.244	-1.18	N	C	4.74	apt	72506.3
gi|446716706|ref|WP_000794020.1|	MULTISPECIES: NAD(P)/FAD-dependent oxidoreductase [Staphylococcus]	39.37	791161	497012	686349	560539	7.07176e+06	2.74379e+06	2.84976e+06	1.26711e+06	19.5936	18.9229	19.3886	19.0965	22.7536	21.3877	20.6	19.8	0.0917	1.03763	0.458	-0.776	-1.71	N	C	5.94	SAR0900	72384
gi|446605294|ref|WP_000682640.1|	MULTISPECIES: tRNA threonylcarbamoyladenosine dehydratase [Staphylococcus]	28.63	1.65187e+06	1.77504e+06	2.60339e+06	2.69059e+06	1.95965e+06	1.06863e+06	2.07164e+06	1.84475e+06	20.6557	20.7594	21.312	21.3595	20.9022	20.0273	21	20.7	0.553	0.257275	0.764	-0.241	-1.18	Y	C	7.72	SAR1708	72359
gi|56749028|sp|Q6GH67.1|LEXA_STAAR	RecName: Full=LexA repressor	23.29	512951	662682	4.2601e+06	5.38118e+06	272646	173292	1.6819e+06	2.07238e+06	18.9685	19.338	22.0225	22.3595	18.0567	17.4028	19.7	19.7	0.971	0.0127808	0.99	0.0176	1.01	N	C	5.13	lexA	72215.5
gi|60389620|sp|Q6GEV0.1|ALF2_STAAR	RecName: Full=Fructose-bisphosphate aldolase; Short=FBP aldolase; Short=FBPA; AltName: Full=Fructose-1,6-bisphosphate aldolase	30.82	521645	1.96438e+06	2.36672e+06	7.62333e+06	3.74889e+06	4.47671e+06	2.21242e+06	4.68814e+06	18.9927	20.9056	21.1745	22.862	21.838	22.094	20.7	22	0.00406	2.39147	0.0597	1.29	2.44	Y	C	5.01	fba	71785.1
gi|446028330|ref|WP_000106185.1|	MULTISPECIES: MarR family winged helix-turn-helix transcriptional regulator [Staphylococcus]	17.68	956349	1.08869e+06	733684	582961	2.04485e+06	2.02174e+06	1.24496e+06	1.23113e+06	19.8672	20.0542	19.4848	19.153	20.9636	20.9472	20.1	20.1	0.904	0.0438316	0.962	-0.0537	-1.04	N	C	6.52	SAR2707	70416.3
gi|447019375|ref|WP_001096631.1|	2-oxoisovalerate dehydrogenase beta subunit; alpha-ketoacid dehydrogenase subunit beta [Staphylococcus]	36.01	2.26046e+06	1.75137e+06	3.55008e+06	6.27804e+06	1.78924e+06	1.06863e+06	2.53326e+06	3.03268e+06	21.1082	20.7401	21.7594	22.5819	20.7709	20.0273	21.2	21.1	0.811	0.0909791	0.91	-0.0964	-1.07	Y	C	4.74	bfmBAB	70348.8
gi|446030816|ref|WP_000108671.1|	MULTISPECIES: tRNA (N(6)-L-threonylcarbamoyladenosine(37)-C(2))-methylthiotransferase MtaB [Staphylococcus]	50.98	2.43434e+06	3.07674e+06	3.07674e+06	4.48431e+06	4.85651e+06	2.74379e+06	3.45586e+06	3.43495e+06	21.2151	21.553	21.553	22.0965	22.2115	21.3877	21.7	21.7	0.959	0.0181814	0.987	0.0192	1.01	Y	C	5.47	SAR1653	67788.6
gi|49242758|emb|CAG41483.1|	amino acid ABC transporter permease	26.48	2.39087e+06	6.50848e+06	650848	616593	2.34305e+06	3.97128e+06	1.79492e+06	3.69879e+06	21.1891	22.6339	19.312	19.234	21.16	21.9212	20.6	21.3	0.0966	1.01502	0.466	0.709	1.64	Y	CM	9.16	tcyB	67784.2
gi|59797755|sp|Q6GKU0.3|GYRB_STAAR	RecName: Full=DNA gyrase subunit B	72.48	3.04293e+06	3.31341e+06	3.31341e+06	5.82961e+06	8.34979e+06	8.5202e+06	4.90204e+06	5.88774e+06	21.537	21.6599	21.6599	22.475	22.9933	23.0225	22.1	22.4	0.348	0.458421	0.579	0.322	1.25	Y	C	5.6	gyrB	67633.1
gi|446842508|ref|WP_000919764.1|	MULTISPECIES: penicillin-binding protein PBP2B [Staphylococcus]	77.13	2.26046e+06	2.84007e+06	6.39015e+06	1.41256e+07	6.90136e+06	7.94256e+06	5.18399e+06	8.30274e+06	21.1082	21.4375	22.6074	23.7518	22.7184	22.9212	22.1	22.7	0.109	0.962574	0.502	0.559	1.47	Y	CM	9.21	pbpF	67211.1
gi|447090632|ref|WP_001167888.1|	MULTISPECIES: ATP-dependent zinc metalloprotease FtsH [Staphylococcus]	77.76	4.17316e+06	4.02343e+06	4.97012e+06	5.15696e+06	6.39015e+06	4.76553e+06	5.17781e+06	4.64864e+06	21.9927	21.94	22.2448	22.2981	22.6074	22.1842	22.3	22.1	0.674	0.17134	0.819	-0.141	-1.1	Y	CM	5.42	ftsH	66587	TM	2
gi|49240647|emb|CAG39305.1|	putative exported protein [Staphylococcus aureus subsp. aureus MRSA252]	33.34	1.13023e+06	710016	2.01171e+06	1.72646e+06	3.40808e+06	2.16615e+06	2.18334e+06	1.53421e+06	20.1082	19.4375	20.94	20.7194	21.7005	21.0467	20.9	20.4	0.212	0.673664	0.579	-0.515	-1.43	N	E	5.69	SAR0278	65487.1
gi|60390430|sp|Q6GFE2.1|NOSO_STAAR	RecName: Full=Nitric oxide synthase oxygenase; AltName: Full=NOSoxy-like protein; AltName: Full=SANOS	41.68	7.38997e+06	3.78675e+06	520679	145740	276906	469333	2.72918e+06	1.46728e+06	22.8171	21.8525	18.99	17.153	18.079	18.8403	20	19.3	0.212	0.673664	0.579	-0.68	-1.6	N	C	6.68	nos	65479.5
gi|60390002|sp|Q6GFJ3.1|GSA2_STAAR	RecName: Full=Glutamate-1-semialdehyde 2,1-aminomutase 2; Short=GSA 2; AltName: Full=Glutamate-1-semialdehyde aminotransferase 2; Short=GSA-AT 2	46.7	1.9127e+06	2.13005e+06	3.31341e+06	6.05382e+06	3.83409e+06	4.90994e+06	3.02007e+06	4.36461e+06	20.8672	21.0225	21.6599	22.5294	21.8705	22.2273	21.5	21.9	0.206	0.686133	0.579	0.461	1.38	N	C	5.12	hemL2	64669.5
gi|59797929|sp|Q6GGG3.1|GCSPA_STAAR	RecName: Full=Probable glycine dehydrogenase (decarboxylating) subunit 1; AltName: Full=Glycine cleavage system P-protein subunit 1; AltName: Full=Glycine decarboxylase subunit 1; AltName: Full=Glycine dehydrogenase (aminomethyl-transferring) subunit 1	50.02	1.73882e+06	3.31341e+06	3.55008e+06	3.58745e+06	4.3453e+06	2.02174e+06	3.2114e+06	2.9742e+06	20.7297	21.6599	21.7594	21.7745	22.051	20.9472	21.5	21.5	0.896	0.047692	0.96	-0.0528	-1.04	Y	C	5.05	gcvPA	64202.3
gi|81170646|sp|Q6GG37.1|HEM2_STAAR	RecName: Full=Delta-aminolevulinic acid dehydratase; Short=ALAD; Short=ALADH; AltName: Full=Porphobilinogen synthase	36.56	2.95599e+06	497012	4.02343e+06	3.36324e+06	17892.4	20217.4	2.33244e+06	1.29349e+06	21.4952	18.9229	21.94	21.6814	14.1271	14.3033	19.2	18.3	0.162	0.790485	0.579	-0.885	-1.85	N	C	5.19	hemB	63797.5
gi|62900528|sp|Q6GJH8.1|RSMA_STAAR	RecName: Full=Ribosomal RNA small subunit methyltransferase A; AltName: Full=16S rRNA (adenine(1518)-N(6)/adenine(1519)-N(6))-dimethyltransferase; AltName: Full=16S rRNA dimethyladenosine transferase; AltName: Full=16S rRNA dimethylase; AltName: Full=S-adenosylmethionine-6-N', N'-adenosyl(rRNA) dimethyltransferase	33.73	1.21717e+06	994023	1.89338e+06	1.54709e+06	3.32288e+06	2.59938e+06	2.14448e+06	1.7135e+06	20.2151	19.9229	20.8525	20.5611	21.664	21.3097	20.9	20.6	0.434	0.36251	0.651	-0.313	-1.24	N	C	5.59	rsmA	63577.7
gi|446350317|ref|WP_000428172.1|	MULTISPECIES: YtxH domain-containing protein [Bacilli]	10.32	869408	2.36672e+06	236672	224216	852020	1.4441e+06	652700	1.34501e+06	19.7297	21.1745	17.8525	17.7745	19.7005	20.4617	19.1	19.8	0.174	0.759451	0.579	0.709	1.64	Y	C	10.05	SAR1972	63246.1
gi|446954198|ref|WP_001031454.1|	MULTISPECIES: XRE family transcriptional regulator [Staphylococcus]	27	1.21717e+06	1.3727e+06	2.60339e+06	3.36324e+06	1.27803e+06	2.16615e+06	1.69953e+06	2.3007e+06	20.2151	20.3886	21.312	21.6814	20.2855	21.0467	20.6	21	0.28	0.552842	0.579	0.435	1.35	N	C	5.24	SAR2100	62945.6
gi|446650706|ref|WP_000728052.1|	extracellular matrix protein-binding adhesin Emp	38.44	1.04329e+06	191704	2.29572e+06	336324	3.91929e+06	389907	2.41943e+06	305978	19.9927	17.5485	21.1305	18.3595	21.9022	18.5728	21	18.2	7.56e-06	5.12148	0.000393	-2.85	-7.2	Y	E	9.92	emp	62940.5
gi|81651177|sp|Q6GH50.1|PARC_STAAR	RecName: Full=DNA topoisomerase 4 subunit A; AltName: Full=Topoisomerase IV subunit A	91.02	4.78174e+06	2.17738e+06	5.44346e+06	5.60539e+06	6.81616e+06	3.61025e+06	5.68045e+06	3.79768e+06	22.1891	21.0542	22.3761	22.4184	22.7005	21.7837	22.4	21.8	0.0698	1.15614	0.41	-0.67	-1.59	Y	C	6.01	parC	62408.8
gi|445929820|ref|WP_000007675.1|	signal recognition particle-docking protein FtsY; cell division protein [Staphylococcus]	46.58	2.52128e+06	2.60339e+06	3.78675e+06	5.38118e+06	2.38566e+06	4.62112e+06	2.8979e+06	4.2019e+06	21.2657	21.312	21.8525	22.3595	21.186	22.1398	21.4	21.9	0.174	0.759451	0.579	0.502	1.42	N	C	4.66	ftsY	62213.3
gi|81651448|sp|Q6GIC3.1|LEP_STAAR	Signal peptidase IB	21.7	1.30411e+06	13017	1.08869e+06	91928.4	1.61884e+06	15885.1	1.33721e+06	40276.8	20.3146	13.6681	20.0542	16.4882	20.6265	13.9554	20.3	14.7	1.95e-07	6.70997	1.56e-05	-5.63	-49.4	Y	CM	9	spsB	61622.8
gi|81651256|sp|Q6GHG1.1|PNP_STAAR	RecName: Full=Polyribonucleotide nucleotidyltransferase; AltName: Full=Polynucleotide phosphorylase; Short=PNPase	77.34	5.04257e+06	4.2601e+06	3.31341e+06	6.27804e+06	5.87894e+06	2.74379e+06	4.74497e+06	4.42731e+06	22.2657	22.0225	21.6599	22.5819	22.4871	21.3877	22.1	22	0.715	0.145694	0.847	-0.14	-1.1	Y	C	4.88	pnp	61352.1
gi|81828088|sp|Q6GJQ9.1|XPT_STAAR	RecName: Full=Xanthine phosphoribosyltransferase; Short=XPRTase	20.9	391234	284007	307674	403588	3.06727e+06	635405	1.25539e+06	441000	18.5777	18.1156	18.231	18.6225	21.5485	19.2773	19.5	18.7	0.189	0.723538	0.579	-0.781	-1.72	N	C	4.95	xpt	60066.6
gi|447202085|ref|WP_001279341.1|	serine protease HtrA	45.71	6.43362e+06	662682	828353	1.12108e+06	937222	649846	2.73306e+06	811202	22.6172	19.338	19.6599	20.0965	19.838	19.3097	20.7	19.6	0.0553	1.25727	0.372	-1.12	-2.18	Y	CM	9.23	htrA	59791.4
gi|446329000|ref|WP_000406855.1|	MULTISPECIES: 2-oxo acid dehydrogenase subunit E2; Lipoamide acyltransferase component of branched-chain alpha-keto acid dehydrogenase complex [Staphylococcus]	46.81	1.56493e+06	627181	1.5857e+06	199552	5.11212e+06	2.02174e+06	2.75425e+06	949492	20.5777	19.2585	20.5967	17.6064	22.2855	20.9472	21.2	19.3	0.000536	3.27084	0.0136	-1.88	-3.69	N	C	5.32	bfmB	58839
gi|73919606|sp|Q6GFK5.1|FUMC_STAAR	RecName: Full=Fumarate hydratase class II; Short=Fumarase C; AltName: Full=Aerobic fumarase; AltName: Full=Iron-independent fumarase	51.08	3.30375e+06	2.84007e+06	1.70404e+06	2.69059e+06	4.00449e+06	3.46584e+06	3.00409e+06	2.99883e+06	21.6557	21.4375	20.7005	21.3595	21.9332	21.7248	21.4	21.5	0.835	0.0783135	0.924	0.0775	1.06	N	C	5.16	fumC	58811.6
gi|81651279|sp|Q6GHL7.1|RLMN_STAAR	RecName: Full=Probable dual-specificity RNA methyltransferase RlmN; AltName: Full=23S rRNA (adenine(2503)-C(2))-methyltransferase; AltName: Full=23S rRNA m2A2503 methyltransferase; AltName: Full=Ribosomal RNA large subunit methyltransferase N; AltName: Full=tRNA (adenine(37)-C(2))-methyltransferase; AltName: Full=tRNA m2A37 methyltransferase	41.88	2.52128e+06	2.17738e+06	1.89338e+06	2.9148e+06	2.89687e+06	2.45497e+06	2.43718e+06	2.51572e+06	21.2657	21.0542	20.8525	21.475	21.4661	21.2273	21.2	21.3	0.881	0.0550241	0.951	0.0574	1.04	N	C	6.68	rlmN	58194.3
gi|81650573|sp|Q6GEH2.1|FEMX_STAAR	RecName: Full=Lipid II:glycine glycyltransferase; AltName: Full=Factor essential for expression of methicillin resistance X	48.48	2.95599e+06	1.25436e+06	1.65671e+06	1.52467e+06	3.74889e+06	1.58851e+06	2.78719e+06	1.45585e+06	21.4952	20.2585	20.6599	20.5401	21.838	20.5992	21.3	20.5	0.0431	1.36552	0.327	-0.865	-1.82	Y	C	8.62	femX	57491.6
gi|447192387|ref|WP_001269643.1|	MULTISPECIES: pur operon repressor [Staphylococcus]	30.38	1.82576e+06	520679	1.96438e+06	1.16592e+06	1.44843e+06	1.09752e+06	1.74619e+06	928039	20.8001	18.99	20.9056	20.153	20.4661	20.0658	20.7	19.7	0.0378	1.42251	0.303	-0.988	-1.98	Y	C	8.99	purR	57478.3
gi|445988524|ref|WP_000066379.1|	MULTISPECIES: bifunctional 3-deoxy-7-phosphoheptulonate synthase/chorismate mutase [Staphylococcus]	40.61	2.08658e+06	1.63304e+06	3.55008e+06	4.48431e+06	1.36323e+06	1.15528e+06	2.3333e+06	2.42421e+06	20.9927	20.6391	21.7594	22.0965	20.3786	20.1398	21	21	0.827	0.0824945	0.922	-0.0851	-1.06	Y	C	5.83	SAR1815	57456.2
gi|447202878|ref|WP_001280134.1|	MULTISPECIES: ribosome biogenesis GTPase YqeH [Staphylococcus]	41.02	956349	497012	1.11236e+06	1.09866e+06	4.94171e+06	909784	2.33681e+06	835151	19.8672	18.9229	20.0852	20.0673	22.2366	19.7952	20.7	19.6	0.0288	1.54061	0.26	-1.13	-2.2	Y	C	8.13	yqeH	56967.5
gi|446731365|ref|WP_000808621.1|	MULTISPECIES: primosomal protein DnaI [Staphylococcus]	35.61	1.21717e+06	1.08869e+06	3.55008e+06	1.86099e+06	1.27803e+06	1.02531e+06	2.01509e+06	1.325e+06	20.2151	20.0542	21.7594	20.8276	20.2855	19.9676	20.8	20.3	0.268	0.571865	0.579	-0.47	-1.39	N	C	6.65	dnaI	56587.9
gi|59798277|sp|Q6GH51.2|PARE_STAAR	DNA topoisomerase 4 subunit B; AltName: Full=Topoisomerase IV subunit B	74.35	2.60822e+06	875687	2.05905e+06	1.86099e+06	7.83858e+06	505435	4.16862e+06	1.0807e+06	21.3146	19.7401	20.9735	20.8276	22.9022	18.9472	21.7	19.8	0.00162	2.79048	0.0301	-1.89	-3.71	Y	C	6.46	parE	56067.5
gi|447113755|ref|WP_001191011.1|	MULTISPECIES: hydroxymethylglutaryl-CoA reductase, degradative [Staphylococcus]	46.29	2.78211e+06	2.01171e+06	1.96438e+06	4.03588e+06	2.98207e+06	2.74379e+06	2.57618e+06	2.93046e+06	21.4077	20.94	20.9056	21.9445	21.5079	21.3877	21.3	21.4	0.703	0.153045	0.839	0.15	1.11	N	C	5.56	mvaA	55653.2
gi|446413900|ref|WP_000491755.1|	MULTISPECIES: DUF47 domain-containing protein [Staphylococcus]	23.72	869408	994023	1.3727e+06	1.30045e+06	1.70404e+06	967548	1.31538e+06	1.08734e+06	19.7297	19.9229	20.3886	20.3106	20.7005	19.884	20.3	20	0.601	0.221126	0.79	-0.234	-1.18	Y	C	4.59	SAR0673	55454.5
gi|56749237|sp|Q6GHT5.1|MURI_STAAR	RecName: Full=Glutamate racemase	29.68	1.65187e+06	1.79871e+06	1.89338e+06	2.04036e+06	1.36323e+06	2.74379e+06	1.63616e+06	2.19429e+06	20.6557	20.7785	20.8525	20.9604	20.3786	21.3877	20.6	21	0.312	0.505845	0.579	0.413	1.33	Y	C	7.12	murI	55126.7
gi|446298009|ref|WP_000375864.1|	DNA-binding protein; helix-turn-helix transcriptional regulator [Bacteria]	17.79	765079	733684	1.34903e+06	2.46637e+06	826459	1.87733e+06	980190	1.69246e+06	19.5452	19.4848	20.3635	21.234	19.6566	20.8403	19.9	20.5	0.149	0.826814	0.579	0.665	1.59	Y	C	6.82	SAR1938	55097.8
gi|447105181|ref|WP_001182437.1|	MULTISPECIES: Cof-type HAD-IIB family hydrolase [Staphylococcus]	31.66	1.99964e+06	2.60339e+06	2.20105e+06	3.81167e+06	1.02242e+06	2.02174e+06	1.74104e+06	2.81227e+06	20.9313	21.312	21.0698	21.862	19.9636	20.9472	20.7	21.4	0.0741	1.13018	0.422	0.719	1.65	N	C	5.62	SAR0934	54991.7
gi|56748684|sp|Q6GHW1.1|COAD_STAAR	RecName: Full=Phosphopantetheine adenylyltransferase; AltName: Full=Dephospho-CoA pyrophosphorylase; AltName: Full=Pantetheine-phosphate adenylyltransferase; Short=PPAT	18.36	660750	591680	1.25436e+06	919284	1.10763e+06	563199	1.00758e+06	691388	19.3337	19.1745	20.2585	19.8102	20.079	19.1033	19.9	19.4	0.281	0.551294	0.579	-0.528	-1.44	N	C	6.22	coaD	54879
gi|81651826|sp|Q6GJW4.1|THLA_STAAR	RecName: Full=Probable acetyl-CoA acyltransferase; AltName: Full=Acetoacetyl-CoA thiolase	41.72	1.65187e+06	1.34903e+06	4.02343e+06	1.03139e+07	1.19283e+06	2.02174e+06	2.28938e+06	4.56157e+06	20.6557	20.3635	21.94	23.2981	20.186	20.9472	20.9	21.5	0.14	0.853872	0.568	0.609	1.53	Y	C	5.17	SAR0351	54874.8
gi|446751910|ref|WP_000829166.1|	MULTISPECIES: citrate synthase [Staphylococcus]	42.57	1.56493e+06	2.60339e+06	946689	2.9148e+06	4.4305e+06	6.49846e+06	2.31404e+06	4.00555e+06	20.5777	21.312	19.8525	21.475	22.079	22.6317	20.8	21.8	0.018	1.74473	0.191	0.97	1.96	N	C	5.41	citZ	54358.5
gi|446106528|ref|WP_000184383.1|	MULTISPECIES: acyl-CoA thioesterase [Bacilli]	19.98	695526	1.2307e+06	1.11236e+06	986549	1.44843e+06	1.58851e+06	1.08544e+06	1.26859e+06	19.4077	20.231	20.0852	19.912	20.4661	20.5992	20	20.2	0.562	0.250264	0.771	0.261	1.2	N	C	6.15	SAR1968	54326.3
gi|60389628|sp|Q6GFV1.1|DAAA_STAAR	RecName: Full=D-alanine aminotransferase; AltName: Full=D-amino acid aminotransferase; AltName: Full=D-amino acid transaminase; Short=DAAT; AltName: Full=D-aspartate aminotransferase	31.9	1.47799e+06	1.3017e+06	994023	1.88341e+06	2.72646e+06	1.16972e+06	1.73283e+06	1.45161e+06	20.4952	20.312	19.9229	20.8449	21.3786	20.1577	20.6	20.4	0.724	0.140261	0.848	-0.161	-1.12	Y	C	4.95	dat	54320.6
gi|81651520|sp|Q6GIM7.1|TRXB_STAAR	RecName: Full=Thioredoxin reductase; Short=TRXR	33.57	547727	2.17738e+06	3.55008e+06	6.95069e+06	1.36323e+06	1.58851e+06	1.82035e+06	3.57219e+06	19.0631	21.0542	21.7594	22.7287	20.3786	20.5992	20.4	21.5	0.0185	1.73283	0.194	1.06	2.09	Y	C	5.21	trxB	54225.4
gi|81651142|sp|Q6GGY2.1|Y1438_STAAR	RecName: Full=DegV domain-containing protein SAR1438	30.6	730303	1.3017e+06	1.15969e+06	1.50225e+06	2.98207e+06	1.24193e+06	1.62402e+06	1.34862e+06	19.4781	20.312	20.1453	20.5187	21.5079	20.2441	20.4	20.4	0.968	0.0141246	0.989	-0.0188	-1.01	Y	C	5.47	SAR1438	53072.6
gi|60390441|sp|Q6GJD2.1|NUSG_STAAR	RecName: Full=Transcription termination/antitermination protein NusG	20.65	1.47799e+06	1.89338e+06	591680	829598	1.19283e+06	693169	1.0875e+06	1.13871e+06	20.4952	20.8525	19.1745	19.6621	20.186	19.4028	20	20	0.965	0.0154727	0.989	0.0206	1.01	Y	C	5.1	nusG	52663.5
gi|56749738|sp|Q6GGD6.1|PDRP_STAAR	RecName: Full=Putative pyruvate, phosphate dikinase regulatory protein; Short=PPDK regulatory protein	30.77	1.04329e+06	1.96438e+06	2.36672e+06	2.19731e+06	1.44843e+06	2.31056e+06	1.61948e+06	2.15742e+06	19.9927	20.9056	21.1745	21.0673	20.4661	21.1398	20.5	21	0.233	0.632644	0.579	0.493	1.41	N	C	5.11	SAR1640	52631.8
gi|446677112|ref|WP_000754458.1|	MULTISPECIES: siderophore ABC transporter substrate-binding protein [Staphylococcus]	37.83	5.65115e+06	1420.03	307674	134.529	1022.42	866.461	1.98662e+06	807.008	22.4301	10.4717	18.231	7.07178	9.99778	9.75899	16.9	9.1	9.72e-06	5.01233	0.000481	-7.79	-221	Y	CM	9.31	sstD	52514.3
gi|56748919|sp|Q6GGD3.1|ERA_STAAR	RecName: Full=GTPase Era	34.31	1.13023e+06	1.06502e+06	1.96438e+06	1.90583e+06	2.21525e+06	1.58851e+06	1.76995e+06	1.51979e+06	20.1082	20.0225	20.9056	20.862	21.079	20.5992	20.7	20.5	0.62	0.207608	0.793	-0.203	-1.15	Y	C	6.09	era	51587.1
gi|446045547|ref|WP_000123402.1|	MULTISPECIES: EVE domain-containing protein [Staphylococcus]	52.93	1.65187e+06	2.36672e+06	2.60339e+06	2.46637e+06	3.91929e+06	2.8882e+06	2.72485e+06	2.57377e+06	20.6557	21.1745	21.312	21.234	21.9022	21.4617	21.3	21.3	1	0	1	0.000121	1	N	C	5.8	SAR2229	51480.3
gi|446954721|ref|WP_001031977.1|	MULTISPECIES: polyisoprenyl-teichoic acid--peptidoglycan teichoic acid transferase [Staphylococcus]	46.04	1.47799e+06	1.4437e+06	2.20105e+06	2.69059e+06	3.32288e+06	3.75466e+06	2.33397e+06	2.62965e+06	20.4952	20.4613	21.0698	21.3595	21.664	21.8403	21.1	21.2	0.703	0.153045	0.839	0.144	1.1	Y	E	6.17	SAR1029	50694.5
gi|81650409|sp|Q6GDU9.1|PGCA_STAAR	RecName: Full=Phosphoglucomutase; Short=PGM; AltName: Full=Alpha-phosphoglucomutase; AltName: Full=Glucose phosphomutase	62.43	956349	1.39637e+06	2.20105e+06	7.84755e+06	6.30495e+06	4.3323e+06	3.15412e+06	4.52541e+06	19.8672	20.4132	21.0698	22.9038	22.5881	22.0467	21.2	21.8	0.155	0.809668	0.579	0.613	1.53	N	C	5.78	pgcA	50522.4
gi|446983682|ref|WP_001060938.1|	MULTISPECIES: aldehyde reductase [Staphylococcus]	37.72	1.30411e+06	923021	1.15969e+06	1.00897e+06	3.23767e+06	534317	1.90049e+06	822103	20.3146	19.816	20.1453	19.9445	21.6265	19.0273	20.7	19.6	0.0362	1.44129	0.294	-1.1	-2.14	Y	C	5.71	SAR0325	50384.2
gi|81650653|sp|Q6GEW8.1|ATPF_STAAR	RecName: Full=ATP synthase subunit b; AltName: Full=ATP synthase F(0) sector subunit b; AltName: Full=ATPase subunit I; AltName: Full=F-type ATPase subunit b; Short=F-ATPase subunit b	19.58	1.30411e+06	3.55008e+06	355008	336324	1.27803e+06	2.16615e+06	979050	2.01752e+06	20.3146	21.7594	18.4375	18.3595	20.2855	21.0467	19.7	20.4	0.138	0.860121	0.565	0.709	1.64	Y	CM	5.04	atpF	50002.5
gi|57012670|sp|Q6GIF6.1|DLTA_STAAR	RecName: Full=D-alanine--D-alanyl carrier protein ligase; Short=DCL; AltName: Full=D-alanine--poly(phosphoribitol) ligase subunit 1; AltName: Full=D-alanine-activating enzyme; Short=DAE	54.55	3.73845e+06	3.07674e+06	1.96438e+06	2.9148e+06	2.47086e+06	5.92081e+06	2.72456e+06	3.97079e+06	21.834	21.553	20.9056	21.475	21.2366	22.4974	21.3	21.8	0.186	0.730487	0.579	0.516	1.43	N	C	4.86	dltA	49946.2
gi|56749750|sp|Q6GIL6.1|TPIS_STAAR	RecName: Full=Triosephosphate isomerase; Short=TIM; Short=TPI; AltName: Full=Triose-phosphate isomerase	27.24	686832	544346	1.5147e+06	2.69059e+06	1.87444e+06	2.02174e+06	1.35866e+06	1.75223e+06	19.3896	19.0542	20.5306	21.3595	20.838	20.9472	20.3	20.5	0.645	0.19044	0.801	0.201	1.15	Y	C	4.8	tpiA	49877.4
gi|447031788|ref|WP_001109044.1|	MULTISPECIES: DNA polymerase III subunit gamma/tau [Staphylococcus]	63.46	1.21717e+06	1.56204e+06	1.08869e+06	1.4574e+06	7.15697e+06	1.4441e+06	3.15428e+06	1.48785e+06	20.2151	20.575	20.0542	20.475	22.7709	20.4617	21	20.5	0.303	0.518557	0.579	-0.509	-1.42	N	C	5.4	dnaX	49705
gi|446063255|ref|WP_000141110.1|	MULTISPECIES: lipoate--protein ligase family protein [Staphylococcus]	31.89	1.73882e+06	2.03538e+06	1.3727e+06	2.15247e+06	1.61884e+06	1.73292e+06	1.57678e+06	1.97359e+06	20.7297	20.9569	20.3886	21.0376	20.6265	20.7248	20.6	20.9	0.422	0.374688	0.64	0.325	1.25	N	C	5.37	SAR1610	49444.5
gi|158563988|sp|Q6GKR3.2|BLE_STAAR	RecName: Full=Bleomycin resistance protein; Short=BRP; AltName: Full=Bleomycin-binding protein	14.91	808549	781018	378675	560539	1.02242e+06	361025	736549	567528	19.625	19.575	18.5306	19.0965	19.9636	18.4617	19.4	19	0.55	0.259637	0.761	-0.329	-1.26	Y	C	4.82	ble	49399.7
gi|81651955|sp|Q6GKD8.1|ALDA_STAAR	RecName: Full=Putative aldehyde dehydrogenase AldA	53.61	417316	231939	1.01769e+06	1.39014e+06	6.47535e+06	245497	2.63679e+06	622524	18.6708	17.8234	19.9569	20.4068	22.6265	17.9053	20.4	18.7	0.0203	1.6925	0.201	-1.71	-3.26	N	C	5.02	aldA	49184.6
gi|56749735|sp|Q6GG82.1|MNMA_STAAR	RecName: Full=tRNA-specific 2-thiouridylase MnmA	42.12	791161	1.04136e+06	1.98805e+06	1.99552e+06	3.32288e+06	1.87733e+06	2.03403e+06	1.63807e+06	19.5936	19.99	20.9229	20.9283	21.664	20.8403	20.7	20.6	0.737	0.132533	0.86	-0.141	-1.1	N	C	5.26	mnmA	48291.3
gi|55976401|sp|Q6GD94.1|RSMG_STAAR	RecName: Full=Ribosomal RNA small subunit methyltransferase G; AltName: Full=16S rRNA 7-methylguanosine methyltransferase; Short=16S rRNA m7G methyltransferase	27.37	643362	1.42003e+06	1.53837e+06	4.03588e+06	1.70404e+06	3.03261e+06	1.29526e+06	2.82951e+06	19.2953	20.4375	20.553	21.9445	20.7005	21.5321	20.2	21.3	0.0101	1.99568	0.122	1.12	2.18	N	C	5.82	rsmG	47324
gi|81650991|sp|Q6GGB5.1|RS20_STAAR	RecName: Full=30S ribosomal protein S20	9.02	869408	875687	260339	206278	144843	3.17702e+06	424864	1.41966e+06	19.7297	19.7401	17.99	17.6542	17.1441	21.5992	18.3	19.7	0.0675	1.1707	0.408	1.38	2.6	N	C	10.5	rpsT	47102.4
gi|446538121|ref|WP_000615467.1|	L-cystine transport system ATP-binding protein	27.07	539033	733684	1.4437e+06	1.25561e+06	1.78924e+06	1.73292e+06	1.25732e+06	1.24074e+06	19.04	19.4848	20.4613	20.26	20.7709	20.7248	20.1	20.2	0.882	0.0545314	0.951	0.0658	1.05	Y	CM	7.04	tycC	46447.2
gi|60390436|sp|Q6GHQ2.1|MURD_STAAR	RecName: Full=UDP-N-acetylmuramoylalanine--D-glutamate ligase; AltName: Full=D-glutamic acid-adding enzyme; AltName: Full=UDP-N-acetylmuramoyl-L-alanyl-D-glutamate synthetase	49.83	1.30411e+06	1.46737e+06	2.05905e+06	2.17489e+06	3.57848e+06	2.02174e+06	2.31388e+06	1.888e+06	20.3146	20.4848	20.9735	21.0525	21.7709	20.9472	21	20.8	0.633	0.198596	0.796	-0.192	-1.14	N	C	5.6	murD	46435.5
gi|301015707|pdb|2X7I|A	Chain A, Mevalonate Kinase	33.05	1.21717e+06	1.60937e+06	1.63304e+06	1.72646e+06	1.70404e+06	1.58851e+06	1.51808e+06	1.64145e+06	20.2151	20.6181	20.6391	20.7194	20.7005	20.5992	20.5	20.6	0.756	0.121478	0.875	0.127	1.09	N	C	N/A		45932.9
gi|60390827|sp|Q6GKS1.1|RLMH_STAAR	RecName: Full=Ribosomal RNA large subunit methyltransferase H; AltName: Full=23S rRNA (pseudouridine1915-N3)-methyltransferase; AltName: Full=23S rRNA m3Psi1915 methyltransferase; AltName: Full=rRNA (pseudouridine-N3-)-methyltransferase RlmH	18.29	443398	1.27803e+06	568013	515696	1.44843e+06	866461	819948	886729	18.7582	20.2855	19.1156	18.9762	20.4661	19.7248	19.4	19.7	0.683	0.165579	0.825	0.216	1.16	N	C	9.3	rlmH	44830.4
gi|446985412|ref|WP_001062668.1|	pyruvate oxidase; Thiamine pyrophosphate enzyme [Staphylococcus aureus]	63.78	2.95599e+06	1.13603e+06	3.78675e+06	1.50225e+06	1.78924e+06	332143	2.84399e+06	990138	21.4952	20.1156	21.8525	20.5187	20.7709	18.3414	21.4	19.7	0.000569	3.24489	0.0138	-1.71	-3.28	Y	C	7.22	cidC	44590.7
gi|81650451|sp|Q6GE13.1|HLGC_STAAR	Gamma-hemolysin component C; Flags: Precursor	35.62	1.56493e+06	1.32536e+06	1.25436e+06	2.46637e+06	1.87444e+06	2.02174e+06	1.56458e+06	1.93783e+06	20.5777	20.338	20.2585	21.234	20.838	20.9472	20.6	20.8	0.501	0.300162	0.72	0.282	1.22	N	E	9.29	hlgC	43924.2
gi|81651026|sp|Q6GGI4.1|Y1592_STAAR	RecName: Full=UPF0403 protein SAR1592	16.2	869408	781018	229572	448431	1.02242e+06	9386.66	707135	412945	19.7297	19.575	17.8086	18.7745	19.9636	13.1964	19.2	17.2	0.0523	1.2815	0.36	-1.99	-3.96	N	C	4.64	SAR1592	43650.3
gi|118574378|sp|Q6GJE5.1|MCSB_STAAR	RecName: Full=Protein-arginine kinase	38.59	782467	591680	2.05905e+06	3.81167e+06	1.95965e+06	1.11196e+06	1.60039e+06	1.83844e+06	19.5777	19.1745	20.9735	21.862	20.9022	20.0847	20.5	20.4	0.805	0.0942041	0.907	-0.111	-1.08	Y	C	5.09	mcsB	41471.5
gi|446692344|ref|WP_000769690.1|	exported protein; MAP domain-containing protein [Staphylococcus]	15.86	643362	497012	127803	336324	1.19283e+06	2.16615e+06	654664	999829	19.2953	18.9229	16.9636	18.3595	20.186	21.0467	18.8	19.4	0.257	0.590067	0.579	0.628	1.55	N	CM	9.28	SAR0944	41277.7
gi|60389641|sp|Q6GKQ0.1|ERMA_STAAR	rRNA adenine N-6-methyltransferase; AltName: Full=Erythromycin resistance protein; AltName: Full=Macrolide-lincosamide-streptogramin B resistance protein	28.39	1.39105e+06	520679	1.06502e+06	132287	1.02242e+06	317702	1.1595e+06	323556	20.4077	18.99	20.0225	17.0133	19.9636	18.2773	20.1	18.1	0.00109	2.96257	0.0223	-2.04	-4.11	Y	C	9.9	ermA	40841.9
gi|446660308|ref|WP_000737654.1|	Manganese transporter substrate-binding lipoprotein [Bacteria]	34.72	1.56493e+06	227205	1.32536e+06	246637	1.36323e+06	808697	1.41784e+06	427513	20.5777	17.7936	20.338	17.912	20.3786	19.6252	20.4	18.4	0.00109	2.96257	0.0223	-1.99	-3.97	Y	CM	8.68	mntc	40836.5
gi|76363237|sp|Q6GGY3.1|MSRA2_STAAR	RecName: Full=Peptide methionine sulfoxide reductase MsrA 2; Short=Protein-methionine-S-oxide reductase 2; AltName: Full=Peptide-methionine (S)-S-oxide reductase 2; Short=Peptide Met(O) reductase 2	20.55	817243	946689	757351	1.1435e+06	937222	2.16615e+06	837272	1.41878e+06	19.6404	19.8525	19.5306	20.125	19.838	21.0467	19.7	20.3	0.151	0.821023	0.579	0.672	1.59	N	E	6.65	msrA2	40743.2
gi|172046106|sp|Q6GF37.2|HLD_STAAR	RecName: Full=Delta-hemolysin; Short=Delta-lysin; AltName: Full=Delta-toxin	2.98	312987	8046.85	402.343	381.167	47713.1	2454.97	120367	3627.66	18.2557	12.9742	8.65228	8.57428	15.5421	11.2615	14.2	10.9	0.000508	3.29414	0.0132	-3.21	-9.28	Y	E	8.19	hld	40391.8
gi|56749045|sp|Q6GJI9.1|KTHY_STAAR	RecName: Full=Thymidylate kinase; AltName: Full=dTMP kinase	23.41	573809	852020	1.06502e+06	1.41256e+06	1.19283e+06	938666	943887	1.06775e+06	19.1302	19.7005	20.0225	20.4299	20.186	19.8403	19.8	20	0.651	0.186419	0.806	0.211	1.16	N	C	5.08	tmk	40319.8
gi|446084949|ref|WP_000162804.1|	Thioredoxin/Protein disulfide-isomerase	23.1	1.21717e+06	3.31341e+06	331341	313902	1.19283e+06	2.02174e+06	913780	1.88302e+06	20.2151	21.6599	18.338	18.26	20.186	20.9472	19.6	20.3	0.144	0.841638	0.577	0.709	1.64	Y	CM	9.19	dsbA	39557.6
gi|447000379|ref|WP_001077635.1|	MULTISPECIES: glycerol-3-phosphate responsive antiterminator [Staphylococcus]	20.44	956349	946689	639015	717490	817939	635405	804434	766528	19.8672	19.8525	19.2855	19.4526	19.6416	19.2773	19.6	19.5	0.884	0.0535477	0.952	-0.0706	-1.05	Y	C	9.1		39355.9
gi|446371363|ref|WP_000449218.1|	MULTISPECIES: NAD(P)H-hydrate dehydratase [Staphylococcus]	29.53	1.47799e+06	1.13603e+06	473344	695069	1.53364e+06	1.58851e+06	1.16166e+06	1.13987e+06	20.4952	20.1156	18.8525	19.4068	20.5485	20.5992	20	20	0.869	0.0609802	0.948	0.0751	1.05	N	CM	6.07	nnrD	39338.2
gi|56749243|sp|Q6GIQ3.1|MURB_STAAR	RecName: Full=UDP-N-acetylenolpyruvoylglucosamine reductase; AltName: Full=UDP-N-acetylmuramate dehydrogenase	33.73	330375	331341	899354	964128	2.72646e+06	2.31056e+06	1.31873e+06	1.20201e+06	18.3337	18.338	19.7785	19.8789	21.3786	21.1398	19.8	19.8	0.923	0.0347983	0.966	-0.0447	-1.03	N	C	5.47	murB	39096.7
gi|446924265|ref|WP_001001521.1|	MULTISPECIES: tRNA (N6-isopentenyl adenosine(37)-C2)-methylthiotransferase MiaB [Staphylococcus]	58.88	1.47799e+06	1.72771e+06	2.10638e+06	3.13902e+06	3.23767e+06	2.59938e+06	2.27402e+06	2.4887e+06	20.4952	20.7204	21.0063	21.5819	21.6265	21.3097	21	21.2	0.676	0.170053	0.821	0.161	1.12	N	C	5.87	miaB	38621.2
gi|56748591|sp|Q6GGH8.1|ARGR_STAAR	RecName: Full=Arginine repressor	17.09	1.04329e+06	284007	227205	219731	690136	722051	653544	408596	19.9927	18.1156	17.7936	17.7454	19.3965	19.4617	19.1	18.4	0.299	0.524329	0.579	-0.62	-1.54	Y	C	5.42	argR	38241.3
gi|56749567|sp|Q6GHG5.1|RBFA_STAAR	RecName: Full=Ribosome-binding factor A	13.51	817243	923021	59168	695069	656055	1.01087e+06	510822	876320	19.6404	19.816	15.8525	19.4068	19.3235	19.9472	18.3	19.7	0.0295	1.53018	0.264	1.45	2.73	N	C	7.92	rbfA	37810.7
gi|446798357|ref|WP_000875613.1|	MULTISPECIES: CHAP domain-containing protein [Staphylococcus]	16.9	1.13023e+06	461511	426010	43722.1	332288	281600	629509	262277	20.1082	18.816	18.7005	15.4161	18.3421	18.1033	19.1	17.4	0.0238	1.62342	0.227	-1.61	-3.04	N	E	10.23	SAR2624	37249.1
gi|487704055|ref|WP_001788287.1|	MULTISPECIES: YwhD family protein [Staphylococcus]	19.57	817243	662682	260339	313902	1.10763e+06	1.18416e+06	728403	720249	19.6404	19.338	17.99	18.26	20.079	20.1754	19.2	19.3	0.967	0.0145735	0.989	0.0213	1.01	N	C	6.05		37220.4
gi|446660340|ref|WP_000737686.1|	Putative lipoprotein	21.46	1.13023e+06	733684	591680	1.16592e+06	647535	1.22749e+06	789815	1.04236e+06	20.1082	19.4848	19.1745	20.153	19.3046	20.2273	19.5	20	0.394	0.404504	0.615	0.426	1.34	Y	CM	9.22	SAR1608	36804.1
gi|486296683|ref|WP_001574605.1|	MULTISPECIES: DeoR/GlpR family DNA-binding transcription regulator [Staphylococcus]	28.46	2.08658e+06	213005	686349	739912	349328	1.16972e+06	1.04075e+06	707546	20.9927	17.7005	19.3886	19.497	18.4142	20.1577	19.6	19.1	0.485	0.314258	0.702	-0.48	-1.39	N	C	7.02		36568.9
gi|446646061|ref|WP_000723407.1|	MULTISPECIES: UDP-N-acetylglucosamine 2-epimerase (non-hydrolyzing) [Staphylococcus]	42.5	869408	402343	2.05905e+06	2.69059e+06	1.61884e+06	2.02174e+06	1.51576e+06	1.70489e+06	19.7297	18.6181	20.9735	21.3595	20.6265	20.9472	20.4	20.3	0.763	0.117475	0.877	-0.135	-1.1	N	C	5.72	mnaA	35665
gi|446002170|ref|WP_000080025.1|	Alkaline phosphatase synthesis transcriptional regulatory protein; response regulator transcription factor [Staphylococcus]	27	678138	1.04136e+06	196438	515696	1.95965e+06	4.47671e+06	944740	2.01126e+06	19.3712	19.99	17.5837	18.9762	20.9022	22.094	19.3	20.4	0.0309	1.51004	0.272	1.07	2.1	N	C	5.14	phoP	34990.4
gi|81650490|sp|Q6GE63.1|Y2457_STAAR	Uncharacterized lipoprotein SAR2457	23.3	956349	163304	591680	85202	817939	317702	788656	188736	19.8672	17.3172	19.1745	16.3786	19.6416	18.2773	19.6	17.3	0.00116	2.93554	0.0223	-2.24	-4.71	Y	CM	6.12	SAR2457	33847.9
gi|81651350|sp|Q6GHX9.1|Y1080_STAAR	RecName: Full=UPF0637 protein SAR1080	23.96	5651.15	30767.4	284007	156951	2.13005e+06	592081	806569	259933	12.4643	14.9091	18.1156	17.26	21.0225	19.1754	17.2	17.1	0.916	0.0381045	0.965	-0.0859	-1.06	N	C	8.78	SAR1080	33663.1
gi|56749421|sp|Q6GIN7.1|RF2_STAAR	RecName: Full=Peptide chain release factor 2; Short=RF-2	42.23	686832	923021	1.15969e+06	1.34529e+06	2.38566e+06	3.89907e+06	1.41073e+06	2.0558e+06	19.3896	19.816	20.1453	20.3595	21.186	21.8947	20.2	20.7	0.287	0.542118	0.579	0.45	1.37	N	C	4.92	prfB	33405.8
gi|446878893|ref|WP_000956149.1|	Putative DNA-binding protein	35.64	1.13023e+06	520679	473344	964128	1.95965e+06	5.92081e+06	1.18774e+06	2.46854e+06	20.1082	18.99	18.8525	19.8789	20.9022	22.4974	20	20.5	0.326	0.486782	0.579	0.501	1.42	Y	C	4.75	SAR0403	33326
gi|446285120|ref|WP_000362975.1|	MULTISPECIES: alpha/beta hydrolase [Staphylococcus]	30.97	339069	520679	2.17738e+06	1.6592e+06	545293	548758	1.02058e+06	909544	18.3712	18.99	21.0542	20.6621	19.0567	19.0658	19.5	19.6	0.873	0.0589858	0.949	0.0786	1.06	Y	C	5.54	SAR0621	32953.9
gi|446591474|ref|WP_000668820.1|	MULTISPECIES: lipoate--protein ligase [Staphylococcus]	37.9	1.30411e+06	1.42003e+06	2.05905e+06	2.46637e+06	366368	895343	1.24318e+06	1.59392e+06	20.3146	20.4375	20.9735	21.234	18.4829	19.7721	19.9	20.5	0.221	0.655608	0.579	0.557	1.47	Y	C	5.14	SAR0997	32801.5
gi|446484644|ref|WP_000562498.1|	MULTISPECIES: class 1b ribonucleoside-diphosphate reductase subunit beta [Bacteria]	37.49	1.47799e+06	1.63304e+06	1.75137e+06	2.46637e+06	383409	173292	1.20426e+06	1.42423e+06	20.4952	20.6391	20.7401	21.234	18.5485	17.4028	19.9	19.8	0.727	0.138466	0.85	-0.169	-1.12	Y	C	4.77	rir2	32122.1
gi|446764088|ref|WP_000841344.1|	MULTISPECIES: thermonuclease family protein [Staphylococcus]	20.34	869408	2.36672e+06	236672	224216	852020	1.4441e+06	652700	1.34501e+06	19.7297	21.1745	17.8525	17.7745	19.7005	20.4617	19.1	19.8	0.174	0.759451	0.579	0.709	1.64	Y	E	9.72	nucI	32089.5
gi|56748686|sp|Q6GKG7.1|DEOC1_STAAR	RecName: Full=Deoxyribose-phosphate aldolase 1; Short=DERA 1; AltName: Full=2-deoxy-D-ribose 5-phosphate aldolase 1; AltName: Full=Phosphodeoxyriboaldolase 1; Short=Deoxyriboaldolase 1	23.49	504257	449677	220105	470853	1.53364e+06	288820	752666	403117	18.9438	18.7785	17.7478	18.8449	20.5485	18.1398	19.1	18.6	0.442	0.354578	0.659	-0.492	-1.41	Y	C	4.59	deoC2	32042
gi|446984917|ref|WP_001062173.1|	DEAD/DEAH box helicase	51.02	1.47799e+06	175137	1.94071e+06	114350	1.44843e+06	53431.7	1.62238e+06	114306	20.4952	17.4181	20.8882	16.8031	20.4661	15.7054	20.6	16.6	9.95e-07	6.00218	5.75e-05	-3.97	-15.7	Y	C	9.49	cshB	31798.9
gi|81828003|sp|Q6GG60.1|OBG_STAAR	RecName: Full=GTPase Obg; AltName: Full=GTP-binding protein Obg	47.21	643362	923021	2.03538e+06	1.74888e+06	1.78924e+06	1.73292e+06	1.48933e+06	1.46828e+06	19.2953	19.816	20.9569	20.738	20.7709	20.7248	20.3	20.4	0.841	0.075204	0.927	0.0852	1.06	Y	C	5.04	obg	31546.9
gi|56749029|sp|Q6GH69.1|GUAC_STAAR	RecName: Full=GMP reductase; AltName: Full=Guanosine 5'-monophosphate oxidoreductase; Short=Guanosine monophosphate reductase	36.06	756385	733684	946689	739912	1.70404e+06	1.27081e+06	1.1357e+06	914802	19.5288	19.4848	19.8525	19.497	20.7005	20.2773	20	19.8	0.55	0.259637	0.761	-0.274	-1.21	N	C	6.57	guaC	31494.8
gi|446400142|ref|WP_000477997.1|	MULTISPECIES: MurR/RpiR family transcriptional regulator [Staphylococcus]	29.75	130411	426010	17750.4	16816.2	2.64126e+06	108308	929808	183711	16.9927	18.7005	14.1156	14.0376	21.3328	16.7248	17.5	16.5	0.291	0.536107	0.579	-0.993	-1.99	N	U	5.89	SAR2409	31254
gi|73919232|sp|Q6GJF7.1|DHPS_STAAR	RecName: Full=Dihydropteroate synthase; Short=DHPS; AltName: Full=Dihydropteroate pyrophosphorylase	29.48	539033	639015	1.01769e+06	986549	1.19283e+06	895343	916517	840302	19.04	19.2855	19.9569	19.912	20.186	19.7721	19.7	19.7	0.881	0.0550241	0.951	-0.0711	-1.05	N	C	5.11	folP	31089.4
gi|446093943|ref|WP_000171798.1|	MULTISPECIES: hypothetical protein [Staphylococcus]	13.65	565115	1.53837e+06	153837	145740	553813	938666	424255	874258	19.1082	20.553	17.231	17.153	19.079	19.8403	18.5	19.2	0.218	0.661544	0.579	0.709	1.64	Y	CM	9.7	SAR1396	31080.9	TM	3
gi|56748593|sp|Q6GGU4.1|AROB_STAAR	RecName: Full=3-dehydroquinate synthase; Short=DHQS	40.26	139105	426010	3.31341e+06	762333	272646	332143	1.24172e+06	506829	17.0858	18.7005	21.6599	19.5401	18.0567	18.3414	18.9	18.9	0.909	0.0414361	0.963	-0.0734	-1.05	N	C	5.84	aroB	30842.5
gi|81696434|sp|Q6GE46.1|SARZ_STAAR	RecName: Full=HTH-type transcriptional regulator SarZ; AltName: Full=Staphylococcal accessory regulator Z	17.35	234740	236672	260339	201794	1.10763e+06	606523	534235	348330	17.8407	17.8525	17.99	17.6225	20.079	19.2102	18.6	18.2	0.492	0.308035	0.71	-0.408	-1.33	N	C	8.47	sarZ	30791.6
gi|446206583|ref|WP_000284438.1|	nicotinate phosphoribosyltransferase [Staphylococcus aureus]	55.87	1.56493e+06	2.24839e+06	1.3727e+06	2.46637e+06	2.21525e+06	1.87733e+06	1.71763e+06	2.19736e+06	20.5777	21.1005	20.3886	21.234	21.079	20.8403	20.7	21.1	0.356	0.44855	0.579	0.376	1.3	N	C	5.58	SAR2006	30743.3
gi|82581529|sp|Q6GHN1.2|PYRF_STAAR	RecName: Full=Orotidine 5'-phosphate decarboxylase; AltName: Full=OMP decarboxylase; Short=OMPDCase; Short=OMPdecase	25.6	643362	402343	1.49103e+06	964128	195965	231056	776787	532509	19.2953	18.6181	20.5079	19.8789	17.5802	17.8179	19.1	18.8	0.515	0.288193	0.732	-0.356	-1.28	N	C	5.85	pyrF	30343.2
gi|447019238|ref|WP_001096494.1|	MULTISPECIES: transaldolase [Staphylococcus]	25.69	2.08658e+06	1.84604e+06	186971	188341	61345.4	51987.6	778298	695457	20.9927	20.816	17.5125	17.523	15.9047	15.6659	18.1	18	0.828	0.0819697	0.922	-0.135	-1.1	Y	C	4.72	SAR1864	30295.8
gi|56748594|sp|Q6GGU5.1|AROA_STAAR	RecName: Full=3-phosphoshikimate 1-carboxyvinyltransferase; AltName: Full=5-enolpyruvylshikimate-3-phosphate synthase; Short=EPSP synthase; Short=EPSPS	46.97	956349	875687	2.05905e+06	1.52467e+06	1.10763e+06	2.16615e+06	1.37434e+06	1.52217e+06	19.8672	19.7401	20.9735	20.5401	20.079	21.0467	20.3	20.4	0.759	0.119758	0.875	0.136	1.1	N	C	5.34	aroA	29260
gi|81696475|sp|Q6GG92.1|URK_STAAR	RecName: Full=Uridine kinase; AltName: Full=Cytidine monophosphokinase; AltName: Full=Uridine monophosphokinase	23.49	426010	355008	1.08869e+06	1.07624e+06	545293	69316.9	686665	500187	18.7005	18.4375	20.0542	20.0376	19.0567	16.0809	19.3	18.2	0.0972	1.01233	0.466	-1.09	-2.12	N	C	5.76	udk	29232.2
gi|56748687|sp|Q6GKU4.1|DNAA_STAAR	RecName: Full=Chromosomal replication initiator protein DnaA	51.9	852020	1.2307e+06	1.63304e+06	1.43498e+06	2.04485e+06	953107	1.50997e+06	1.20626e+06	19.7005	20.231	20.6391	20.4526	20.9636	19.8623	20.4	20.2	0.576	0.239578	0.777	-0.252	-1.19	N	C	5.3	dnaA	29093.8
gi|81651714|sp|Q6GJH2.1|GLMU_STAAR	Bifunctional protein GlmU;UDP-N-acetylglucosamine pyrophosphorylase; AltName: Full=N-acetylglucosamine-1-phosphate uridyltransferase; Includes: RecName: Full=Glucosamine-1-phosphate N-acetyltransferase	48.49	156493	213005	2.84007e+06	1.83857e+06	1.19283e+06	852020	1.39646e+06	967865	17.2557	17.7005	21.4375	20.8102	20.186	19.7005	19.6	19.4	0.655	0.183759	0.81	-0.223	-1.17	N	C	5.39	glmU	28799
gi|446027215|ref|WP_000105070.1|	MULTISPECIES: glucose-6-phosphate dehydrogenase [Staphylococcus]	56.93	1.47799e+06	1.08869e+06	1.77504e+06	3.81167e+06	1.61884e+06	1.58851e+06	1.62396e+06	2.16296e+06	20.4952	20.0542	20.7594	21.862	20.6265	20.5992	20.6	20.8	0.619	0.208309	0.793	0.211	1.16	N	C	5.31	zwf	28525.5
gi|446447246|ref|WP_000525101.1|	MULTISPECIES: ABC-F family ATP-binding cassette domain-containing protein [Staphylococcus]	72.59	1.65187e+06	1.42003e+06	1.15969e+06	1.61435e+06	3.32288e+06	1.15528e+06	2.04482e+06	1.39656e+06	20.6557	20.4375	20.1453	20.6225	21.664	20.1398	20.8	20.4	0.349	0.457175	0.579	-0.422	-1.34	N	C	5.36		28169.4
gi|56749405|sp|Q6GEV7.1|RF1_STAAR	RecName: Full=Peptide chain release factor 1; Short=RF-1	40.3	556421	449677	1.79871e+06	3.13902e+06	1.02242e+06	1.32857e+06	1.12585e+06	1.63909e+06	19.0858	18.7785	20.7785	21.5819	19.9636	20.3414	19.9	20.2	0.521	0.283162	0.739	0.291	1.22	N	C	4.82	prfA	27936.7
gi|446864960|ref|WP_000942216.1|	MULTISPECIES: DNA repair protein RecN [Staphylococcus]	64.13	1.82576e+06	1.39637e+06	2.60339e+06	5.38118e+06	937222	620964	1.78879e+06	2.46617e+06	20.8001	20.4132	21.312	22.3595	19.838	19.2441	20.7	20.7	0.959	0.0181814	0.987	0.0223	1.02	N	C	5	SAR1597	27893.2
gi|81650812|sp|Q6GFI3.1|MGT_STAAR	RecName: Full=Monofunctional glycosyltransferase; Short=MGT; AltName: Full=Peptidoglycan TGase	31.44	1.65187e+06	852020	355008	80717.7	613454	519876	873446	484205	20.6557	19.7005	18.4375	16.3006	19.2266	18.9878	19.4	18.3	0.062	1.20761	0.393	-1.11	-2.16	Y	CM	9.41	mgt/sgtB	27781.4
gi|81650917|sp|Q6GFX9.1|SYY_STAAR	RecName: Full=Tyrosine--tRNA ligase; AltName: Full=Tyrosyl-tRNA synthetase; Short=TyrRS	47.57	1.65187e+06	1.5147e+06	1.63304e+06	1.68162e+06	664575	231056	1.3165e+06	1.14246e+06	20.6557	20.5306	20.6391	20.6814	19.3421	17.8179	20.2	19.7	0.269	0.570248	0.579	-0.536	-1.45	N	C	5.23	tyrS	27674.9
gi|81650406|sp|Q6GDU6.1|GTAB_STAAR	RecName: Full=UTP--glucose-1-phosphate uridylyltransferase; AltName: Full=Alpha-D-glucosyl-1-phosphate uridylyltransferase; AltName: Full=UDP-glucose pyrophosphorylase; Short=UDPGP; AltName: Full=Uridine diphosphoglucose pyrophosphorylase	32.5	860714	828353	1.3017e+06	1.56951e+06	519732	823138	894048	1.07367e+06	19.7152	19.6599	20.312	20.5819	18.9874	19.6508	19.7	20	0.531	0.274905	0.748	0.293	1.22	N	C	5.3	gtaB	27509.2
gi|447112859|ref|WP_001190115.1|	MULTISPECIES: 16S rRNA (uracil(1498)-N(3))-methyltransferase [Staphylococcus]	28.38	286905	85202	331341	515696	1.70404e+06	2.16615e+06	774095	922350	18.1302	16.3786	18.338	18.9762	20.7005	21.0467	19.1	18.8	0.664	0.177832	0.815	-0.256	-1.19	N	C	5.09	SAR1654	27276.1
gi|81651273|sp|Q6GHK5.1|FABD_STAAR	RecName: Full=Malonyl CoA-acyl carrier protein transacylase; Short=MCT	33.62	452092	568013	1.13603e+06	3.13902e+06	1.10763e+06	1.73292e+06	898581	1.81332e+06	18.7863	19.1156	20.1156	21.5819	20.079	20.7248	19.7	20.5	0.0845	1.07314	0.439	0.814	1.76	Y	C	4.77	fabD	26727.6
gi|81652027|sp|Q6GKM5.1|YM4C6_STAAR	RecName: Full=Uncharacterized chromosomal cassette SCCmec type IVc protein CR006	83.5	5.99891e+06	78101.8	61534.8	150225	587894	938666	2.21611e+06	388997	22.5163	16.2531	15.9091	17.1968	19.1652	19.8403	19.2	17.8	0.146	0.835647	0.579	-1.43	-2.7	N	C	5.74	SAR0080	26540.3
gi|56749752|sp|Q6GIN3.1|UVRB_STAAR	RecName: Full=UvrABC system protein B; Short=Protein UvrB; AltName: Full=Excinuclease ABC subunit B	76.83	1.30411e+06	1.84604e+06	2.24839e+06	2.46637e+06	2.55606e+06	1.87733e+06	2.03619e+06	2.06325e+06	20.3146	20.816	21.1005	21.234	21.2855	20.8403	20.9	21	0.873	0.0589858	0.949	0.0632	1.04	N	C	5.27	uvrB	26502.5
gi|81651452|sp|Q6GID0.1|DHE2_STAAR	RecName: Full=NAD-specific glutamate dehydrogenase; Short=NAD-GDH	45.73	1.65187e+06	1.11236e+06	1.25436e+06	2.19731e+06	724217	3.03261e+06	1.21015e+06	2.1141e+06	20.6557	20.0852	20.2585	21.0673	19.4661	21.5321	20.1	20.9	0.118	0.928118	0.518	0.768	1.7	Y	C	5.21	gluD	26463
gi|446163733|ref|WP_000241588.1|	MULTISPECIES: Asp23/Gls24 family envelope stress response protein [Staphylococcus]	13.27	339069	236672	236672	143498	477131	85202	350957	155124	18.3712	17.8525	17.8525	17.1307	18.864	16.3786	18.4	17.1	0.0791	1.10182	0.429	-1.24	-2.37	N	C	6.83	SAR1603	26447.4
gi|81650564|sp|Q6GEG1.1|MOEA_STAAR	RecName: Full=Molybdopterin molybdenumtransferase; Short=MPT Mo-transferase	44.95	704220	994023	1.91704e+06	2.69059e+06	937222	1.18416e+06	1.18616e+06	1.62292e+06	19.4257	19.9229	20.8705	21.3595	19.838	20.1754	20	20.5	0.309	0.510042	0.579	0.441	1.36	N	C	5.34	moeA	26388.5
gi|60389449|sp|Q6GHK3.1|ACP_STAAR	RecName: Full=Acyl carrier protein; Short=ACP	8.54	295599	804685	80468.5	76233.3	289687	490994	221918	457304	18.1733	19.6181	16.2961	16.2181	18.1441	18.9053	17.5	18.2	0.284	0.546682	0.579	0.709	1.64	Y	C	3.94	acpP	25985.7
gi|81650934|sp|Q6GG06.1|ACCD_STAAR	RecName: Full=Acetyl-coenzyme A carboxylase carboxyl transferase subunit beta; Short=ACCase subunit beta; Short=Acetyl-CoA carboxylase carboxyltransferase subunit beta	31.85	295599	402343	1.20703e+06	919284	937222	505435	813283	609021	18.1733	18.6181	20.203	19.8102	19.838	18.9472	19.4	19.1	0.593	0.226945	0.786	-0.28	-1.21	Y	C	8.41	accD	25534.8
gi|52782869|sp|Q6GGB9.1|GRPE_STAAR	RecName: Full=Protein GrpE; AltName: Full=HSP-70 cofactor	23.99	1.39105e+06	1.08869e+06	355008	538118	85202	144410	610421	590407	20.4077	20.0542	18.4375	19.0376	16.3786	17.1398	18.4	18.7	0.565	0.247952	0.772	0.336	1.26	Y	C	4.42	grpE	25444.8
gi|446604398|ref|WP_000681744.1|	MULTISPECIES: asparaginase [Staphylococcus]	35.57	512951	970356	497012	1.4574e+06	1.70404e+06	1.40078e+06	904667	1.27618e+06	18.9685	19.8882	18.9229	20.475	20.7005	20.4178	19.5	20.3	0.143	0.844664	0.577	0.73	1.66	N	C	5.93	SAR1487	25433.4
gi|446753799|ref|WP_000831055.1|	LCP family protein, exported protein, SAR2394	34.72	686832	17987.1	1.32536e+06	672647	621974	99643	878057	263426	19.3896	14.1347	20.338	19.3595	19.2465	16.6045	19.7	16.7	0.000494	3.30627	0.0132	-2.96	-7.77	Y	CM	9.11	lcpC	25289.7
gi|81696440|sp|Q6GEC9.1|Y2389_STAAR	RecName: Full=Putative 2-hydroxyacid dehydrogenase SAR2389	34.65	460786	260339	1.65671e+06	2.69059e+06	502692	505435	873394	1.15212e+06	18.8137	17.99	20.6599	21.3595	18.9393	18.9472	19.5	19.4	0.939	0.0273344	0.975	-0.0387	-1.03	N	C	5.14	SAR2389	25206.2
gi|56749033|sp|Q6GHI2.1|HSLV_STAAR	RecName: Full=ATP-dependent protease subunit HslV	19.56	460786	284007	260339	186099	741257	303261	487461	257789	18.8137	18.1156	17.99	17.5057	19.4996	18.2102	18.8	17.9	0.178	0.74958	0.579	-0.824	-1.77	N	C	4.74	hslV	24921.3
gi|446644819|ref|WP_000722165.1|	bifunctional phosphopantothenoylcysteine decarboxylase/phosphopantothenate--cysteine ligase CoaBC [Staphylococcus]	44.11	1.04329e+06	54434.6	1.4437e+06	448431	792378	112640	1.09312e+06	205169	19.9927	15.7322	20.4613	18.7745	19.5958	16.7814	20	17.1	0.000108	3.96658	0.00363	-2.92	-7.57	Y	C	5.68	coaBC	24781.7
gi|446574694|ref|WP_000652040.1|	MULTISPECIES: aminotransferase class I/II-fold pyridoxal phosphate-dependent enzyme [Staphylococcus]	45.5	1.04329e+06	1.25436e+06	1.39637e+06	1.52467e+06	937222	1.34301e+06	1.12563e+06	1.37401e+06	19.9927	20.2585	20.4132	20.5401	19.838	20.357	20.1	20.4	0.484	0.315155	0.702	0.304	1.23	N	C	5.27	SAR1282	24739
gi|446467119|ref|WP_000544973.1|	MULTISPECIES: type 1 glutamine amidotransferase [Staphylococcus]	27.43	321681	89935.4	1.25436e+06	941706	451570	187733	675871	406458	18.2953	16.4566	20.2585	19.8449	18.7846	17.5183	19.1	17.9	0.0578	1.23807	0.378	-1.17	-2.25	Y	C	5.71	SAR1982	24639.9
gi|60389640|sp|Q6GKH9.1|BUTA_STAAR	RecName: Full=Diacetyl reductase [(S)-acetoin forming]; AltName: Full=Acetoin(diacetyl) reductase; Short=AR; AltName: Full=Meso-2,3-butanediol dehydrogenase	27.2	399928	260339	497012	695069	1.10763e+06	7220.51	668188	320876	18.6094	17.99	18.9229	19.4068	20.079	12.8179	19.2	16.7	0.02	1.69897	0.199	-2.47	-5.52	N	C	5.04	butA	24565.7
gi|56749751|sp|Q6GIN2.1|UVRA_STAAR	RecName: Full=UvrABC system protein A; Short=UvrA protein; AltName: Full=Excinuclease ABC subunit A	105.3	2.60822e+06	2.60339e+06	2.60339e+06	3.13902e+06	2.38566e+06	4.62112e+06	2.53242e+06	3.45451e+06	21.3146	21.312	21.312	21.5819	21.186	22.1398	21.3	21.7	0.28	0.552842	0.579	0.407	1.33	Y	C	6.06	uvrA	24049.6
gi|446189179|ref|WP_000267034.1|	MULTISPECIES: hypothetical protein [Bacteria]	6.56	208658	568013	56801.3	53811.8	204485	346584	156648	322803	17.6708	19.1156	15.7936	15.7156	17.6416	18.4028	17	17.7	0.314	0.50307	0.579	0.709	1.64	Y	CM	7.86	SAR2016	23879.3
gi|81650673|sp|Q6GF05.1|MAZF_STAAR	RecName: Full=Endoribonuclease MazF; AltName: Full=Toxin MazF; AltName: Full=mRNA interferase MazF	13.46	486868	970356	48517.8	605382	426010	765374	320465	780371	18.8932	19.8882	15.5662	19.2075	18.7005	19.5458	17.7	19.5	0.00838	2.07676	0.106	1.83	3.55	N	C	9.55	mazF	23808.7
gi|73920277|sp|Q6GHH5.1|ISPT_STAAR	RecName: Full=Isoprenyl transferase	29.83	1.47799e+06	591680	426010	470853	213005	361025	705669	474520	20.4952	19.1745	18.7005	18.8449	17.7005	18.4617	19	18.8	0.81	0.091515	0.91	-0.138	-1.1	N	C	7.75	uppS	23656.4
gi|56749423|sp|Q6GJC8.1|RL7_STAAR	RecName: Full=50S ribosomal protein L7/L12	12.73	243434	284007	378675	672647	281167	101087	301092	352580	17.8932	18.1156	18.5306	19.3595	18.1011	16.6252	18.2	18	0.829	0.0814455	0.922	-0.142	-1.1	Y	C	4.63	rplL	23652.2
gi|447000427|ref|WP_001077683.1|	MULTISPECIES: GTP pyrophosphokinase family protein [Staphylococcus]	25.22	765079	639015	852020	1.39014e+06	170404	187733	595834	738962	19.5452	19.2855	19.7005	20.4068	17.3786	17.5183	18.9	19.1	0.718	0.143876	0.848	0.195	1.15	N	C	5.92	SAR0973	23625.5
gi|446158863|ref|WP_000236718.1|	MULTISPECIES: ribosome biogenesis GTPase YlqF [Staphylococcus]	33.36	486868	355008	1.04136e+06	1.25561e+06	809419	1.06863e+06	779215	893084	18.8932	18.4375	19.99	20.26	19.6265	20.0273	19.5	19.6	0.884	0.0535477	0.952	0.0717	1.05	N	C	9.16	SAR1219	23357.8
gi|56749018|sp|Q6GG32.1|ENGB_STAAR	RecName: Full=Probable GTP-binding protein EngB	22.66	721609	426010	686349	941706	178924	303261	528961	556992	19.4609	18.7005	19.3886	19.8449	17.449	18.2102	18.8	18.9	0.788	0.103474	0.894	0.152	1.11	N	C	6.84	engB	23343.4
gi|447011727|ref|WP_001088983.1|	MULTISPECIES: BCCT family transporter [Staphylococcus]	60.53	1.86923e+06	5.08845e+06	508845	482064	1.83184e+06	3.10482e+06	1.4033e+06	2.89178e+06	20.834	22.2788	18.9569	18.8789	20.8049	21.5661	20.2	20.9	0.112	0.950782	0.508	0.709	1.64	Y	CM	9.17	opuD1	23183.6
gi|446234916|ref|WP_000312771.1|	MULTISPECIES: NFACT family protein [Staphylococcus]	65.81	1.9127e+06	1.04136e+06	1.08869e+06	1.9731e+06	1.53364e+06	620964	1.51167e+06	1.21181e+06	20.8672	19.99	20.0542	20.912	20.5485	19.2441	20.5	20	0.359	0.444906	0.579	-0.441	-1.36	N	C	8.72	SAR1184	22970.3
gi|56748592|sp|Q6GGU3.1|AROC_STAAR	RecName: Full=Chorismate synthase; Short=CS; AltName: Full=5-enolpyruvylshikimate-3-phosphate phospholyase	42.95	1.21717e+06	1.25436e+06	994023	874441	681616	447671	964270	858825	20.2151	20.2585	19.9229	19.738	19.3786	18.7721	19.8	19.6	0.599	0.222573	0.79	-0.249	-1.19	N	C	5.46	aroC	22451
gi|446211279|ref|WP_000289134.1|	MULTISPECIES: GTP pyrophosphokinase family protein [Staphylococcus]	27.16	286905	473344	497012	426010	1.02242e+06	722051	602113	540468	18.1302	18.8525	18.9229	18.7005	19.9636	19.4617	19	19	0.999	0.000434512	1	-0.000632	-1	N	C	5.79	SAR2586	22169.1
gi|447199315|ref|WP_001276571.1|	MULTISPECIES: rhodanese-like domain-containing protein [Staphylococcus]	14.79	434704	1.18336e+06	118336	112108	426010	722051	326350	672506	18.7297	20.1745	16.8525	16.7745	18.7005	19.4617	18.1	18.8	0.245	0.610834	0.579	0.709	1.64	Y	CM	9.96	SAR1611	22065.6
gi|60389638|sp|Q6GJR7.1|AHPC_STAAR	RecName: Full=Alkyl hydroperoxide reductase C; AltName: Full=Peroxiredoxin; AltName: Full=Thioredoxin peroxidase	20.96	730303	568013	284007	291480	366368	288820	460226	382771	19.4781	19.1156	18.1156	18.153	18.4829	18.1398	18.7	18.5	0.698	0.156145	0.836	-0.223	-1.17	Y	C	4.88	ahpC	21957.3
gi|445933972|ref|WP_000011827.1|	MULTISPECIES: hypothetical protein [Staphylococcus]	32.85	956349	2.60339e+06	260339	246637	937222	1.58851e+06	717970	1.47951e+06	19.8672	21.312	17.99	17.912	19.838	20.5992	19.2	19.9	0.165	0.782516	0.579	0.709	1.64	Y	E	6.76	SAR1335	21856
gi|446081722|ref|WP_000159577.1|	MULTISPECIES: rRNA pseudouridine synthase [Staphylococcus]	27.95	869408	307674	378675	829598	579373	1.21305e+06	609152	783439	19.7297	18.231	18.5306	19.6621	19.1441	20.2102	19.1	19.4	0.687	0.163043	0.828	0.233	1.18	N	C	9.31	rluB	21794.4
gi|446672039|ref|WP_000749385.1|	MULTISPECIES: CHAP domain-containing protein; exported protein SAR0809 [Staphylococcus]	30.29	765079	402343	544346	538118	630495	127081	646640	355847	19.5452	18.6181	19.0542	19.0376	19.2661	16.9554	19.3	18.2	0.0788	1.10347	0.429	-1.08	-2.12	N	E	10	SAR0809	21348.3
gi|446877976|ref|WP_000955232.1|	MULTISPECIES: ribosome assembly RNA-binding protein YhbY [Staphylococcus]	11.05	399928	57984.7	158570	5493.29	144843	35380.5	234447	32952.8	18.6094	15.8234	17.2748	12.4235	17.1441	15.1107	17.7	14.5	0.000571	3.24336	0.0138	-3.22	-9.34	N	C	5.59	SAR1672	21216.9
gi|56749676|sp|Q6GG65.1|TGT_STAAR	RecName: Full=Queuine tRNA-ribosyltransferase; AltName: Full=Guanine insertion enzyme; AltName: Full=tRNA-guanine transglycosylase	43.28	399928	229572	1.72771e+06	1.41256e+06	604934	1.58851e+06	910856	1.07688e+06	18.6094	17.8086	20.7204	20.4299	19.2064	20.5992	19.5	19.6	0.848	0.0716041	0.931	0.1	1.07	N	C	5.93	tgt	21045.7
gi|81651168|sp|Q6GH31.1|FEMA_STAAR	Aminoacyltransferase FemA; AltName: Full=Factor essential for expression of methicillin resistance A; AltName: Full=N-acetylmuramoyl-L-alanyl-D-glutamyl-L-lysyl-(N6-glycyl)-D-alanyl-D-alanine-diphosphoundecaprenyl-N-acetylglucosamine:glycine glycyltransferase	49.12	956349	402343	1.20703e+06	672647	937222	83757.9	1.03353e+06	386249	19.8672	18.6181	20.203	19.3595	19.838	16.3539	20	18.1	0.00436	2.36051	0.0621	-1.86	-3.63	Y	C	6.94	femA	21041
gi|56749233|sp|Q6GHD9.1|MUTL_STAAR	RecName: Full=DNA mismatch repair protein MutL	76.82	4.60786e+06	260339	184604	190583	27264.6	92422.5	1.60658e+06	181115	22.1357	17.99	17.4941	17.5401	14.7347	16.496	18.1	17.3	0.367	0.435334	0.581	-0.779	-1.72	N	C	5.27	mutL	20913.5
gi|81827986|sp|Q6GFG4.1|FTN_STAAR	RecName: Full=Bacterial non-heme ferritin	19.59	956349	11833.6	260339	1121.08	8520.2	7220.51	408403	6725.06	19.8672	13.5306	17.99	10.1307	13.0567	12.8179	17	12.2	0.000138	3.86012	0.00434	-4.81	-28.1	Y	C	4.64	ftnA	20847.5
gi|73919889|sp|Q6GD92.1|MNME_STAAR	RecName: Full=tRNA modification GTPase MnmE	51.31	869408	1.27803e+06	1.3017e+06	1.09866e+06	1.02242e+06	635405	1.06451e+06	1.00403e+06	19.7297	20.2855	20.312	20.0673	19.9636	19.2773	20	19.9	0.788	0.103474	0.894	-0.125	-1.09	N	C	4.57	mnmE	20746.6
gi|446898091|ref|WP_000975347.1|	poly(ribitol-phosphate) beta-N-acetylglucosaminyltransferase	66.29	512951	24850.6	591680	73991.2	2.98207e+06	30326.1	1.36223e+06	43056	18.9685	14.601	19.1745	16.1751	21.5079	14.8883	19.9	15.2	3.14e-06	5.50307	0.000172	-4.66	-25.3	Y	C	6.24	tarS	20549.6
gi|81828019|sp|Q6GH06.1|CSPA_STAAR	RecName: Full=Cold shock protein CspA	7.32	199964	544346	54434.6	51569.6	195965	332143	150121	309353	17.6094	19.0542	15.7322	15.6542	17.5802	18.3414	17	17.7	0.318	0.497573	0.579	0.709	1.64	Y	C	4.51	cspA	20508.3
gi|56749043|sp|Q6GJF9.1|HSLO_STAAR	RecName: Full=33 kDa chaperonin; AltName: Full=Heat shock protein 33 homolog; Short=HSP33	31.8	347763	520679	1.42003e+06	2.69059e+06	187444	231056	651747	1.14744e+06	18.4077	18.99	20.4375	21.3595	17.5161	17.8179	18.8	19.4	0.26	0.585027	0.579	0.602	1.52	N	C	4.96	hslO	20495.2
gi|447069506|ref|WP_001146762.1|	MULTISPECIES: carboxymuconolactone decarboxylase family protein [Staphylococcus]	16.45	382539	544346	284007	336324	332288	852020	332945	577563	18.5452	19.0542	18.1156	18.3595	18.3421	19.7005	18.3	19	0.226	0.645892	0.579	0.704	1.63	N	C	5.57	SAR2561	20239.8
gi|60390010|sp|Q6GJB4.1|ILVE_STAAR	RecName: Full=Probable branched-chain-amino-acid aminotransferase; Short=BCAT	40.01	486868	497012	662682	762333	1.27803e+06	620964	809193	626769	18.8932	18.9229	19.338	19.5401	20.2855	19.2441	19.5	19.2	0.6	0.221849	0.79	-0.27	-1.21	Y	C	4.84	ilvE	20224.8
gi|446878541|ref|WP_000955797.1|	MULTISPECIES: bifunctional acetaldehyde-CoA/alcohol dehydrogenase [Staphylococcus]	94.94	3.65151e+06	3.31341e+06	1.49103e+06	964128	596414	1.01087e+06	1.91299e+06	1.7628e+06	21.8001	21.6599	20.5079	19.8789	19.186	19.9472	20.5	20.5	0.995	0.00217692	1	-0.00266	-1	N	C	5.73	adhE	20149.4
gi|447102956|ref|WP_001180212.1|	MULTISPECIES: NADP-dependent oxidoreductase [Staphylococcus]	36.31	12171.7	66268.2	1.63304e+06	1.30045e+06	545293	1.58851e+06	730167	985077	13.5712	16.016	20.6391	20.3106	19.0567	20.5992	17.8	19	0.0698	1.15614	0.41	1.22	2.33	N	C	5.17		20109.3
gi|446763309|ref|WP_000840565.1|	MULTISPECIES: class I SAM-dependent methyltransferase [Staphylococcus]	35.95	738997	473344	1.08869e+06	1.9731e+06	332288	274379	719992	906941	19.4952	18.8525	20.0542	20.912	18.3421	18.0658	19.3	19.3	0.969	0.0136762	0.989	-0.0204	-1.01	N	C	5.08	SAR1790	20027.6
gi|446665494|ref|WP_000742840.1|	MULTISPECIES: nucleoid occlusion protein; DNA-binding protein [Staphylococcus]	32.23	452092	331341	1.18336e+06	426010	298207	122749	644553	293366	18.7863	18.338	20.1745	18.7005	18.186	16.9053	19	18	0.0795	1.09963	0.429	-1.07	-2.1	N	C	6.43	SAR2795	19998.5
gi|56749728|sp|Q6GEL6.1|TRUA_STAAR	RecName: Full=tRNA pseudouridine synthase A; AltName: Full=tRNA pseudouridine(38-40) synthase; AltName: Full=tRNA pseudouridylate synthase I; AltName: Full=tRNA-uridine isomerase I	30.92	121717	686349	1.65671e+06	1.27803e+06	59641.4	101087	612688	688489	16.8932	19.3886	20.6599	20.2855	15.864	16.6252	17.8	18.8	0.153	0.815309	0.579	0.961	1.95	N	C	8.6	truA	19815.3
gi|446811238|ref|WP_000888494.1|	MULTISPECIES: protein-serine/threonine phosphatase Stp1 [Staphylococcus]	28.03	391234	544346	473344	1.05381e+06	800899	1.01087e+06	555159	869677	18.5777	19.0542	18.8525	20.0072	19.6113	19.9472	19	19.7	0.205	0.688246	0.579	0.656	1.58	N	C	5.08	SAR1195	19805.9
gi|56749419|sp|Q6GI64.1|RF3_STAAR	RecName: Full=Peptide chain release factor 3; Short=RF-3	59.53	817243	923021	1.98805e+06	1.12108e+06	698656	519876	1.16798e+06	854659	19.6404	19.816	20.9229	20.0965	19.4142	18.9878	20	19.6	0.448	0.348722	0.664	-0.359	-1.28	Y	C	4.9	prfC	19620.1
gi|71153709|sp|Q6GFT9.1|ROT_STAAR	RecName: Full=HTH-type transcriptional regulator rot; AltName: Full=Repressor of toxins	19.4	565115	639015	307674	1.03139e+06	264126	1.01087e+06	378972	893759	19.1082	19.2855	18.231	19.9762	18.0109	19.9472	18.5	19.7	0.0282	1.54975	0.257	1.29	2.44	N	CM	5.68	rot	19534.6
gi|81651294|sp|Q6GHP6.1|SEPF_STAAR	RecName: Full=Cell division protein SepF	20.98	312987	30767.4	473344	627804	443050	9386.66	409794	222653	18.2557	14.9091	18.8525	19.26	18.7571	13.1964	18.6	15.8	0.00408	2.38934	0.0597	-2.83	-7.13	Y	C	5.03	sepF	19532.6
gi|447176036|ref|WP_001253292.1|	MULTISPECIES: carbohydrate kinase [Staphylococcus]	34.95	556421	828353	639015	605382	852020	137190	682485	523642	19.0858	19.6599	19.2855	19.2075	19.7005	17.0658	19.4	18.6	0.254	0.595166	0.579	-0.713	-1.64	N	C	4.67	SAR2127	19527.5
gi|446833785|ref|WP_000911041.1|	MULTISPECIES: rod shape-determining protein MreC [Staphylococcus]	30.99	408622	402343	591680	1.90583e+06	809419	765374	603240	1.02452e+06	18.6404	18.6181	19.1745	20.862	19.6265	19.5458	19.1	19.7	0.322	0.492144	0.579	0.528	1.44	Y	CM	9.04	SAR1729	19465.6
gi|446052290|ref|WP_000130145.1|	MULTISPECIES: acetolactate synthase AlsS [Staphylococcus]	61.12	1.04329e+06	1.65671e+06	2.22472e+06	4.48431e+06	298207	505435	1.18874e+06	2.21548e+06	19.9927	20.6599	21.0852	22.0965	18.186	18.9472	19.8	20.6	0.0733	1.1349	0.422	0.813	1.76	N	C	4.78	SAR2297	19449.3
gi|446748277|ref|WP_000825533.1|	dipeptide ABC transporter glycylmethionine-binding lipoprotein [Staphylococcus aureus]	30.47	782467	2.13005e+06	213005	201794	766818	1.29969e+06	587430	1.21051e+06	19.5777	21.0225	17.7005	17.6225	19.5485	20.3097	18.9	19.7	0.185	0.732828	0.579	0.709	1.64	Y	CM	8.91	gmpC	19279
gi|81650908|sp|Q6GFW9.1|Y1817_STAAR	hypothetical protein	17.99	252128	37867.5	378675	3587.45	408969	46211.2	346591	29222.1	17.9438	15.2087	18.5306	11.8087	18.6416	15.496	18.4	14.2	6.32e-05	4.19928	0.00219	-4.2	-18.4	Y	CM	6.9	SAR1817	19265.8
gi|446462994|ref|WP_000540848.1|	hypothetical protein	60.9	1.30411e+06	17750.4	426010	269059	1.78924e+06	21661.5	1.17312e+06	102824	20.3146	14.1156	18.7005	18.0376	20.7709	14.4028	19.9	15.5	5.39e-05	4.26841	0.002	-4.41	-21.3	Y	C	9.67	SAR0287	19263.1
gi|446102378|ref|WP_000180233.1|	MULTISPECIES: HD domain-containing protein [Staphylococcus]	50.61	1.04329e+06	1.46737e+06	686349	1.09866e+06	1.19283e+06	794256	974155	1.12009e+06	19.9927	20.4848	19.3886	20.0673	20.186	19.5992	19.9	20.1	0.677	0.169411	0.821	0.195	1.14	N	C	5.66	SAR0611	19248.3
gi|56749416|sp|Q6GHH6.1|RRF_STAAR	RecName: Full=Ribosome-recycling factor; Short=RRF; AltName: Full=Ribosome-releasing factor	20.34	426010	182238	591680	1.21076e+06	153364	678728	390351	690577	18.7005	17.4755	19.1745	20.2075	17.2266	19.3725	18.4	19	0.316	0.500313	0.579	0.651	1.57	N	C	5.04	frr	19191.3
gi|446276259|ref|WP_000354114.1|	MULTISPECIES: YggT family protein [Staphylococcus]	11.24	286905	781018	78101.8	73991.2	281167	476553	215391	443854	18.1302	19.575	16.2531	16.1751	18.1011	18.8623	17.5	18.2	0.286	0.543634	0.579	0.709	1.64	Y	CM	9.05	SAR1166	19162.9	TM	2
gi|447173083|ref|WP_001250339.1|	MULTISPECIES: lipid II isoglutaminyl synthase subunit MurT [Staphylococcus]	49.17	825937	236672	1.32536e+06	919284	656055	765374	935786	640443	19.6557	17.8525	20.338	19.8102	19.3235	19.5458	19.8	19.1	0.192	0.716699	0.579	-0.703	-1.63	Y	C	6.35	murT	19031.6
gi|56749230|sp|Q6GGZ0.1|MURG_STAAR	RecName: Full=UDP-N-acetylglucosamine--N-acetylmuramyl-(pentapeptide) pyrophosphoryl-undecaprenol N-acetylglucosamine transferase; AltName: Full=Undecaprenyl-PP-MurNAc-pentapeptide-UDPGlcNAc GlcNAc transferase	39.73	1.21717e+06	402343	804685	470853	238566	173292	753474	348829	20.2151	18.6181	19.6181	18.8449	17.864	17.4028	19.2	18.3	0.105	0.978811	0.493	-0.944	-1.92	Y	C	8.93	murG	18964.9
gi|446089680|ref|WP_000167535.1|	MULTISPECIES: protoporphyrinogen oxidase [Staphylococcus]	52	330375	260339	2.60339e+06	2.15247e+06	11928.3	95310.7	981899	836040	18.3337	17.99	21.312	21.0376	13.5421	16.5404	17.7	18.5	0.269	0.570248	0.579	0.793	1.73	Y	C	6.63	hemY	18882.7
gi|446959402|ref|WP_001036658.1|	Putative Cys/Met metabolism; aminotransferase class V-fold PLP-dependent enzyme [Staphylococcus]	41.24	330375	213005	875687	874441	1.10763e+06	577640	771229	555029	18.3337	17.7005	19.7401	19.738	20.079	19.1398	19.4	18.9	0.325	0.488117	0.579	-0.525	-1.44	N	C	5.47	SAR0460	18701
gi|56749036|sp|Q6GHM6.1|KGUA_STAAR	RecName: Full=Guanylate kinase; AltName: Full=GMP kinase	24.01	356457	355008	402343	426010	587894	548758	448898	443259	18.4434	18.4375	18.6181	18.7005	19.1652	19.0658	18.7	18.7	0.989	0.00480371	1	-0.0076	-1.01	N	C	5.33	gmk	18696.3
gi|447147784|ref|WP_001225040.1|	zinc metalloproteinase aureolysin [Staphylococcus]	56.29	1.13023e+06	875687	307674	807177	1.70404e+06	1.4441e+06	1.04731e+06	1.04232e+06	20.1082	19.7401	18.231	19.6225	20.7005	20.4617	19.7	19.9	0.598	0.223299	0.79	0.262	1.2	N	E	5.02	aur	18605.7
gi|447031083|ref|WP_001108339.1|	MULTISPECIES: bifunctional folylpolyglutamate synthase/dihydrofolate synthase [Staphylococcus]	47.83	1.21717e+06	1.06502e+06	497012	358745	937222	115528	883801	513099	20.2151	20.0225	18.9229	18.4526	19.838	16.8179	19.7	18.4	0.0507	1.29499	0.356	-1.23	-2.34	N	C	4.82	folC	18478
gi|446539539|ref|WP_000616885.1|	MULTISPECIES: phosphomevalonate kinase [Staphylococcus]	40.19	591197	473344	520679	941706	1.10763e+06	1.11196e+06	739834	842336	19.1733	18.8525	18.99	19.8449	20.079	20.0847	19.4	19.6	0.719	0.143271	0.848	0.18	1.13	N	C	6.06	mvaK2	18408.4
gi|447178198|ref|WP_001255454.1|	MULTISPECIES: threonine synthase [Staphylococcus]	37.81	312987	378675	828353	1.41256e+06	937222	361025	692854	717420	18.2557	18.5306	19.6599	20.4299	19.838	18.4617	19.3	19.1	0.842	0.0746879	0.927	-0.11	-1.08	N	C	5.61	thrC	18324.6
gi|81650371|sp|Q6GDQ0.1|CLPL_STAAR	RecName: Full=ATP-dependent Clp protease ATP-binding subunit ClpL	77.94	1.56493e+06	1.79871e+06	1.5147e+06	1.86099e+06	1.19283e+06	1.05419e+06	1.42415e+06	1.5713e+06	20.5777	20.7785	20.5306	20.8276	20.186	20.0077	20.4	20.5	0.798	0.0979971	0.901	0.107	1.08	N	C	4.99	clpL	18272.4
gi|446085665|ref|WP_000163520.1|	MULTISPECIES: aspartate-semialdehyde dehydrogenase [Staphylococcus]	36.23	199964	175137	568013	941706	1.19283e+06	1.18416e+06	653602	767002	17.6094	17.4181	19.1156	19.8449	20.186	20.1754	19	19.1	0.742	0.129596	0.864	0.176	1.13	N	C	4.96	asd	18040.3
gi|446448823|ref|WP_000526678.1|	MULTISPECIES: 2-succinyl-5-enolpyruvyl-6-hydroxy-3-cyclohexene-1-carboxylic-acid synthase [Staphylococcus]	63.12	1.47799e+06	544346	828353	1.03139e+06	1.10763e+06	534317	1.13799e+06	703352	20.4952	19.0542	19.6599	19.9762	20.079	19.0273	20.1	19.4	0.156	0.806875	0.579	-0.725	-1.65	N	C	6.04	menD	18029
gi|446524700|ref|WP_000602046.1|	MULTISPECIES: ABC-F family ATP-binding cassette domain-containing protein [Staphylococcus]	74.41	1.65187e+06	1.3017e+06	615348	2.19731e+06	1.70404e+06	1.58851e+06	1.32375e+06	1.69584e+06	20.6557	20.312	19.231	21.0673	20.7005	20.5992	20.2	20.7	0.33	0.481486	0.579	0.464	1.38	N	C	5.26	SAR2134	17790
gi|446612678|ref|WP_000690024.1|	MULTISPECIES: N-acetyl-alpha-D-glucosaminyl L-malate synthase BshA [Staphylococcus]	42.77	556421	970356	1.2307e+06	1.07624e+06	485651	433230	757589	826607	19.0858	19.8882	20.231	20.0376	18.8896	18.7248	19.4	19.6	0.767	0.115205	0.88	0.148	1.11	N	C	5.67	bshA	17713.1
gi|81651261|sp|Q6GHH3.1|Y1238_STAAR	RecName: Full=Putative zinc metalloprotease SAR1238	48.11	1.13023e+06	3.07674e+06	307674	291480	1.10763e+06	1.87733e+06	848510	1.74852e+06	20.1082	21.553	18.231	18.153	20.079	20.8403	19.5	20.2	0.15	0.823909	0.579	0.709	1.64	Y	CM	9.1	SAR1238	17636.9	TM	4
gi|81828100|sp|Q6GK93.1|HPTR_STAAR	RecName: Full=Transcriptional regulatory protein HptR	29.59	199964	194071	1.32536e+06	9192.84	34932.8	59208.1	520087	87490.7	17.6094	17.5662	20.338	13.1663	15.0923	15.8535	17.7	15.5	0.0578	1.23807	0.378	-2.15	-4.44	N	CM	6.04	hptR	17576.4
gi|81170601|sp|Q6GHI4.1|TRMFO_STAAR	RecName: Full=Methylenetetrahydrofolate--tRNA-(uracil-5-)-methyltransferase TrmFO; AltName: Full=Folate-dependent tRNA (uracil-5-)-methyltransferase; AltName: Full=Folate-dependent tRNA(M-5-U54)-methyltransferase	48.33	678138	994023	994023	1.43498e+06	852020	1.1986e+06	841394	1.2092e+06	19.3712	19.9229	19.9229	20.4526	19.7005	20.1929	19.7	20.2	0.254	0.595166	0.579	0.525	1.44	N	C	5.57	trmFO	17409.3
gi|81651148|sp|Q6GGZ6.1|ODO2_STAAR	Dihydrolipoyllysine-residue succinyltransferase component of 2-oxoglutarate dehydrogenase complex; AltName: Full=2-oxoglutarate dehydrogenase complex component E2; Short=OGDC-E2; AltName: Full=Dihydrolipoamide succinyltransferase component of 2-oxoglutarate dehydrogenase complex	46.74	408622	224839	229572	73991.2	1.78924e+06	1.06863e+06	809145	455822	18.6404	17.7785	17.8086	16.1751	20.7709	20.0273	19.1	18	0.0748	1.1261	0.422	-1.08	-2.11	N	C	4.89	odhB	17311.6
gi|446650077|ref|WP_000727423.1|	MULTISPECIES: YlxR family protein [Staphylococcus]	11.03	121717	139637	66268.2	150225	383409	476553	190465	255471	16.8932	17.0913	16.016	17.1968	18.5485	18.8623	17.2	17.7	0.414	0.383	0.633	0.564	1.48	N	C	9.68	SAR1243	17267.9
gi|446060617|ref|WP_000138472.1|	MULTISPECIES: recombinase RecT [Staphylococcus]	35.31	217352	497012	497012	538118	1.10763e+06	895343	607330	643491	17.7297	18.9229	18.9229	19.0376	20.079	19.7721	18.9	19.2	0.541	0.266803	0.757	0.334	1.26	N	C	4.77	SAR2085	17199.9
gi|81696461|sp|Q6GFH3.1|VRAR_STAAR	RecName: Full=Response regulator protein VraR	23.54	495562	497012	198805	246637	519732	534317	404700	425989	18.9187	18.9229	17.601	17.912	18.9874	19.0273	18.5	18.6	0.837	0.0772745	0.924	0.118	1.09	N	C	5.47	vraR	17192
gi|447009479|ref|WP_001086735.1|	MULTISPECIES: tRNA (adenosine(37)-N6)-threonylcarbamoyltransferase complex dimerization subunit type 1 TsaB [Staphylococcus]	24.48	495562	473344	568013	1.00897e+06	178924	288820	414167	590378	18.9187	18.8525	19.1156	19.9445	17.449	18.1398	18.5	19	0.394	0.404504	0.615	0.485	1.4	N	C	5.02	SAR2138	16918.6
gi|59798275|sp|Q6GG70.1|RELA_STAAR	RecName: Full=GTP pyrophosphokinase; AltName: Full=(p)ppGpp synthase; AltName: Full=ATP:GTP 3'-pyrophosphotransferase; AltName: Full=ppGpp synthase I	84.46	756385	284007	875687	964128	2.64126e+06	2.02174e+06	1.42444e+06	1.08996e+06	19.5288	18.1156	19.7401	19.8789	21.3328	20.9472	20.2	19.6	0.252	0.598599	0.579	-0.553	-1.47	N	C	8.37	relA	16865.3
gi|446570772|ref|WP_000648118.1|	MULTISPECIES: YtxH domain-containing protein [Staphylococcus]	13.2	295599	804685	80468.5	76233.3	289687	490994	221918	457304	18.1733	19.6181	16.2961	16.2181	18.1441	18.9053	17.5	18.2	0.284	0.546682	0.579	0.709	1.64	Y	E	5.84	SAR1930	16812
gi|446708773|ref|WP_000786119.1|	YhgE/Pip domain-containing protein, membrane protein	108.79	1.21717e+06	710016	1.5147e+06	1.34529e+06	2.64126e+06	1.4441e+06	1.79104e+06	1.16647e+06	20.2151	19.4375	20.5306	20.3595	21.3328	20.4617	20.7	20.1	0.164	0.785156	0.579	-0.607	-1.52	Y	CM	9.33	SAR2722	16463.3	TM	6
gi|446658517|ref|WP_000735863.1|	MULTISPECIES: homoserine dehydrogenase [Staphylococcus]	46.83	356457	402343	497012	852020	1.44843e+06	447671	767301	567345	18.4434	18.6181	18.9229	19.7005	20.4661	18.7721	19.3	19	0.664	0.177832	0.815	-0.247	-1.19	N	C	5.23	SAR1338	16384.8
gi|56749733|sp|Q6GFZ2.1|THII_STAAR	RecName: Full=Probable tRNA sulfurtransferase; AltName: Full=Sulfur carrier protein ThiS sulfurtransferase; AltName: Full=Thiamine biosynthesis protein ThiI; AltName: Full=tRNA 4-thiouridine synthase	46.26	408622	86385.3	1.39637e+06	291480	408969	52709.7	737986	143525	18.6404	16.3985	20.4132	18.153	18.6416	15.6858	19.2	16.7	0.000706	3.1512	0.0163	-2.49	-5.6	Y	C	6.54	thiI	15953
gi|78099123|sp|Q6GGD7.1|DNAG_STAAR	RecName: Full=DNA primase	69.23	860714	23193.9	1.32536e+06	1.39014e+06	1.10763e+06	2.16615e+06	1.0979e+06	1.19316e+06	19.7152	14.5015	20.338	20.4068	20.079	21.0467	20	18.7	0.0881	1.05502	0.449	-1.39	-2.63	N	C	4.96	dnaG	15858.7
gi|447037198|ref|WP_001114454.1|	MULTISPECIES: bifunctional DNA-formamidopyrimidine glycosylase/DNA-(apurinic or apyrimidinic site) lyase [Staphylococcus]	33.38	869408	1.75137e+06	331341	246637	383409	144410	528053	714140	19.7297	20.7401	18.338	17.912	18.5485	17.1398	18.9	18.6	0.647	0.189096	0.802	-0.275	-1.21	N	C	8.1	SAR1768	15819.4
gi|446754042|ref|WP_000831298.1|	MULTISPECIES: membrane protein [Staphylococcus]	25.78	730303	118336	284007	121076	178924	187733	397744	142382	19.4781	16.8525	18.1156	16.8856	17.449	17.5183	18.3	17.1	0.0818	1.08725	0.433	-1.26	-2.4	Y	CM	7.75	SAR2523	15428.4
gi|446771048|ref|WP_000848304.1|	MULTISPECIES: U32 family peptidase [Staphylococcus]	47.62	773773	1.01769e+06	1.11236e+06	2.13005e+06	315247	808697	733793	1.31881e+06	19.5616	19.9569	20.0852	21.0225	18.2661	19.6252	19.3	20.2	0.0694	1.15864	0.41	0.897	1.86	N	C	4.78	SAR1691	15409.3
gi|446751316|ref|WP_000828572.1|	MULTISPECIES: TetR/AcrR family transcriptional regulator [Staphylococcus]	21.86	130411	139637	733684	224216	144843	173292	336313	179048	16.9927	17.0913	19.4848	17.7745	17.1441	17.4028	17.9	17.4	0.515	0.288193	0.732	-0.451	-1.37	N	C	8.58	SAR2439	15384.8
gi|446538538|ref|WP_000615884.1|	Hypothetical phage protein	17.05	182576	248506	24850.6	23542.7	579373	418789	262267	230279	17.4781	17.9229	14.601	14.523	19.1441	18.6759	17.1	17	0.962	0.0168249	0.989	-0.0338	-1.02	N	C	5.24	SAR1533	15382.2
gi|76364125|sp|Q6GDH2.1|CLFB_STAAR	Clumping factor B; AltName: Full=Fibrinogen receptor B; AltName: Full=Fibrinogen-binding protein B; Flags: Precursor	92.94	825937	1.68037e+06	2.60339e+06	4.48431e+06	826459	3.32143e+06	1.4186e+06	3.16204e+06	19.6557	20.6803	21.312	22.0965	19.6566	21.6634	20.2	21.5	0.00495	2.30539	0.0679	1.27	2.41	N	CW	3.89	clfB	15263.6
gi|81650926|sp|Q6GFZ0.1|EZRA_STAAR	RecName: Full=Septation ring formation regulator EzrA	66.17	1.21717e+06	497012	1.42003e+06	1.18834e+06	357848	151631	998351	612328	20.2151	18.9229	20.4375	20.1805	18.449	17.2102	19.7	18.8	0.0855	1.06803	0.442	-0.929	-1.9	Y	CM	4.78	ezrA	15087.7
gi|447019225|ref|WP_001096481.1|	MULTISPECIES: polyprenyl synthetase family protein [Staphylococcus]	36.18	217352	426010	686349	403588	732737	505435	545479	445011	17.7297	18.7005	19.3886	18.6225	19.4829	18.9472	18.9	18.8	0.848	0.0716041	0.931	-0.11	-1.08	Y	C	9.18	SAR1479	15076.8
gi|446106376|ref|WP_000184231.1|	MULTISPECIES: hypothetical protein [Staphylococcus]	24.18	478174	1.3017e+06	130170	123319	468611	794256	358985	739757	18.8672	20.312	16.99	16.912	18.838	19.5992	18.2	18.9	0.235	0.628932	0.579	0.709	1.64	Y	CM	9.69	SAR2436	14846.4	TM	4
gi|446788363|ref|WP_000865619.1|	MULTISPECIES: DUF402 domain-containing protein [Staphylococcus]	25.43	652056	13017	473344	1233.19	4686.11	90978.4	376695	35076.2	19.3146	13.6681	18.8525	10.2682	12.1942	16.4732	16.8	13.5	0.0302	1.51999	0.269	-3.32	-9.97	Y	C	9.43	SAR0682	14813
gi|81650580|sp|Q6GEH9.1|TOP3_STAAR	DNA topoisomerase 3; AltName: Full=DNA topoisomerase III	81.46	956349	236672	1.20703e+06	132287	1.44843e+06	288820	1.20394e+06	219260	19.8672	17.8525	20.203	17.0133	20.4661	18.1398	20.2	17.7	0.000154	3.81248	0.0047	-2.51	-5.7	Y	C	9.53	topB	14779.5
gi|446610067|ref|WP_000687413.1|	MULTISPECIES: LysR family transcriptional regulator [Staphylococcus]	33.25	252128	205905	757351	582961	460091	823138	489857	537334	17.9438	17.6516	19.5306	19.153	18.8116	19.6508	18.8	18.8	0.92	0.0362122	0.966	0.0565	1.04	N	C	5.34	SAR0683	14732.5
gi|446056376|ref|WP_000134231.1|	MULTISPECIES: GTP cyclohydrolase FolE2 [Staphylococcus]	33.42	199964	113603	331341	336324	937222	563199	489509	337709	17.6094	16.7936	18.338	18.3595	19.838	19.1033	18.6	18.1	0.4	0.39794	0.618	-0.51	-1.42	N	C	5.03	folE2	14647.2
gi|81651512|sp|Q6GIL2.1|SECG_STAAR	RecName: Full=Probable protein-export membrane protein SecG	8.43	208658	284007	59168	26905.9	102242	173292	123356	161402	17.6708	18.1156	15.8525	14.7156	16.6416	17.4028	16.7	16.7	0.976	0.0105502	0.993	0.023	1.02	Y	CM	7.81	secG	14633	TM	2
gi|49242372|emb|CAG41084.1|	putative exonuclease [Staphylococcus aureus subsp. aureus MRSA252]	35.88	356457	236672	473344	695069	724217	303261	518006	411667	18.4434	17.8525	18.8525	19.4068	19.4661	18.2102	18.9	18.5	0.463	0.334419	0.678	-0.431	-1.35	Y	C	8.91	SAR2101	14437.2
gi|446943968|ref|WP_001021224.1|	MULTISPECIES: aldehyde dehydrogenase [Staphylococcus]	51.74	82593.7	224839	186971	21300.5	1.95965e+06	137190	743070	127776	16.3337	17.7785	17.5125	14.3786	20.9022	17.0658	18.2	16.4	0.0427	1.36957	0.327	-1.84	-3.58	Y	C	6.62	aldA2	14361.6
gi|54036476|sp|Q6GFV3.1|TRMB_STAAR	RecName: Full=tRNA (guanine-N(7)-)-methyltransferase; AltName: Full=tRNA (guanine(46)-N(7))-methyltransferase; AltName: Full=tRNA(m7G46)-methyltransferase	25.26	339069	87568.7	260339	269059	477131	26715.9	358846	127781	18.3712	16.4181	17.99	18.0376	18.864	14.7054	18.4	16.4	0.0163	1.78781	0.176	-2.02	-4.06	N	C	6.31	trmB	14206.1
gi|446961064|ref|WP_001038320.1|	DNA polymerase I [Staphylococcus aureus]	99.09	1.21717e+06	1.34903e+06	1.79871e+06	4.2601e+06	1.19283e+06	2.16615e+06	1.4029e+06	2.59176e+06	20.2151	20.3635	20.7785	22.0225	20.186	21.0467	20.4	21.1	0.0773	1.11182	0.427	0.751	1.68	Y	C	5.03	polA	14157.9
gi|446284367|ref|WP_000362222.1|	MULTISPECIES: DnaD domain-containing protein [Staphylococcus]	26.97	321681	186971	473344	538118	349328	332143	381451	352411	18.2953	17.5125	18.8525	19.0376	18.4142	18.3414	18.5	18.3	0.708	0.149967	0.844	-0.224	-1.17	N	C	6.47	SAR1464	14143.5
gi|68605635|sp|Q6GFF2.1|PCRA_STAAR	RecName: Full=ATP-dependent DNA helicase PcrA	83.94	617280	402343	710016	493275	2.21525e+06	1.1264e+06	1.18085e+06	674005	19.2356	18.6181	19.4375	18.912	21.079	20.1033	19.9	19.2	0.154	0.812479	0.579	-0.706	-1.63	Y	C	5.68	pcrA	14067.8
gi|81650380|sp|Q6GDR0.1|PTU3C_STAAR	RecName: Full=PTS system glucoside-specific EIICBA component; Includes: RecName: Full=Glucoside permease IIC component; AltName: Full=PTS system glucoside-specific EIIC component; Includes: RecName: Full=Glucoside-specific phosphotransferase enzyme IIB component; AltName: Full=PTS system glucoside-specific EIIB component; Includes: RecName: Full=Glucoside-specific phosphotransferase enzyme IIA co…	74.35	1.39105e+06	3.78675e+06	378675	358745	1.36323e+06	2.31056e+06	1.04432e+06	2.15202e+06	20.4077	21.8525	18.5306	18.4526	20.3786	21.1398	19.8	20.5	0.133	0.876148	0.55	0.709	1.64	Y	CM	6.46	glcB	14046	TM	8
gi|446669026|ref|WP_000746372.1|	MULTISPECIES: transposase [Staphylococcus]	19.67	556421	27217.3	260339	67264.7	9798.23	16607.2	275520	37029.7	19.0858	14.7322	17.99	16.0376	13.2583	14.0195	16.8	14.9	0.0485	1.31426	0.345	-1.85	-3.6	Y	C	10.06		14007.1
gi|446654744|ref|WP_000732090.1|	MULTISPECIES: YehR family lipoprotein [Staphylococcus]	17.29	321681	875687	87568.7	82959.8	315247	534317	241499	497655	18.2953	19.7401	16.4181	16.3401	18.2661	19.0273	17.7	18.4	0.275	0.560667	0.579	0.709	1.64	Y	CM	4.48	SAR2546	13967.6
gi|446826809|ref|WP_000904065.1|	MULTISPECIES: hypothetical protein [Staphylococcus]	20.42	260822	231939	331341	246637	238566	70761	276910	183112	17.9927	17.8234	18.338	17.912	17.864	16.1107	18.1	17.3	0.254	0.595166	0.579	-0.783	-1.72	Y	C	9.08	SAR2407	13560.7
gi|446051217|ref|WP_000129072.1|	MULTISPECIES: bacillithiol biosynthesis deacetylase BshB2 [Staphylococcus]	24.85	756385	130170	194071	717490	46861.1	158851	332439	335504	19.5288	16.99	17.5662	19.4526	15.5161	17.2773	17.5	17.9	0.644	0.191114	0.801	0.37	1.29	N	C	5.1	SAR0571	13377.8
gi|81650683|sp|Q6GF23.1|TSAD_STAAR	RecName: Full=tRNA N6-adenosine threonylcarbamoyltransferase; AltName: Full=N6-L-threonylcarbamoyladenine synthase; Short=t(6)A synthase; AltName: Full=t(6)A37 threonylcarbamoyladenosine biosynthesis protein TsaD; AltName: Full=tRNA threonylcarbamoyladenosine biosynthesis protein TsaD	36.9	139105	205905	568013	381167	766818	129969	491312	239014	17.0858	17.6516	19.1156	18.5401	19.5485	16.9878	18.6	17.7	0.214	0.669586	0.579	-0.857	-1.81	N	C	5	tsaD	13314.7
gi|446531144|ref|WP_000608490.1|	MULTISPECIES: dynamin family protein [Staphylococcus] sar1453	132.81	1.30411e+06	1.01769e+06	2.03538e+06	2.46637e+06	1.95965e+06	2.16615e+06	1.76638e+06	1.8834e+06	20.3146	19.9569	20.9569	21.234	20.9022	21.0467	20.7	20.7	0.958	0.0186345	0.987	0.0213	1.01	Y	C	5.06	sar1453	13300
gi|446060479|ref|WP_000138334.1|	penicillin-binding protein 2 [Staphylococcus aureus]	79.25	1.30411e+06	52067.9	1.27803e+06	515696	579373	12708.1	1.05384e+06	193491	20.3146	15.6681	20.2855	18.9762	19.1441	13.6335	19.9	16.1	4.08e-05	4.38934	0.0016	-3.82	-14.1	Y	CM	8.62	pbp2	13297.6
gi|60390006|sp|Q6GH30.1|FEMB_STAAR	RecName: Full=Aminoacyltransferase FemB; AltName: Full=Factor essential for expression of methicillin resistance B; AltName: Full=N-acetylmuramoyl-L-alanyl-D-glutamyl-L-lysyl-(N6-triglycine)-D-alanyl-D-alanine-diphosphoundecaprenyl-N-acetylglucosamine:glycine glycyltransferase	49.64	173882	172771	1.13603e+06	605382	647535	52709.7	652481	276954	17.4077	17.3985	20.1156	19.2075	19.3046	15.6858	18.9	17.4	0.0401	1.39686	0.316	-1.51	-2.85	Y	C	5.44	femB	13144.3
gi|73919345|sp|Q6GGH5.1|EX7L_STAAR	Exodeoxyribonuclease 7 large subunit;	50.86	738997	210638	686349	358745	579373	173292	668240	247558	19.4952	17.6844	19.3886	18.4526	19.1441	17.4028	19.3	17.8	0.0159	1.7986	0.176	-1.5	-2.82	Y	C	9.06	xseA	13138.8
gi|447169437|ref|WP_001246693.1|	iron-regulated surface determinant protein IsdD [Staphylococcus]	41.35	339069	402343	80468.5	269059	1.19283e+06	1.02531e+06	537455	565571	18.3712	18.6181	16.2961	18.0376	20.186	19.9676	18.3	18.9	0.332	0.478862	0.579	0.59	1.51	N	CM	8.69	isdD	12997.7
gi|60389624|sp|Q6GEX3.1|ATPE_STAAR	RecName: Full=ATP synthase epsilon chain; AltName: Full=ATP synthase F1 sector epsilon subunit; AltName: Full=F-ATPase epsilon subunit	14.83	417316	378675	92302.1	44843.1	68161.6	447671	192593	290397	18.6708	18.5306	16.4941	15.4526	16.0567	18.7721	17.1	17.6	0.511	0.291579	0.73	0.511	1.43	Y	C	5.57	atpC	12986.7
gi|81651695|sp|Q6GJB7.1|HCHA_STAAR	RecName: Full=Protein/nucleic acid deglycase HchA; AltName: Full=Maillard deglycase	32.17	373845	402343	307674	448431	570853	135746	417457	328840	18.5121	18.6181	18.231	18.7745	19.1228	17.0505	18.6	18.1	0.464	0.333482	0.678	-0.474	-1.39	N	C	5.02	hchA	12976.6
gi|447041452|ref|WP_001118708.1|	MULTISPECIES: nitrite reductase large subunit NirB [Staphylococcus]	88.64	1.21717e+06	1.15969e+06	1.98805e+06	2.01794e+06	208745	353805	1.13799e+06	1.17715e+06	20.2151	20.1453	20.9229	20.9445	17.6714	18.4326	19.6	19.8	0.618	0.209012	0.793	0.238	1.18	N	C	5.27	nasD	12838.3
gi|447214234|ref|WP_001291490.1|	MULTISPECIES: M20 family metallopeptidase [Staphylococcus]	42.93	139105	149103	1.04136e+06	1.70404e+06	468611	418789	549691	757311	17.0858	17.186	19.99	20.7005	18.838	18.6759	18.6	18.9	0.701	0.154282	0.839	0.216	1.16	N	C	5.19	SAR2221	12804.4
gi|81651264|sp|Q6GHI5.1|TOP1_STAAR	DNA topoisomerase 1	79.02	625974	61534.8	1.79871e+06	403588	545293	231056	989992	232060	19.2557	15.9091	20.7785	18.6225	19.0567	17.8179	19.7	17.4	0.00115	2.9393	0.0223	-2.25	-4.75	Y	C	9.12	topA	12528.4
gi|71151940|sp|Q6GHY0.1|MNTH_STAAR	RecName: Full=Divalent metal cation transporter MntH	49.64	825937	2.24839e+06	224839	213005	809419	1.3719e+06	620065	1.27776e+06	19.6557	21.1005	17.7785	17.7005	19.6265	20.3877	19	19.7	0.179	0.747147	0.579	0.709	1.64	Y	CM	8.33	mntH	12491.2	TM	11
gi|446656075|ref|WP_000733421.1|	MULTISPECIES: CAP domain-containing protein [Staphylococcus]	39.57	652056	1.77504e+06	177504	168162	639015	1.08308e+06	489525	1.00876e+06	19.3146	20.7594	17.4375	17.3595	19.2855	20.0467	18.7	19.4	0.203	0.692504	0.579	0.709	1.64	Y	CM	8.61	SAR1092	12371.1
gi|446138872|ref|WP_000216727.1|	Hypothetical phage protein OS=Staphylococcus aureus (strain MRSA252) OX=282458 GN=SAR1533 PE=4 SV=1	16.91	91287.8	248506	49701.2	183857	477131	1.15528e+06	206040	529215	16.4781	17.9229	15.601	17.4882	18.864	20.1398	17	18.5	0.027	1.56864	0.249	1.54	2.9	N	U	N/A	SAR1533	12184.5
gi|73920844|sp|Q6GDK1.1|LDH2_STAAR	RecName: Full=L-lactate dehydrogenase 2; Short=L-LDH 2	34.4	434704	591680	804685	1.23319e+06	12354.3	92422.5	417248	639096	18.7297	19.1745	19.6181	20.234	13.5927	16.496	17.3	18.6	0.0619	1.20831	0.393	1.32	2.5	N	C	4.78	ldh2	12129.3
gi|447163068|ref|WP_001240324.1|	inositol monophosphatase family protein [Staphylococcus aureus]	30.42	156493	142003	402343	470853	545293	231056	368043	281304	17.2557	17.1156	18.6181	18.8449	19.0567	17.8179	18.3	17.9	0.545	0.263603	0.76	-0.384	-1.3	N	C	5.37	SAR1081	12098.7
gi|446607729|ref|WP_000685075.1|	MULTISPECIES: class I SAM-dependent rRNA methyltransferase [Staphylococcus]	44.75	721609	68634.9	875687	213005	24708.6	41878.9	540668	107840	19.4609	16.0667	19.7401	17.7005	14.5927	15.3539	17.9	16.4	0.0625	1.20412	0.393	-1.56	-2.94	Y	C	6.18	SAR1054	12082
gi|81651377|sp|Q6GI27.1|FMTA_STAAR	RecName: Full=Teichoic acid D-alanine hydrolase; AltName: Full=Teichoic acid D-alanine esterase; Flags: Precursor	46.01	738997	2.01171e+06	201171	190583	724217	1.22749e+06	554795	1.14326e+06	19.4952	20.94	17.6181	17.5401	19.4661	20.2273	18.9	19.6	0.19	0.721246	0.579	0.709	1.64	Y	CM	9.64	fmtA	12058.1
gi|68565486|sp|Q6GK28.1|ESAA_STAAR	RecName: Full=Type VII secretion system accessory factor EsaA	114.66	825937	544346	1.2307e+06	2.21974e+06	2.04485e+06	1.73292e+06	1.36716e+06	1.499e+06	19.6557	19.0542	20.231	21.082	20.9636	20.7248	20.3	20.3	0.994	0.00261362	1	0.00354	1	Y	CM	6.12	esaA	11923.6	TM	6
gi|446724667|ref|WP_000801980.1|	MULTISPECIES: Abi family protein [Staphylococcus]	38.46	773773	319507	473344	30269.1	115023	194954	454047	181577	19.5616	18.2855	18.8525	14.8856	16.8116	17.5728	18.4	16.9	0.0688	1.16241	0.41	-1.49	-2.82	Y	C	9.23		11805.7
gi|57013207|sp|Q6GJI5.1|YABA_STAAR	RecName: Full=Initiation-control protein YabA	12.92	139105	260339	127803	183857	187444	750933	151451	398376	17.0858	17.99	16.9636	17.4882	17.5161	19.5183	17.2	18.3	0.0963	1.01637	0.466	1.14	2.21	N	C	5.07	SAR0487	11722.2
gi|446968160|ref|WP_001045416.1|	MULTISPECIES: alpha/beta hydrolase [Staphylococcus]	30.14	269516	220105	111236	291480	673096	649846	351283	387144	18.04	17.7478	16.7633	18.153	19.3605	19.3097	18.1	18.4	0.579	0.237321	0.779	0.349	1.27	N	C	6.95	SAR0624	11655
gi|77416828|sp|Q6GEA1.1|HUTG_STAAR	RecName: Full=Formimidoylglutamase; AltName: Full=Formiminoglutamase; AltName: Full=Formiminoglutamate hydrolase	34.42	495562	260339	426010	381167	281167	231056	400913	290854	18.9187	17.99	18.7005	18.5401	18.1011	17.8179	18.6	18.1	0.448	0.348722	0.664	-0.457	-1.37	N	C	5.44	hutG	11647.7
gi|446494395|ref|WP_000572249.1|	16S rRNA (cytosine(967)-C(5))-methyltransferase RsmB [Staphylococcus aureus]	50.09	356457	402343	1.11236e+06	1.07624e+06	281167	462112	583328	646897	18.4434	18.6181	20.0852	20.0376	18.1011	18.8179	18.9	19.2	0.6	0.221849	0.79	0.281	1.22	N	C	5.73	SAR1193	11645.6
gi|446974335|ref|WP_001051591.1|	MULTISPECIES: 6-phospho-3-hexuloisomerase [Staphylococcus]	19.54	147799	284007	215372	139014	315247	158851	226139	193957	17.1733	18.1156	17.7165	17.0849	18.2661	17.2773	17.7	17.5	0.743	0.129011	0.864	-0.226	-1.17	N	C	5.4	SAR0575	11573.2
gi|60389621|sp|Q6GEW9.1|ATPD_STAAR	RecName: Full=ATP synthase subunit delta; AltName: Full=ATP synthase F(1) sector subunit delta; AltName: Full=F-type ATPase subunit delta; Short=F-ATPase subunit delta	20.44	191270	248506	49701.2	23542.7	468611	151631	236527	141226	17.5452	17.9229	15.601	14.523	18.838	17.2102	17.3	16.6	0.301	0.521434	0.579	-0.776	-1.71	Y	C	6.75	atpH	11571.8
gi|446972785|ref|WP_001050041.1|	ribonuclease R [Staphylococcus]	90.39	1.13023e+06	44967.7	946689	358745	1.02242e+06	121305	1.03311e+06	175006	20.1082	15.4566	19.8525	18.4526	19.9636	16.8883	20	16.9	0.000126	3.89963	0.00408	-3.04	-8.24	Y	C	6.33	rnr	11429.5
gi|56749579|sp|Q6GI11.1|PUR9_STAAR	RecName: Full=Bifunctional purine biosynthesis protein PurH; Includes: RecName: Full=Phosphoribosylaminoimidazolecarboxamide formyltransferase; AltName: Full=AICAR transformylase; Includes: RecName: Full=IMP cyclohydrolase; AltName: Full=ATIC; AltName: Full=IMP synthase; AltName: Full=Inosinicase	54.29	608586	544346	54434.6	896863	1.19283e+06	664287	618616	701832	19.2151	19.0542	15.7322	19.7745	20.186	19.3414	18.4	19.4	0.173	0.761954	0.579	1.01	2.02	N	C	5.76	purH	11394.7
gi|446543518|ref|WP_000620864.1|	MULTISPECIES: alpha/beta hydrolase [Staphylococcus]	35.52	1.04329e+06	85202	125436	145740	37488.9	25993.8	402072	85645.3	19.9927	16.3786	16.9366	17.153	15.1942	14.6659	17.4	16.1	0.121	0.917215	0.523	-1.31	-2.48	N	C	7.22	SAR2435	11319.6
gi|446542574|ref|WP_000619920.1|	MULTISPECIES: DUF1433 domain-containing protein [Staphylococcus]	17.69	265169	721850	72185	68385.8	259866	440451	199073	410229	18.0166	19.4613	16.1394	16.0614	17.9874	18.7486	17.4	18.1	0.294	0.531653	0.579	0.709	1.64	Y	CM	9.02	SAR1894	11253.4
gi|447173963|ref|WP_001251219.1|	MULTISPECIES: glucosamine-6-phosphate isomerase [Staphylococcus]	22.34	334722	911188	91118.8	86323.1	328028	555979	251289	517830	18.3526	19.7974	16.4755	16.3975	18.3235	19.0847	17.7	18.4	0.272	0.565431	0.579	0.709	1.64	Y	CM	5.33	SAR1945	11248.4
gi|445944474|ref|WP_000022329.1|	MULTISPECIES: biotin-dependent carboxyltransferase family protein [Staphylococcus]	38.1	234740	544346	662682	470853	366368	19495.4	421264	344898	17.8407	19.0542	19.338	18.8449	18.4829	14.2508	18.6	17.4	0.158	0.801343	0.579	-1.17	-2.25	Y	C	8.78	SAR0771	11056.8
gi|445989290|ref|WP_000067145.1|	MULTISPECIES: BppU family phage baseplate upper protein [Staphylococcus]	54.07	1.04329e+06	1.39637e+06	615348	381167	123543	418789	594060	732107	19.9927	20.4132	19.231	18.5401	16.9147	18.6759	18.7	19.2	0.396	0.402305	0.615	0.497	1.41	N	C	5.49	SAR1502	10986.9
gi|447046054|ref|WP_001123310.1|	MULTISPECIES: thiol-disulfide oxidoreductase DCC family protein [Staphylococcus]	16.27	234740	639015	63901.5	60538.2	230045	389907	176229	363153	17.8407	19.2855	15.9636	15.8856	17.8116	18.5728	17.2	17.9	0.305	0.5157	0.579	0.709	1.64	Y	C	9.34	SAR2228	10831.5
gi|445942499|ref|WP_000020354.1|	MULTISPECIES: CinA family nicotinamide mononucleotide deamidase-related protein [Staphylococcus]	43.14	165187	118336	757351	403588	451570	649846	458036	390590	17.3337	16.8525	19.5306	18.6225	18.7846	19.3097	18.5	18.3	0.634	0.197911	0.796	-0.288	-1.22	N	C	5.59	SAR1260	10617.4
gi|81651290|sp|Q6GHP2.1|SYI_STAAR	RecName: Full=Isoleucine--tRNA ligase; AltName: Full=Isoleucyl-tRNA synthetase; Short=IleRS	104.82	1.30411e+06	1.11236e+06	1.46737e+06	1.99552e+06	536772	1.41522e+06	1.10275e+06	1.5077e+06	20.3146	20.0852	20.4848	20.9283	19.034	20.4326	19.9	20.5	0.247	0.607303	0.579	0.538	1.45	Y	C	5.3	ileS	10520.4
gi|446707902|ref|WP_000785248.1|	MULTISPECIES: hypothetical protein [Staphylococcus]	17.2	239087	650848	65084.8	61659.3	234305	397128	179492	369879	17.8672	19.312	15.99	15.912	17.838	18.5992	17.2	17.9	0.303	0.518557	0.579	0.709	1.64	Y	CM	9.94	SAR0833	10435.6	TM	4
gi|81651544|sp|Q6GIR3.1|QUEF_STAAR	RecName: Full=NADPH-dependent 7-cyano-7-deazaguanine reductase; AltName: Full=7-cyano-7-carbaguanine reductase; AltName: Full=NADPH-dependent nitrile oxidoreductase; AltName: Full=PreQ(0) reductase	19.63	156493	213005	378675	20179.4	76681.8	129969	203950	121051	17.2557	17.7005	18.5306	14.3006	16.2266	16.9878	17.3	16.3	0.262	0.581699	0.579	-1.01	-2.01	N	C	5.13	queF	10389.7
gi|83291332|sp|Q6GEK3.1|SECY_STAAR	RecName: Full=Protein translocase subunit SecY	47.12	652056	1.77504e+06	177504	168162	639015	1.08308e+06	489525	1.00876e+06	19.3146	20.7594	17.4375	17.3595	19.2855	20.0467	18.7	19.4	0.203	0.692504	0.579	0.709	1.64	Y	CM	9.86	secY	10388.9	TM	10
gi|56749575|sp|Q6GHU6.1|SYFB_STAAR	RecName: Full=Phenylalanine--tRNA ligase beta subunit; AltName: Full=Phenylalanyl-tRNA synthetase beta subunit; Short=PheRS	88.93	1.56493e+06	473344	828353	1.7713e+06	366368	592081	919885	945577	20.5777	18.8525	19.6599	20.7564	18.4829	19.1754	19.6	19.6	0.969	0.0136762	0.989	0.0213	1.01	Y	C	4.7	pheT	10343.9
gi|446287381|ref|WP_000365236.1|	MULTISPECIES: NUDIX hydrolase [Staphylococcus]	20.43	191270	205905	80468.5	181615	349328	519876	207022	302465	17.5452	17.6516	16.2961	17.4705	18.4142	18.9878	17.4	18	0.354	0.450997	0.579	0.618	1.53	N	C	4.73	SAR1575	10133.2
gi|57013206|sp|Q6GIV9.1|UPPP_STAAR	RecName: Full=Undecaprenyl-diphosphatase; AltName: Full=Bacitracin resistance protein; AltName: Full=Undecaprenyl pyrophosphate phosphatase	32.26	434704	1.18336e+06	118336	112108	426010	722051	326350	672506	18.7297	20.1745	16.8525	16.7745	18.7005	19.4617	18.1	18.8	0.245	0.610834	0.579	0.709	1.64	Y	CM	9.32	uppP	10116.2	TM	7
gi|446040446|ref|WP_000118301.1|	FtsK/SpoIIIE family protein	144.37	869408	544346	2.22472e+06	1.12108e+06	1.27803e+06	1.16972e+06	1.45739e+06	945049	19.7297	19.0542	21.0852	20.0965	20.2855	20.1577	20.4	19.8	0.192	0.716699	0.579	-0.597	-1.51	Y	CM	5.05	ftsK	10094.8	TM	2
gi|446649978|ref|WP_000727324.1|	MULTISPECIES: DUF4889 domain-containing protein [Staphylococcus]	13.26	208658	284007	87568.7	26905.9	102242	173292	132823	161402	17.6708	18.1156	16.4181	14.7156	16.6416	17.4028	16.9	16.7	0.829	0.0814455	0.922	-0.165	-1.12	Y	CM	9.22	SAR2470	10016.8
gi|447016296|ref|WP_001093552.1|	MULTISPECIES: DM13 domain-containing protein [Staphylococcus]	16.05	295599	402343	40234.3	38116.7	144843	245497	160225	228652	18.1733	18.6181	15.2961	15.2181	17.1441	17.9053	16.9	17.2	0.599	0.222573	0.79	0.376	1.3	Y	CM	9.15	saeP	9982.89
gi|446748691|ref|WP_000825947.1|	hypothetical protein	17.76	182576	98218.9	111236	21973.1	230045	119860	174619	80017.5	17.4781	16.5837	16.7633	14.4235	17.8116	16.871	17.4	16	0.0742	1.1296	0.422	-1.39	-2.62	Y	CM	5.22	sar2104	9832.15
gi|446184862|ref|WP_000262717.1|	MULTISPECIES: chromosome segregation protein SMC [Staphylococcus]	136.49	1.39105e+06	426010	1.60937e+06	2.08521e+06	1.02242e+06	967548	1.34095e+06	1.15959e+06	20.4077	18.7005	20.6181	20.9918	19.9636	19.884	20.3	19.9	0.335	0.474955	0.579	-0.471	-1.39	Y	C	5.33	sar1210	9824.52
gi|446742587|ref|WP_000819843.1|	MULTISPECIES: DUF4467 domain-containing protein [Bacteria]	14.32	186923	508845	50884.5	48206.4	183184	310482	140330	289178	17.5121	18.9569	15.6349	15.5569	17.4829	18.2441	16.9	17.6	0.323	0.490797	0.579	0.709	1.64	Y	CM	5.78	SAR2500	9799.61
gi|446443640|ref|WP_000521495.1|	MULTISPECIES: phosphoglucosamine mutase [Staphylococcus]	49.26	382539	307674	946689	2.9148e+06	110763	361025	479997	1.1945e+06	18.5452	18.231	19.8525	21.475	16.7571	18.4617	18.4	19.4	0.0948	1.02319	0.466	1	2.01	Y	C	4.65	glmM	9744.15
gi|56749573|sp|Q6GHN4.1|PYRC_STAAR	RecName: Full=Dihydroorotase; Short=DHOase	46.36	625974	733684	591680	1.63677e+06	136323	72205.1	451326	814221	19.2557	19.4848	19.1745	20.6424	17.0567	16.1398	18.5	18.8	0.669	0.174574	0.815	0.26	1.2	N	C	5.05	pyrC	9735.24
gi|487717238|ref|WP_001801470.1|	MULTISPECIES: cysteine desulfurase [Staphylococcus]	42.43	295599	307674	568013	807177	366368	332143	409993	482331	18.1733	18.231	19.1156	19.6225	18.4829	18.3414	18.6	18.7	0.804	0.094744	0.906	0.141	1.1	N	C	5.59		9662.82
gi|81650395|sp|Q6GDS9.1|F16PC_STAAR	RecName: Full=Fructose-1,6-bisphosphatase class 3; Short=FBPase class 3; AltName: Full=D-fructose-1,6-bisphosphate 1-phosphohydrolase class 3	76.17	60858.6	165671	47334.4	15695.1	2.04485e+06	202174	717680	127847	15.8932	17.338	15.5306	13.938	20.9636	17.6252	17.5	16.3	0.179	0.747147	0.579	-1.16	-2.24	N	C	6.01	fbp	9422.08
gi|446606808|ref|WP_000684154.1|	MULTISPECIES: FAD-dependent monooxygenase [Staphylococcus]	41.8	521645	1.42003e+06	142003	134529	511212	866461	391620	807008	18.9927	20.4375	17.1156	17.0376	18.9636	19.7248	18.4	19.1	0.226	0.645892	0.579	0.709	1.64	Y	C	9.34	SAR2390	9368.9
gi|446747673|ref|WP_000824929.1|	MULTISPECIES: SDR family oxidoreductase [Staphylococcus]	29.36	37384.5	80468.5	497012	470853	281167	505435	271854	352252	15.1902	16.2961	18.9229	18.8449	18.1011	18.9472	17.4	18	0.351	0.454693	0.579	0.625	1.54	N	C	4.99	SAR2559	9259.34
gi|446042475|ref|WP_000120330.1|	SdrH family protein; Membrane anchored protein [Staphylococcus aureus]	44.85	304293	615348	2603.39	156951	937222	794256	414706	522185	18.2151	19.231	11.3462	17.26	19.838	19.5992	16.5	18.7	0.0195	1.70997	0.198	2.23	4.69	N	CM	8.27	SAR2119	9246.51
gi|446523621|ref|WP_000600967.1|	MULTISPECIES: VOC family protein [Staphylococcus]	30.03	234740	196438	139637	246637	451570	1.03975e+06	275316	494276	17.8407	17.5837	17.0913	17.912	18.7846	19.9878	17.9	18.5	0.35	0.455932	0.579	0.589	1.5	Y	C	6.09	SAR2348	9168.02
gi|81650642|sp|Q6GEU5.1|COAW_STAAR	RecName: Full=Type II pantothenate kinase; AltName: Full=PanK-II; AltName: Full=Pantothenic acid kinase	29.01	234740	66268.2	544346	448431	11928.3	20217.4	263671	178306	17.8407	16.016	19.0542	18.7745	13.5421	14.3033	16.8	16.4	0.565	0.247952	0.772	-0.448	-1.36	N	C	5.59	coaW	9088.98
gi|81652014|sp|Q6GKK9.1|DUS_STAAR	RecName: Full=Probable tRNA-dihydrouridine synthase	37.76	869408	196438	113603	515696	35358.8	173292	339456	295142	19.7297	17.5837	16.7936	18.9762	15.1098	17.4028	17.2	18	0.342	0.465974	0.579	0.777	1.71	N	C	5.83	dus	8989.84
gi|56749234|sp|Q6GHE0.1|MUTS_STAAR	RecName: Full=DNA mismatch repair protein MutS	99.85	486868	307674	828353	1.1435e+06	1.36323e+06	664287	892817	705153	18.8932	18.231	19.6599	20.125	20.3786	19.3414	19.6	19.2	0.426	0.37059	0.642	-0.411	-1.33	Y	C	4.92	mutS	8941.59
gi|446061854|ref|WP_000139709.1|	MULTISPECIES: succinate dehydrogenase iron-sulfur subunit [Staphylococcus]	30.58	434704	134903	6745.16	6390.15	374889	259938	272113	133744	18.7297	17.0416	12.7196	12.6416	18.5161	17.9878	16.7	15.9	0.324	0.489455	0.579	-0.765	-1.7	Y	C	8.22	sdhB	8898.38
gi|81696453|sp|Q6GEX1.1|ATPG_STAAR	RecName: Full=ATP synthase gamma chain; AltName: Full=ATP synthase F1 sector gamma subunit; AltName: Full=F-ATPase gamma subunit	32.09	165187	182238	284007	313902	400449	101087	283214	199076	17.3337	17.4755	18.1156	18.26	18.6113	16.6252	18	17.5	0.415	0.381952	0.633	-0.567	-1.48	Y	C	5.71	atpG	8825.63
gi|446297792|ref|WP_000375647.1|	MULTISPECIES: replicative DNA helicase [Staphylococcus]	52.54	260822	378675	875687	829598	247086	577640	461198	595305	17.9927	18.5306	19.7401	19.6621	17.9147	19.1398	18.5	19.1	0.322	0.492144	0.579	0.562	1.48	N	C	4.66	dnaC	8778.04
gi|446093806|ref|WP_000171661.1|	MULTISPECIES: acyl-CoA/acyl-ACP dehydrogenase [Staphylococcus]	38.41	86071.4	37867.5	591680	874441	323767	447671	333840	453327	16.3932	15.2087	19.1745	19.738	18.3046	18.7721	18	17.9	0.938	0.0277972	0.975	-0.0512	-1.04	N	C	5.08	SAR0176	8691.48
gi|446517294|ref|WP_000594640.1|	MULTISPECIES: formate/nitrite transporter family protein [Staphylococcus]	30.77	352110	958522	95852.2	90807.4	345068	584861	264343	544730	18.4257	19.8705	16.5485	16.4705	18.3965	19.1577	17.8	18.5	0.267	0.573489	0.579	0.709	1.64	Y	CM	9.44	SAR2493	8590.95	TM	6
gi|60390823|sp|Q6GHU0.1|THIO_STAAR	RecName: Full=Thioredoxin; Short=Trx	11.43	130411	355008	35500.8	33632.4	127803	216615	97905	201752	16.9927	18.4375	15.1156	15.0376	16.9636	17.7248	16.4	17.1	0.346	0.460924	0.579	0.709	1.64	Y	C	4.37	trxA	8565.62
gi|81696520|sp|Q6GIT6.1|SAER_STAAR	RecName: Full=Response regulator SaeR; AltName: Full=Staphylococcus exoprotein expression protein R	26.84	312987	355008	92302.1	426010	281167	108308	228818	296442	18.2557	18.4375	16.4941	18.7005	18.1011	16.7248	17.6	18	0.643	0.191789	0.8	0.337	1.26	N	C	5.23	saeR	8525.28
gi|446010860|ref|WP_000088715.1|	DUF3427 domain-containing protein; putative helicase	109.84	799855	224839	781018	919284	1.19283e+06	1.3719e+06	924567	838673	19.6094	17.7785	19.575	19.8102	20.186	20.3877	19.8	19.3	0.383	0.416801	0.602	-0.465	-1.38	Y	C	6.06	SAR2574	8417.4
gi|446715088|ref|WP_000792417.1|	MULTISPECIES: septum formation initiator family protein [Staphylococcus]	15.34	169535	461511	46151.1	43722.1	166144	281600	127276	262277	17.3712	18.816	15.4941	15.4161	17.3421	18.1033	16.7	17.4	0.33	0.481486	0.579	0.709	1.64	Y	CM	9.77	divIC	8297.03
gi|446705488|ref|WP_000782834.1|	superantigen-like protein SSL2 [Staphylococcus], exotoxin 7	26.51	156493	205905	331341	470853	144843	303261	210893	326673	17.2557	17.6516	18.338	18.8449	17.1441	18.2102	17.6	18.2	0.311	0.50724	0.579	0.656	1.58	N	E	8.7	set7	7955.21
gi|56749231|sp|Q6GH57.1|MSCL_STAAR	RecName: Full=Large-conductance mechanosensitive channel	13.61	143452	390509	39050.9	36995.6	140583	238277	107695	221927	17.1302	18.575	15.2531	15.1751	17.1011	17.8623	16.5	17.2	0.34	0.468521	0.579	0.709	1.64	Y	CM	5.05	mscL	7912.97	TM	2
gi|446373442|ref|WP_000451297.1|	MULTISPECIES: RluA family pseudouridine synthase [Staphylococcus]	34.53	208658	113603	402343	168162	204485	158851	271828	146872	17.6708	16.7936	18.6181	17.3595	17.6416	17.2773	18	17.1	0.224	0.649752	0.579	-0.833	-1.78	N	C	5.59	SAR1173	7872.24
gi|56749034|sp|Q6GHK7.1|FAPR_STAAR	RecName: Full=Transcription factor FapR; AltName: Full=Fatty acid and phospholipid biosynthesis regulator	21.42	33906.9	71001.6	284007	172646	187444	10830.8	168453	84826.2	15.0493	16.1156	18.1156	17.3975	17.5161	13.4028	16.9	15.6	0.169	0.772113	0.579	-1.26	-2.39	N	C	9.45	fapR	7864.27
gi|81650996|sp|Q6GGC7.1|Y1650_STAAR	RecName: Full=UPF0365 protein SAR1650	35.16	321681	875687	175137	82959.8	315247	534317	270689	497655	18.2953	19.7401	17.4181	16.3401	18.2661	19.0273	18	18.4	0.567	0.246417	0.773	0.376	1.3	Y	CM	5.6	SAR1650	7698.76
gi|446059920|ref|WP_000137775.1|	MULTISPECIES: U32 family peptidase [Staphylococcus]	35.94	83463.2	307674	710016	470853	35358.8	119860	276279	299462	16.3489	18.231	19.4375	18.8449	15.1098	16.871	17	18	0.169	0.772113	0.579	1.02	2.02	N	C	4.62	SAR1692	7687.24
gi|446606700|ref|WP_000684046.1|	MULTISPECIES: 2-dehydropantoate 2-reductase [Staphylococcus]	34.39	243434	331341	284007	582961	264126	48377.4	263856	320893	17.8932	18.338	18.1156	19.153	18.0109	15.562	18	17.7	0.658	0.181774	0.812	-0.322	-1.25	N	C	5.06	SAR2533	7672.45
gi|56749007|sp|Q6GEU1.1|LUXS_STAAR	RecName: Full=S-ribosylhomocysteine lyase; AltName: Full=AI-2 synthesis protein; AltName: Full=Autoinducer-2 production protein LuxS	17.5	113023	210638	260339	739912	27264.6	46211.2	133542	332254	16.7863	17.6844	17.99	19.497	14.7347	15.496	16.5	17.6	0.15	0.823909	0.579	1.06	2.08	N	C	5.35	luxS	7630.99
gi|81651556|sp|Q6GIT0.1|QUEC_STAAR	RecName: Full=7-cyano-7-deazaguanine synthase; AltName: Full=7-cyano-7-carbaguanine synthase; AltName: Full=PreQ(0) synthase; AltName: Full=Queuosine biosynthesis protein QueC	24.87	312987	520679	26033.9	62780.4	230045	490994	189689	358151	18.2557	18.99	14.6681	15.938	17.8116	18.9053	16.9	17.9	0.14	0.853872	0.568	1.03	2.05	N	C	5.31	queC	7627.21
gi|446041550|ref|WP_000119405.1|	Plasmid recombination enzyme	49.63	765079	319507	139637	177130	230045	194954	378254	230530	19.5452	18.2855	17.0913	17.4345	17.8116	17.5728	18.1	17.8	0.554	0.25649	0.765	-0.385	-1.31	Y	c	9.35	pre	7621.47
gi|56748683|sp|Q6GHH1.1|DPO3_STAAR	RecName: Full=DNA polymerase III PolC-type; Short=PolIII	162.61	1.56493e+06	2.34305e+06	946689	1.52467e+06	1.19283e+06	548758	1.23482e+06	1.47216e+06	20.5777	21.16	19.8525	20.5401	20.186	19.0658	20.2	20.3	0.915	0.0385789	0.965	0.0499	1.04	N	C	5.21	polC	7593.73
gi|446160372|ref|WP_000238227.1|	MULTISPECIES: exonuclease SbcCD subunit D [Staphylococcus]	46.2	417316	284007	568013	852020	51121.2	86646.1	345483	407557	18.6708	18.1156	19.1156	19.7005	15.6416	16.4028	17.8	18.1	0.684	0.164944	0.825	0.264	1.2	Y	C	4.89	SAR1935	7477.99
gi|81650761|sp|Q6GFB3.1|CHIPS_STAAR	Chemotaxis inhibitory protein; CHIPS	17.05	104329	130170	203538	127803	71569.7	83757.9	126479	113910	16.6708	16.99	17.6349	16.9636	16.1271	16.3539	16.8	16.8	0.955	0.0199966	0.986	-0.0417	-1.03	N	E	9.57	chp	7418.12
gi|446116102|ref|WP_000193957.1|	hypothetical protein [Staphylococcus aureus]	43.49	173882	236672	231939	22421.6	553813	144410	319878	134501	17.4077	17.8525	17.8234	14.4526	19.079	17.1398	18.1	16.5	0.0463	1.33442	0.344	-1.62	-3.08	Y	CM	9.58	SAR1816	7355.2
gi|446288310|ref|WP_000366165.1|	NERD domain-containing protein [Staphylococcus]	35.01	356457	30767.4	331341	1457.4	82645.9	9386.66	256815	13870.5	18.4434	14.9091	18.338	10.5092	16.3347	13.1964	17.7	12.9	2.18e-05	4.66154	0.000945	-4.83	-28.5	Y	CM	6.27	SAR1869	7335.47
gi|81650837|sp|Q6GFM2.1|TRAP_STAAR	RecName: Full=Signal transduction protein TRAP; AltName: Full=Target of RNAIII-activating protein	19.59	191270	520679	52067.9	49327.5	187444	317702	143594	295903	17.5452	18.99	15.6681	15.5901	17.5161	18.2773	16.9	17.6	0.321	0.493495	0.579	0.709	1.64	Y	C	6.15	trap	7329.96
gi|445950732|ref|WP_000028587.1|	type I restriction-modification system subunit M [Staphylococcus aureus]	59.38	199964	260339	591680	695069	511212	202174	434285	385861	17.6094	17.99	19.1745	19.4068	18.9636	17.6252	18.6	18.3	0.691	0.160522	0.831	-0.242	-1.18	Y	C	4.65		7313.66
gi|446974302|ref|WP_001051558.1|	MULTISPECIES: SRPBCC domain-containing protein [Staphylococcus]	20.07	286905	56801.3	142003	73991.2	10224.2	99643	146377	76811.8	18.1302	15.7936	17.1156	16.1751	13.3197	16.6045	16.2	16.2	0.998	0.000869459	1	0.00257	1	N	C	5.15	SAR2410	7293.34
gi|81651109|sp|Q6GGT1.3|EBPS_STAAR	RecName: Full=Elastin-binding protein EbpS	53.05	695526	52067.9	139637	145740	315247	389907	383470	195905	19.4077	15.6681	17.0913	17.153	18.2661	18.5728	18.3	17.1	0.157	0.8041	0.579	-1.12	-2.18	Y	CM	5.92	ebpS	7228.46
gi|81651545|sp|Q6GIR5.1|Y780_STAAR	RecName: Full=Putative lipid kinase SAR0780	33.59	191270	260339	426010	515696	110763	79425.6	242681	285154	17.5452	17.99	18.7005	18.9762	16.7571	16.2773	17.7	17.7	0.903	0.0443122	0.962	0.0802	1.06	N	C	4.68	SAR0780	7224.79
gi|446680238|ref|WP_000757584.1|	MULTISPECIES: glycerophosphodiester phosphodiesterase [Staphylococcus]	34.9	721609	87568.7	4378.43	4147.99	15762.4	26715.9	247250	39477.5	19.4609	16.4181	12.0962	12.0182	13.9442	14.7054	15.2	14.4	0.35	0.455932	0.579	-0.787	-1.72	Y	E	9.19	SAR1094	7084.52
gi|446816772|ref|WP_000894028.1|	MULTISPECIES: YbbR-like domain-containing protein [Staphylococcus]	34.62	326028	887521	88752.1	84080.9	319507	541538	244762	504380	18.3146	19.7594	16.4375	16.3595	18.2855	19.0467	17.7	18.4	0.274	0.562249	0.579	0.709	1.64	Y	C	5.83	SAR2253	7069.97
gi|90102245|sp|Q6GGI7.1|6PGD_STAAR	RecName: Full=6-phosphogluconate dehydrogenase, decarboxylating	51.77	304293	307674	520679	538118	264126	31770.2	363033	292521	18.2151	18.231	18.99	19.0376	18.0109	14.9554	18.4	17.4	0.172	0.764472	0.579	-0.997	-2	Y	C	5	gnd	7012.41
gi|446112753|ref|WP_000190608.1|	MULTISPECIES: isochorismate synthase MenF [Staphylococcus]	52.23	530339	721850	307674	896863	259866	440451	365960	686388	19.0166	19.4613	18.231	19.7745	17.9874	18.7486	18.4	19.3	0.109	0.962574	0.502	0.916	1.89	N	C	5.63	menF	7006.69
gi|81651547|sp|Q6GIR8.1|HIS8_STAAR	RecName: Full=Histidinol-phosphate aminotransferase; AltName: Full=Imidazole acetol-phosphate transaminase	39.64	391234	378675	198805	358745	221525	144410	270521	293944	18.5777	18.5306	17.601	18.4526	17.7571	17.1398	18	18	0.922	0.0352691	0.966	0.0624	1.04	N	C	5.21	hisC	6824.45
gi|447003553|ref|WP_001080809.1|	Ferrichrome transport ATP-binding protein OS=Staphylococcus aureus (strain MRSA252) OX=282458 GN=fhuA PE=4 SV=1	29.48	156493	132536	260339	291480	178924	433230	198586	285749	17.2557	17.016	17.99	18.153	17.449	18.7248	17.6	18	0.549	0.260428	0.761	0.4	1.32	Y	C	5.55	fhuA	6736.28
gi|71153072|sp|Q6GJ80.1|PTAS_STAAR	RecName: Full=Phosphate acetyltransferase; AltName: Full=Phosphotransacetylase	34.99	26951.6	113603	520679	919284	153364	111196	233665	381361	14.7181	16.7936	18.99	19.8102	17.2266	16.7627	17	17.8	0.268	0.571865	0.579	0.811	1.75	Y	C	4.77	pta	6678.04
gi|446642000|ref|WP_000719346.1|	MULTISPECIES: alpha/beta hydrolase [Staphylococcus]	32.57	286905	781018	78101.8	73991.2	281167	476553	215391	443854	18.1302	19.575	16.2531	16.1751	18.1011	18.8623	17.5	18.2	0.286	0.543634	0.579	0.709	1.64	Y	E	10.1106	SAR2279	6613.17
gi|81828017|sp|Q6GGV4.1|DING_STAAR	RecName: Full=3'-5' exonuclease DinG	104.14	434704	205905	899354	739912	698656	1.73292e+06	677571	892913	18.7297	17.6516	19.7785	19.497	19.4142	20.7248	19.3	19.3	0.976	0.0105502	0.993	-0.0163	-1.01	Y	C	6.3	dinG	6506.35
gi|56749739|sp|Q6GGU0.1|MENG_STAAR	RecName: Full=Demethylmenaquinone methyltransferase	27.48	165187	73368.4	355008	19506.8	13206.3	22383.6	177801	38419.6	17.3337	16.1629	18.4375	14.2517	13.6889	14.4502	16.5	15	0.0954	1.02045	0.466	-1.53	-2.89	Y	C	8.59	menG	6470.18
gi|445957145|ref|WP_000035000.1|	MULTISPECIES: DUF2529 domain-containing protein [Staphylococcus]	20.11	243434	194071	111236	650226	34932.8	29604.1	129868	291300	17.8932	17.5662	16.7633	19.3106	15.0923	14.8535	16.6	17.2	0.4	0.39794	0.618	0.661	1.58	N	C	4.67	SAR2214	6457.86
gi|446947318|ref|WP_001024574.1|	MULTISPECIES: M42 family metallopeptidase [Staphylococcus]	39.73	156493	163304	236672	246637	374889	49821.5	256018	153254	17.2557	17.3172	17.8525	17.912	18.5161	15.6045	17.9	16.9	0.223	0.651695	0.579	-0.93	-1.91	N	C	5.29	SAR1823	6443.95
gi|446076704|ref|WP_000154559.1|	MULTISPECIES: phage major capsid protein [Staphylococcus]	42.21	199964	284007	146737	130045	460091	519876	268930	311309	17.6094	18.1156	17.1629	16.9887	18.8116	18.9878	17.9	18	0.79	0.102373	0.895	0.169	1.12	N	C	5.26	SAR2061	6371.25
gi|81696417|sp|Q6GDU5.1|FNBA_STAAR	Fibronectin-binding protein A; Flags: Precursor	105.63	330375	426010	1.18336e+06	2.46637e+06	494171	678728	669302	1.19037e+06	18.3337	18.7005	20.1745	21.234	18.9147	19.3725	19.1	19.8	0.214	0.669586	0.579	0.628	1.55	N	CW	4.63	fnbpA	6336.29
gi|56749745|sp|Q6GHE9.1|RNY_STAAR	RecName: Full=Ribonuclease Y; Short=RNase Y; AltName: Full=Conserved virulence factor A	58.48	478174	1.3017e+06	130170	123319	468611	794256	358985	739757	18.8672	20.312	16.99	16.912	18.838	19.5992	18.2	18.9	0.235	0.628932	0.579	0.709	1.64	Y	C	5.18	rny	6138.59
gi|90101402|sp|Q6GHI8.2|LYTN_STAAR	RecName: Full=Probable cell wall hydrolase LytN; Flags: Precursor	43.21	86940.8	236672	355008	183857	349328	288820	263759	236450	16.4077	17.8525	18.4375	17.4882	18.4142	18.1398	17.8	17.8	0.914	0.0390538	0.965	0.0737	1.05	N	E	9.48	lytN	6104.12
gi|487744219|ref|WP_001827022.1|	MULTISPECIES: zinc metallopeptidase [Bacteria]	24.57	217352	295840	123070	28027	106502	180513	148975	168127	17.7297	18.1745	16.9091	14.7745	16.7005	17.4617	17.1	16.8	0.689	0.161781	0.829	-0.31	-1.24	Y	CM	9.2	SAR1471	6063.27	TM	4
gi|56749024|sp|Q6GGG2.1|GCST_STAAR	RecName: Full=Aminomethyltransferase; AltName: Full=Glycine cleavage system T protein	40.43	191270	544346	355008	426010	187444	620964	244574	530440	17.5452	19.0542	18.4375	18.7005	17.5161	19.2441	17.8	19	0.0644	1.19111	0.401	1.17	2.24	N	C	4.8	gcvT	6049.32
gi|81828039|sp|Q6GI23.1|QOX2_STAAR	RecName: Full=Probable quinol oxidase subunit 2; AltName: Full=Quinol oxidase polypeptide II; Flags: Precursor	41.75	321681	14437	426010	683.858	2598.66	4404.51	250096	6508.46	18.2953	13.8175	18.7005	9.41755	11.3436	12.1048	16.1	11.8	0.00111	2.95468	0.0223	-4.33	-20.2	Y	CM	8.67	qoxA	5990.33
gi|445993112|ref|WP_000070967.1|	MULTISPECIES: 1,4-dihydroxy-2-naphthoate polyprenyltransferase [Staphylococcus]	34.41	273863	745517	74551.7	70628	268386	454892	205600	423679	18.0631	19.5079	16.186	16.108	18.034	18.7952	17.4	18.1	0.291	0.536107	0.579	0.709	1.64	Y	CM	9.57	SAR1015	5975.02
gi|446685183|ref|WP_000762529.1|	MULTISPECIES: DUF2800 domain-containing protein [Staphylococcus]	44.3	391234	378675	331341	313902	68161.6	274379	263579	322319	18.5777	18.5306	18.338	18.26	16.0567	18.0658	17.7	18.3	0.351	0.454693	0.579	0.628	1.55	N	C	5.36	SAR1543	5949.86
gi|446623231|ref|WP_000700577.1|	MULTISPECIES: AAA family ATPase [Staphylococcus]	74.95	756385	568013	307674	336324	247086	548758	437048	484365	19.5288	19.1156	18.231	18.3595	17.9147	19.0658	18.6	18.8	0.618	0.209012	0.793	0.289	1.22	N	C	5.73	SAR2086	5831.2
gi|447171683|ref|WP_001248939.1|	MULTISPECIES: YvcK family protein [Staphylococcus]	36.24	79116.1	40234.3	497012	470853	54529.3	12274.9	210219	174454	16.2717	15.2961	18.9229	18.8449	15.7347	13.5834	17	15.9	0.174	0.759451	0.579	-1.07	-2.1	N	C	5.52	SAR0821	5800.74
gi|446204314|ref|WP_000282169.1|	MULTISPECIES: queuosine precursor transporter [Staphylococcus]	26.01	199964	544346	54434.6	51569.6	195965	332143	150121	309353	17.6094	19.0542	15.7322	15.6542	17.5802	18.3414	17	17.7	0.318	0.497573	0.579	0.709	1.64	Y	CM	9.47	SAR1445	5771.66	TM	7
gi|446955577|ref|WP_001032833.1|	MULTISPECIES: N-acetylglucosaminidase [Staphylococcus]	32.49	221699	603514	120703	57175	217265	368246	186556	342978	17.7582	19.203	16.8811	15.8031	17.7291	18.4903	17.5	17.8	0.593	0.226945	0.786	0.376	1.3	Y	E	9.25	SAR1857	5741.94
gi|446782187|ref|WP_000859443.1|	MULTISPECIES: helix-turn-helix domain-containing protein [Staphylococcus]	15.1	113023	307674	30767.4	29148	110763	187733	84851	174852	16.7863	18.231	14.9091	14.8311	16.7571	17.5183	16.2	16.9	0.352	0.453457	0.579	0.709	1.64	Y	C	5.42	SAR1258	5619.27
gi|56749035|sp|Q6GHL4.1|RSGA_STAAR	RecName: Full=Small ribosomal subunit biogenesis GTPase RsgA	33.86	130411	59168	426010	224216	10650.2	18051.3	189024	100478	16.9927	15.8525	18.7005	17.7745	13.3786	14.1398	16.4	15.9	0.578	0.238072	0.778	-0.435	-1.35	N	C	8.25	rsgA	5582.51
gi|486293052|ref|WP_001573568.1|	MULTISPECIES: ParB/RepB/Spo0J family partition protein; Putative DNA-binding protein	32.78	295599	31950.7	22957.2	3026.91	221525	19495.4	180027	18157.7	18.1733	14.9636	14.4867	11.5636	17.7571	14.2508	16.8	13.6	0.000352	3.45346	0.00989	-3.21	-9.27	N	C	9.52	SAR0357	5491.98
gi|446784828|ref|WP_000862084.1|	MULTISPECIES: acetate--CoA ligase [Staphylococcus]	64.32	31298.7	8046.85	85202	103139	937222	92422.5	351241	67869.5	14.9338	12.9742	16.3786	16.6542	19.838	16.496	17.1	15.4	0.0522	1.28233	0.36	-1.68	-3.19	N	C	5.05	acsA	5460.83
gi|56749241|sp|Q6GI79.1|NADK_STAAR	RecName: Full=NAD kinase; AltName: Full=ATP-dependent NAD kinase	30.75	304293	189338	127803	35874.5	68161.6	115528	166752	113580	18.2151	17.5306	16.9636	15.1307	16.0567	16.8179	17.1	16.5	0.447	0.349692	0.664	-0.585	-1.5	N	C	7.86	nadK	5422.84
gi|60390433|sp|Q6GGC2.1|PRMA_STAAR	RecName: Full=Ribosomal protein L11 methyltransferase; Short=L11 Mtase	35.56	417316	426010	82835.3	269059	76681.8	129969	192278	275013	18.6708	18.7005	16.338	18.0376	16.2266	16.9878	17.1	17.9	0.237	0.625252	0.579	0.83	1.78	N	C	4.63	prmA	5407.13
gi|81651923|sp|Q6GK89.1|PFLA_STAAR	RecName: Full=Pyruvate formate-lyase-activating enzyme; Short=PFL-activating enzyme	28.48	165187	520679	213005	195068	80941.9	137190	153045	284312	17.3337	18.99	17.7005	17.5736	16.3046	17.0658	17.1	17.9	0.277	0.55752	0.579	0.764	1.7	N	C	5.62	pflA	5373.76
gi|56749734|sp|Q6GG20.1|NRDR_STAAR	RecName: Full=Transcriptional repressor NrdR	18.19	147799	78101.8	130170	3699.56	14058.3	96754.8	97342.4	59518.7	17.1733	16.2531	16.99	11.8531	13.7791	16.562	16	14.9	0.305	0.5157	0.579	-1.09	-2.13	N	C	7.67	nrdR	5351.43
gi|81651449|sp|Q6GIC4.1|LEPH_STAAR	RecName: Full=Inactive signal peptidase IA	20.13	143452	390509	39050.9	36995.6	140583	238277	107695	221927	17.1302	18.575	15.2531	15.1751	17.1011	17.8623	16.5	17.2	0.34	0.468521	0.579	0.709	1.64	Y	CM	9.95	spsA	5350
gi|446701135|ref|WP_000778481.1|	superantigen-like protein SSL9 [Staphylococcus], exotoxin 5	26.68	121717	260339	179871	269059	119283	361025	140290	296808	16.8932	17.99	17.4566	18.0376	16.864	18.4617	17.1	18.2	0.114	0.943095	0.513	1.09	2.13	N	E	9.29	set5	5258.25
gi|446790692|ref|WP_000867948.1|	MULTISPECIES: carbon-nitrogen family hydrolase [Staphylococcus]	29.77	139105	196438	307674	560539	18744.4	31770.2	155174	262916	17.0858	17.5837	18.231	19.0965	14.1942	14.9554	16.5	17.2	0.333	0.477556	0.579	0.708	1.63	N	C	5.19	SAR2121	5212.45
gi|81650552|sp|Q6GEE4.1|URE1_STAAR	RecName: Full=Urease subunit alpha; AltName: Full=Urea amidohydrolase subunit alpha	61.74	113023	71001.6	686349	53811.8	161884	86646.1	320419	70486.5	16.7863	16.1156	19.3886	15.7156	17.3046	16.4028	17.8	16.1	0.0337	1.47237	0.278	-1.75	-3.36	N	C	5.23	ureC	5189.81
gi|446295221|ref|WP_000373076.1|	MULTISPECIES: mechanosensitive ion channel family protein [Staphylococcus]	32.09	221699	603514	60351.4	57175	217265	368246	166438	342978	17.7582	19.203	15.8811	15.8031	17.7291	18.4903	17.1	17.8	0.309	0.510042	0.579	0.709	1.64	Y	CM	9.28	SAR0358	5186.62	TM	3
gi|446650425|ref|WP_000727771.1|	zinc ABC transporter substrate-binding lipoprotein AdcA [Staphylococcus] SAR2496	58.97	304293	33134.1	426010	1.4574e+06	178924	10108.7	303076	500215	18.2151	15.016	18.7005	20.475	17.449	13.3033	18.1	16.3	0.051	1.29243	0.356	-1.86	-3.62	Y	CM	6.64	adcA	5139.49
gi|446209730|ref|WP_000287585.1|	MULTISPECIES: 1-acyl-sn-glycerol-3-phosphate acyltransferase [Staphylococcus]	23.06	217352	295840	29584	28027	106502	180513	117813	168127	17.7297	18.1745	14.8525	14.7745	16.7005	17.4617	16.4	16.8	0.613	0.21254	0.793	0.376	1.3	Y	C	9.67	SAR1804	5108.97
gi|81651300|sp|Q6GHQ8.1|BSHC_STAAR	RecName: Full=Putative cysteine ligase BshC	62.92	486868	544346	378675	1.1435e+06	97982.3	166072	321175	617973	18.8932	19.0542	18.5306	20.125	16.5802	17.3414	18	18.8	0.173	0.761954	0.579	0.839	1.79	N	C	5.82	bshC	5104.5
gi|446674352|ref|WP_000751698.1|	MULTISPECIES: hypothetical protein [Staphylococcus]	35.81	243434	662682	66268.2	62780.4	238566	404348	182756	376604	17.8932	19.338	16.016	15.938	17.864	18.6252	17.3	18	0.301	0.521434	0.579	0.709	1.64	Y	CM	7.62	SAR1189	5103.49
gi|56749415|sp|Q6GGJ4.1|RNZ_STAAR	RecName: Full=Ribonuclease Z; Short=RNase Z; AltName: Full=tRNA 3 endonuclease; AltName: Full=tRNase Z	34.58	226046	307674	189338	313902	110763	187733	175382	269770	17.7863	18.231	17.5306	18.26	16.7571	17.5183	17.4	18	0.332	0.478862	0.579	0.645	1.56	N	C	5.79	rnz	5071.78
gi|60383652|sp|Q6GIR7.1|53DR_STAAR	RecName: Full=Putative 5'(3')-deoxyribonucleotidase	20.95	63466.8	217738	222472	213005	31098.7	231056	105679	220600	15.9537	17.7322	17.7633	17.7005	14.9246	17.8179	16.2	17.8	0.0548	1.26122	0.372	1.54	2.9	N	C	5.01	SAR0778	5044.35
gi|446576681|ref|WP_000654027.1|	MULTISPECIES: sugar-binding transcriptional regulator [Staphylococcus]	37.25	156493	153837	378675	493275	27690.6	46933.3	187620	231348	17.2557	17.231	18.5306	18.912	14.7571	15.5183	16.8	17.2	0.603	0.219683	0.791	0.373	1.29	N	C	5.68	gapR	5036.77
gi|446740698|ref|WP_000817954.1|	MULTISPECIES: ABC transporter ATP-binding protein/permease [Staphylococcus]	64.01	421663	1.14786e+06	114786	108745	413230	700389	316559	652331	18.6857	20.1305	16.8086	16.7306	18.6566	19.4178	18.1	18.8	0.248	0.605548	0.579	0.709	1.64	Y	CM	6.36	SAR0653	4945.47	TM	6
gi|81651688|sp|Q6GJA8.1|AZO1_STAAR	RecName: Full=FMN-dependent NADPH-azoreductase; AltName: Full=NADPH-dependent flavo-azoreductase; AltName: Full=NADPH-flavin azoreductase	20.9	61728	75735.1	144370	336324	102242	23105.6	102780	145055	15.9136	16.2087	17.1394	18.3595	16.6416	14.496	16.6	16.4	0.795	0.0996329	0.899	-0.21	-1.16	N	C	5.7	azo1	4917.71
gi|446084078|ref|WP_000161933.1|	DNA polymerase/3'-5' exonuclease PolX [Staphylococcus aureus]	64.91	226046	402343	378675	1.23319e+06	349328	519876	318017	718469	17.7863	18.6181	18.5306	20.234	18.4142	18.9878	18.2	19.3	0.0773	1.11182	0.427	1.04	2.05	N	C	5.3	SAR1116	4899.35
gi|447186537|ref|WP_001263793.1|	MULTISPECIES: 16S rRNA (guanine(966)-N(2))-methyltransferase RsmD [Staphylococcus]	20.22	86940.8	28400.7	94668.9	163677	110763	216615	97457.4	136231	16.4077	14.7936	16.5306	17.3205	16.7571	17.7248	16.6	16.6	0.951	0.0218195	0.983	0.0478	1.03	N	C	6.32	SAR1097	4819.85
gi|446682020|ref|WP_000759366.1|	MULTISPECIES: class A sortase SrtA [Staphylococcus]	23.58	199964	86385.3	78101.8	8183.87	62197.4	52709.7	113421	49093	17.6094	16.3985	16.2531	12.9986	15.9246	15.6858	16.6	15	0.0641	1.19314	0.401	-1.57	-2.97	Y	CM	8.37	srtA	4810.05
gi|446956712|ref|WP_001033968.1|	MULTISPECIES: DUF1700 domain-containing protein [Staphylococcus]	21.08	134758	366842	36684.2	34753.4	132063	223836	101168	208477	17.04	18.4848	15.1629	15.0849	17.0109	17.7721	16.4	17.1	0.344	0.463442	0.579	0.709	1.64	Y	CM	6.61	SAR2019	4799.26	TM	2
gi|446669342|ref|WP_000746688.1|	MULTISPECIES: NDxxF motif lipoprotein [Staphylococcus]	23.65	52164.5	5561.8	284007	526.907	2002.25	6787.28	112724	4291.99	15.6708	12.4413	18.1156	9.0414	10.9674	12.7286	14.9	11.4	0.00694	2.15864	0.0901	-3.51	-11.4	Y	CM	8.85	SAR0396	4766.36
gi|446811920|ref|WP_000889176.1|	MULTISPECIES: esterase family protein [Staphylococcus]	29.16	199964	108869	184604	426010	19596.5	33214.3	134722	189364	17.6094	16.7322	17.4941	18.7005	14.2583	15.0195	16.5	16.8	0.634	0.197911	0.796	0.364	1.29	N	C	5.67	SAR0981	4620.08
gi|81651297|sp|Q6GHQ1.1|DIVIB_STAAR	RecName: Full=Cell division protein DivIB	50.24	308640	840186	84018.6	79596.6	302467	512656	231708	477480	18.2356	19.6803	16.3584	16.2804	18.2064	18.9676	17.6	18.3	0.28	0.552842	0.579	0.709	1.64	Y	CM	6.4	divIB	4612.03	TM	10
gi|487717037|ref|WP_001801269.1|	MULTISPECIES: PrsW family intramembrane metalloprotease [Staphylococcus]	42.16	256475	698183	69818.3	66143.6	251346	426010	192546	396779	17.9685	19.4132	16.0913	16.0133	17.9393	18.7005	17.3	18	0.297	0.527244	0.579	0.709	1.64	Y	CM	5.48	SAR0229	4567.04	TM	8
gi|56748588|sp|Q6GF02.1|ACPS_STAAR	RecName: Full=Holo-[acyl-carrier-protein] synthase; Short=Holo-ACP synthase; AltName: Full=4'-phosphopantetheinyl transferase AcpS	13.63	95634.9	59168	66268.2	73991.2	21300.5	72205.1	61067.9	68454.8	16.5452	15.8525	16.016	16.1751	14.3786	16.1398	15.6	16.1	0.607	0.216811	0.793	0.409	1.33	N	C	7.06	acpS	4480.4
gi|81828081|sp|Q6GJG8.1|MFD_STAAR	RecName: Full=Transcription-repair-coupling factor; Short=TRCF	134.15	704220	1.4437e+06	970356	313902	85202	43323	586593	600308	19.4257	20.4613	19.8882	18.26	16.3786	15.4028	18.6	18	0.424	0.372634	0.641	-0.523	-1.44	Y	C	5.11	mfd	4372.66
gi|81651518|sp|Q6GIM4.1|WHIA_STAAR	RecName: Full=Probable cell division protein WhiA	35.85	191270	61534.8	260339	224216	17892.4	51987.6	156501	112579	17.5452	15.9091	17.99	17.7745	14.1271	15.6659	16.6	16.4	0.896	0.047692	0.96	-0.104	-1.07	Y	C	8.84	whiA	4365.43
gi|446810666|ref|WP_000887922.1|	MULTISPECIES: amidohydrolase [Staphylococcus]	43.66	173882	378675	260339	605382	136323	635405	190181	539821	17.4077	18.5306	17.99	19.2075	17.0567	19.2773	17.5	19	0.0206	1.68613	0.202	1.52	2.87	N	C	5.61	SAR0554	4355.96
gi|81828077|sp|Q6GJA7.1|SDRC_STAAR	RecName: Full=Serine-aspartate repeat-containing protein C; Flags: Precursor	98.55	22604.6	89935.4	544346	4.48431e+06	707176	1.4441e+06	424709	2.00612e+06	14.4643	16.4566	19.0542	22.0965	19.4317	20.4617	17.7	19.7	0.00243	2.61439	0.04	2.02	4.06	N	CW	4.25	SdrC	4309.58
gi|446436435|ref|WP_000514290.1|	MULTISPECIES: TrkA family potassium uptake protein [Staphylococcus]	24.27	121717	134903	123070	403588	67309.6	41156.9	104032	193216	16.8932	17.0416	16.9091	18.6225	16.0385	15.3288	16.6	17	0.614	0.211832	0.793	0.384	1.3	Y	C	5.35	SAR1061	4286.45
gi|56748596|sp|Q6GIC8.1|ARLY_STAAR	RecName: Full=Argininosuccinate lyase; Short=ASAL; AltName: Full=Arginosuccinase	52	573809	201171	82835.3	2914.8	11076.3	37546.6	222574	80544.3	19.1302	17.6181	16.338	11.5092	13.4352	15.1964	16.3	14.8	0.127	0.896196	0.539	-1.53	-2.88	N	C	5.4	argH	4280.26
gi|446678373|ref|WP_000755719.1|	MULTISPECIES: hypothetical protein [Staphylococcus]	15.98	130411	78101.8	59168	40358.8	14058.3	187733	67879.2	102065	16.9927	16.2531	15.8525	15.3006	13.7791	17.5183	15.5	16.4	0.363	0.440093	0.579	0.816	1.76	Y	E	9.06	SAR1558	4247.76
gi|447137399|ref|WP_001214655.1|	MULTISPECIES: ABC transporter substrate-binding protein [Staphylococcus]	36.66	286905	390509	39050.9	36995.6	140583	238277	155513	221927	18.1302	18.575	15.2531	15.1751	17.1011	17.8623	16.8	17.2	0.6	0.221849	0.79	0.376	1.3	Y	CM	9.35	htsA	4242.03
gi|446316845|ref|WP_000394700.1|	MULTISPECIES: hypothetical protein [Staphylococcus]	25.83	95634.9	16803.7	172771	71749	59641.4	95310.7	109349	61287.8	16.5452	14.0365	17.3985	16.1307	15.864	16.5404	16.6	15.6	0.211	0.675718	0.579	-1.03	-2.05	N	C	5.68	SAR0404	4233.41
gi|81651176|sp|Q6GH48.1|GLCT_STAAR	RecName: Full=Protein GlcT	32.83	252128	177504	160937	941.706	3578.48	12130.5	138881	63525.4	17.9438	17.4375	17.2961	9.87913	11.8051	13.5663	15.7	13.6	0.0841	1.0752	0.439	-2.05	-4.15	N	C	5.62	glcT	4230.32
gi|445971295|ref|WP_000049150.1|	MULTISPECIES: amino acid permease [Staphylococcus]	54.21	304293	828353	82835.3	78475.5	298207	505435	228445	470754	18.2151	19.6599	16.338	16.26	18.186	18.9472	17.6	18.3	0.281	0.551294	0.579	0.709	1.64	Y	CM	9.11	lysP	4214.07	TM	12
gi|446741022|ref|WP_000818278.1|	MULTISPECIES: succinate dehydrogenase flavoprotein subunit [Staphylococcus]	65.46	252128	177504	63901.5	100897	511212	216615	275747	165005	17.9438	17.4375	15.9636	16.6225	18.9636	17.7248	17.6	17.3	0.606	0.217527	0.793	-0.362	-1.29	Y	C	5.4	sdhA	4212.45
gi|446345053|ref|WP_000422908.1|	MULTISPECIES: nitroreductase [Staphylococcus]	20.74	95634.9	113603	130170	172646	34080.8	27437.9	86628.4	104562	16.5452	16.7936	16.99	17.3975	15.0567	14.7439	16.2	16.3	0.88	0.0555173	0.951	0.114	1.08	N	C	8.94	SAR0861	4176.88
gi|81828065|sp|Q6GIX1.1|CADA_STAAR	RecName: Full=Probable cadmium-transporting ATPase; AltName: Full=Cadmium-efflux ATPase	78.31	434704	1.18336e+06	118336	112108	426010	722051	326350	672506	18.7297	20.1745	16.8525	16.7745	18.7005	19.4617	18.1	18.8	0.245	0.610834	0.579	0.709	1.64	Y	CM	5.31	cadA	4167.41	TM	8
gi|447082508|ref|WP_001159764.1|	MULTISPECIES: hypothetical protein [Staphylococcus]	15.74	86940.8	236672	23667.2	22421.6	85202	144410	65270	134501	16.4077	17.8525	14.5306	14.4526	16.3786	17.1398	15.8	16.5	0.361	0.442493	0.579	0.709	1.64	Y	C	7.76	SAR0270	4146.76
gi|446058167|ref|WP_000136022.1|	MULTISPECIES: alpha/beta hydrolase [Staphylococcus]	31.19	139105	260339	231939	515696	14910.3	50543.5	128651	275526	17.0858	17.99	17.8234	18.9762	13.864	15.6252	16.3	17.5	0.09	1.04576	0.455	1.27	2.42	N	C	5.04	SAR0318	4124.77
gi|446913754|ref|WP_000991010.1|	MULTISPECIES: L-cystine transporter [Staphylococcus]	49.46	269516	733684	73368.4	69506.9	264126	447671	202337	416954	18.04	19.4848	16.1629	16.0849	18.0109	18.7721	17.4	18.1	0.292	0.534617	0.579	0.709	1.64	Y	CM	9.3	SAR0401	4090.92	TM	11
gi|447007966|ref|WP_001085222.1|	DNA repair protein RadA	49.83	156493	5680.13	284007	269.059	170404	1732.92	203635	2560.7	17.2557	12.4717	18.1156	8.07178	17.3786	10.759	17.6	10.4	4.47e-08	7.34969	3.87e-06	-7.15	-142	Y	C	6.58	radA	4086.59
gi|446754354|ref|WP_000831610.1|	MULTISPECIES: YxeA family protein [Bacteria]	12.16	65205.6	177504	17750.4	16816.2	63901.5	108308	48952.5	100876	15.9927	17.4375	14.1156	14.0376	15.9636	16.7248	15.4	16.1	0.365	0.437707	0.579	0.709	1.64	Y	CM	9.73	SAR0696	4025.7
gi|446741278|ref|WP_000818534.1|	MULTISPECIES: amino acid permease [Staphylococcus]	50.5	269516	733684	73368.4	69506.9	264126	447671	202337	416954	18.04	19.4848	16.1629	16.0849	18.0109	18.7721	17.4	18.1	0.292	0.534617	0.579	0.709	1.64	Y	CM	9.53	cycA	4006.67	TM	12
gi|446470051|ref|WP_000547905.1|	MULTISPECIES: thiamine diphosphokinase [Staphylococcus]	23.87	95634.9	142003	165671	181615	25560.6	43323	95622	122314	16.5452	17.1156	17.338	17.4705	14.6416	15.4028	16.2	16.7	0.516	0.28735	0.732	0.488	1.4	N	C	5.73	SAR1199	4005.95
gi|73917803|sp|Q6GH88.1|CLS1_STAAR	RecName: Full=Cardiolipin synthase 1; Short=CL synthase 1	56.3	182576	497012	307674	47085.3	178924	303261	223058	282453	17.4781	18.9229	18.231	15.523	17.449	18.2102	17.7	17.6	0.829	0.0814455	0.922	-0.167	-1.12	Y	CM	6.54	cls1	3961.95	TM	3
gi|446877398|ref|WP_000954654.1|	MULTISPECIES: metal-dependent transcriptional regulator [Staphylococcus]	24.87	130411	198805	127803	199552	35784.8	404348	97999.7	267568	16.9927	17.601	16.9636	17.6064	15.1271	18.6252	16.4	17.9	0.0484	1.31515	0.345	1.58	3	N	C	5.39	sirR	3940.48
gi|81651457|sp|Q6GIE0.1|MNHE1_STAAR	RecName: Full=Na(+)/H(+) antiporter subunit E1; AltName: Full=Mnh complex subunit E1	18.31	95634.9	260339	26033.9	24663.7	93722.2	158851	71797	147951	16.5452	17.99	14.6681	14.5901	16.5161	17.2773	15.9	16.6	0.358	0.446117	0.579	0.709	1.64	Y	CM	8.8	mnhE1	3921.19	TM	2
gi|446876324|ref|WP_000953580.1|	Putative ketopantoate reductase	32.4	191270	177504	156204	8408.09	31950.7	54153.8	126475	80022	17.5452	17.4375	17.2531	13.0376	14.9636	15.7248	16.6	15.4	0.196	0.707744	0.579	-1.19	-2.28	N	C	5.68	panE	3903.54
gi|60390909|sp|Q6GGE6.1|SODM1_STAAR	RecName: Full=Superoxide dismutase [Mn/Fe] 1	22.7	117370	319507	31950.7	30269.1	115023	194954	88114.5	181577	16.8407	18.2855	14.9636	14.8856	16.8116	17.5728	16.2	16.9	0.351	0.454693	0.579	0.709	1.64	Y	E	5.08	sodA	3881.7
gi|446136043|ref|WP_000213898.1|	MULTISPECIES: DHA2 family efflux MFS transporter permease subunit [Staphylococcus]	71.08	365151	994023	99402.3	94170.6	357848	606523	274134	564905	18.4781	19.9229	16.601	16.523	18.449	19.2102	17.8	18.6	0.263	0.580044	0.579	0.709	1.64	Y	CM	9.1	SAR2437	3856.7	TM	15
gi|49241759|emb|CAG40449.1|	putative 5'-3' exonuclease [Staphylococcus aureus subsp. aureus MRSA252]	33.28	48686.8	184604	284007	96412.8	46009.1	12274.9	126234	97764	15.5712	17.4941	18.1156	16.5569	15.4896	13.5834	16.4	15.9	0.546	0.262807	0.761	-0.514	-1.43	Y	C	5.16	SAR1452	3793.09
gi|446853005|ref|WP_000930261.1|	N-acetylmuramoyl-L-alanine amidase [Staphylococcus aureus]	53.79	156493	213005	284007	116592	170404	129969	203635	153189	17.2557	17.7005	18.1156	16.8311	17.3786	16.9878	17.6	17.2	0.56	0.251812	0.771	-0.41	-1.33	N	U	9.33	SAR1497	3785.73
gi|446657688|ref|WP_000735034.1|	ABC transporter substrate-binding lipoprotein [Staphylococcus]	34	104329	3905.09	153837	369.956	127803	4765.53	128656	3013.53	16.6708	11.9311	17.231	8.53121	16.9636	12.2184	17	10.9	2.75e-07	6.56067	2.04e-05	-6.06	-66.8	Y	CM	9.16	fhuD2	3784.01
gi|81651941|sp|Q6GKB7.1|PTG3C_STAAR	RecName: Full=PTS system glucose-specific EIICBA component; AltName: Full=EIICBA-Glc; Short=EII-Glc; AltName: Full=EIICBA-Glc 1; Includes: RecName: Full=Glucose permease IIC component; AltName: Full=PTS system glucose-specific EIIC component; Includes: RecName: Full=Glucose-specific phosphotransferase enzyme IIB component; AltName: Full=PTS system glucose-specific EIIB component; Includes: RecNam…	73.88	156493	41417.6	639015	3923.78	29820.7	25271.8	275110	23537.7	17.2557	15.338	19.2855	11.938	14.864	14.6252	17.1	14	0.00497	2.30364	0.0679	-3.17	-8.99	Y	CM	5.92	ptsG	3723.74	TM	8
gi|446438945|ref|WP_000516800.1|	MULTISPECIES: DUF4889 domain-containing protein [Staphylococcus]	12.31	60858.6	165671	16567.1	15695.1	59641.4	101087	45689	94150.9	15.8932	17.338	14.016	13.938	15.864	16.6252	15.3	16	0.365	0.437707	0.579	0.709	1.64	Y	CM	9.16	SAR1455	3711.53
gi|446656081|ref|WP_000733427.1|	MULTISPECIES: hypothetical protein [Staphylococcus]	14.98	73899.7	201171	20117.1	19058.3	72421.7	122749	55479.5	114326	16.1733	17.6181	14.2961	14.2181	16.1441	16.9053	15.5	16.2	0.364	0.438899	0.579	0.709	1.64	Y	CM	8.7	SAR0730	3703.57
gi|487707087|ref|WP_001791319.1|	MULTISPECIES: Na/Pi cotransporter family protein [Staphylococcus]	60.6	295599	804685	80468.5	76233.3	289687	490994	221918	457304	18.1733	19.6181	16.2961	16.2181	18.1441	18.9053	17.5	18.2	0.284	0.546682	0.579	0.709	1.64	Y	CM	5.99		3662.01
gi|446853981|ref|WP_000931237.1|	MULTISPECIES: aldo/keto reductase [Staphylococcus]	32.34	113023	307674	15383.7	14574	221525	245497	116644	189248	16.7863	18.231	13.9091	13.8311	17.7571	17.9053	16.2	16.7	0.509	0.293282	0.729	0.505	1.42	N	C	5.16	SAR0756	3606.8
gi|446400065|ref|WP_000477920.1|	MULTISPECIES: FtsX-like permease family protein [Staphylococcus]	38.44	178229	485178	48517.8	45964.2	174664	296041	133803	275728	17.4434	18.8882	15.5662	15.4882	17.4142	18.1754	16.8	17.5	0.326	0.486782	0.579	0.709	1.64	Y	CM	9.27	SAR0305	3480.84	TM	4
gi|446119783|ref|WP_000197638.1|	MULTISPECIES: CPBP family intramembrane metalloprotease MroQ [Staphylococcus]	28.21	130411	355008	35500.8	33632.4	127803	216615	97905	201752	16.9927	18.4375	15.1156	15.0376	16.9636	17.7248	16.4	17.1	0.346	0.460924	0.579	0.709	1.64	Y	CM	9.77	SAR2118	3470.58	TM	7
gi|81651031|sp|Q6GGJ5.1|P5CR_STAAR	RecName: Full=Pyrroline-5-carboxylate reductase; Short=P5C reductase; Short=P5CR; AltName: Full=PCA reductase	29.82	43470.4	236672	215372	381167	42601	245497	100481	287779	15.4077	17.8525	17.7165	18.5401	15.3786	17.9053	16.2	18.1	0.0135	1.86967	0.151	1.93	3.82	N	C	4.98	proC	3369.58
gi|446199566|ref|WP_000277421.1|	MULTISPECIES: quinone-dependent dihydroorotate dehydrogenase [Staphylococcus]	39.57	80854.9	110053	260339	246637	39618.9	67150.7	126938	141280	16.303	16.7478	17.99	17.912	15.2739	16.0351	16.5	16.9	0.61	0.21467	0.793	0.376	1.3	Y	C	8.28	pyrD	3207.93
gi|56749555|sp|Q6GFI4.1|RECX_STAAR	RecName: Full=Regulatory protein RecX	32.24	121717	165671	113603	246637	74125.7	69316.9	103148	160542	16.8932	17.338	16.7936	17.912	16.1777	16.0809	16.6	17.1	0.505	0.296709	0.725	0.489	1.4	N	C	5.89	recX	3199.39
gi|445989413|ref|WP_000067268.1|	MULTISPECIES: aminoglycoside nucleotidyltransferase ANT(9)-Ia [Bacteria]	28.96	63466.8	47334.4	203538	224216	8520.2	14441	91841.7	95330.4	15.9537	15.5306	17.6349	17.7745	13.0567	13.8179	15.5	15.7	0.836	0.0777937	0.924	0.159	1.12	Y	CM	7.75	spc2	3171.33
gi|446103132|ref|WP_000180987.1|	MULTISPECIES: ABC transporter permease/substrate-binding protein [Staphylococcus]	56.02	29559.9	80468.5	473344	650226	28968.7	98198.9	177291	276298	14.8514	16.2961	18.8525	19.3106	14.8222	16.5834	16.2	17.4	0.109	0.962574	0.502	1.22	2.33	Y	CM	9.39	SAR0776	3164.78	TM	6
gi|446358977|ref|WP_000436832.1|	MULTISPECIES: DUF805 domain-containing protein [Staphylococcus]	24.87	104329	284007	28400.7	26905.9	102242	173292	78324	161402	16.6708	18.1156	14.7936	14.7156	16.6416	17.4028	16	16.7	0.355	0.449772	0.579	0.709	1.64	Y	CM	7.66	SAR2428	3149.34	TM	4
gi|81651254|sp|Q6GHF9.1|FTSK_STAAR	RecName: Full=DNA translocase FtsK	88.12	369498	1.00586e+06	100586	95291.7	362108	613743	277397	571630	18.4952	19.94	16.6181	16.5401	18.4661	19.2273	17.9	18.6	0.262	0.581699	0.579	0.709	1.64	Y	CM	8.71	spoIIIE	3147.95	TM	4
gi|446428109|ref|WP_000505964.1|	MULTISPECIES: hypothetical protein [Staphylococcus]	20.05	173882	31950.7	3195.07	3026.91	11502.3	19495.4	62859.6	18157.7	17.4077	14.9636	11.6416	11.5636	13.4896	14.2508	14.2	13.6	0.448	0.348722	0.664	-0.587	-1.5	Y	C	9.81	SAR1055	3135.14
gi|446514944|ref|WP_000592290.1|	MULTISPECIES: efflux RND transporter permease subunit [Staphylococcus]	114.68	478174	1.3017e+06	130170	123319	468611	794256	358985	739757	18.8672	20.312	16.99	16.912	18.838	19.5992	18.2	18.9	0.235	0.628932	0.579	0.709	1.64	Y	CM	9.07	SAR2345	3130.32	TM	12
gi|447216051|ref|WP_001293307.1|	MULTISPECIES: GntR family transcriptional regulator [Staphylococcus]	26.93	72160.9	20117.1	163304	40358.8	14484.3	12274.9	83316.3	24250.3	16.1389	14.2961	17.3172	15.3006	13.8222	13.5834	15.8	14.4	0.0902	1.04479	0.455	-1.37	-2.58	N	C	4.63	SAR1253	3093.81
gi|447159477|ref|WP_001236733.1|	MULTISPECIES: DUF4930 family protein [Staphylococcus]	18.37	104329	142003	14200.3	13452.9	51121.2	86646.1	56550.2	80700.8	16.6708	17.1156	13.7936	13.7156	15.6416	16.4028	15.4	15.7	0.625	0.20412	0.793	0.376	1.3	Y	CM	5.01	SAR1730	3078.4
gi|446527381|ref|WP_000604727.1|	MULTISPECIES: hypothetical protein [Staphylococcus]	7.64	31298.7	85202	8520.2	8071.77	30672.7	51987.6	23497.2	48420.5	14.9338	16.3786	13.0567	12.9787	14.9047	15.6659	14.3	15	0.354	0.450997	0.579	0.709	1.64	Y	CM	9.1	SAR2704	3075.55
gi|447026915|ref|WP_001104171.1|	MULTISPECIES: two-component system regulatory protein YycI [Staphylococcus]	29.81	121717	331341	33134.1	31390.2	119283	202174	91378	188302	16.8932	18.338	15.016	14.938	16.864	17.6252	16.3	17	0.349	0.457175	0.579	0.709	1.64	Y	CM	9.01	yycI	3065.35
gi|81696485|sp|Q6GGY8.1|CTPAL_STAAR	RecName: Full=Probable CtpA-like serine protease	55.23	260822	179871	213005	2.46637e+06	32376.7	54875.8	168735	900373	17.9927	17.4566	17.7005	21.234	14.9827	15.7439	16.9	18.1	0.115	0.939302	0.513	1.25	2.38	Y	CM	9.17	SAR1432	3055.13
gi|446081980|ref|WP_000159835.1|	MULTISPECIES: hypothetical protein [Staphylococcus]	10.72	43470.4	118336	11833.6	11210.8	42601	72205.1	32635	67250.6	15.4077	16.8525	13.5306	13.4526	15.3786	16.1398	14.8	15.5	0.362	0.441291	0.579	0.709	1.64	Y	C	5.43	SAR2670	3044.31
gi|446448686|ref|WP_000526541.1|	MULTISPECIES: TIGR01212 family radical SAM protein [Staphylococcus]	36.03	191270	194071	9703.56	9192.84	127803	332143	109592	178469	17.5452	17.5662	13.2443	13.1663	16.9636	18.3414	15.9	16.4	0.569	0.244888	0.773	0.44	1.36	N	C	6.39	SAR1845	3041.69
gi|62287638|sp|Q6GJ33.1|TAGH_STAAR	RecName: Full=Teichoic acids export ATP-binding protein TagH	29.73	113023	73368.4	3668.42	107624	153364	62096.4	90018.3	81029.4	16.7863	16.1629	11.8409	16.7156	17.2266	15.9222	15.3	16.3	0.322	0.492144	0.579	0.982	1.98	Y	C	9.17	tagH	3027.86
gi|81650802|sp|Q6GFH2.1|VRAS_STAAR	RecName: Full=Sensor protein VraS	40.02	160840	437843	43784.3	41479.9	157624	267159	120749	248827	17.2953	18.7401	15.4181	15.3401	17.2661	18.0273	16.7	17.4	0.333	0.477556	0.579	0.709	1.64	Y	CM	5.78	vraS	3017.23	TM	2
gi|446446987|ref|WP_000524842.1|	MULTISPECIES: ABC transporter ATP-binding protein [Staphylococcus]	33.76	134758	366842	36684.2	34753.4	132063	223836	101168	208477	17.04	18.4848	15.1629	15.0849	17.0109	17.7721	16.4	17.1	0.344	0.463442	0.579	0.709	1.64	Y	C	5.97	SAR2427	2996.7
gi|81651562|sp|Q6GIT7.1|SAES_STAAR	RecName: Full=Histidine protein kinase SaeS; AltName: Full=Sensor protein SaeS; AltName: Full=Staphylococcus exoprotein expression protein S	39.7	156493	426010	42601	40358.8	153364	259938	117486	242102	17.2557	18.7005	15.3786	15.3006	17.2266	17.9878	16.6	17.3	0.335	0.474955	0.579	0.709	1.64	Y	CM	5.37	saeS	2959.34	TM	2
gi|446731581|ref|WP_000808837.1|	MULTISPECIES: phosphoglycerate dehydrogenase [Staphylococcus]	57.59	321681	236672	160937	116592	22152.5	75093.3	168257	142786	18.2953	17.8525	17.2961	16.8311	14.4352	16.1964	16.7	17	0.709	0.149354	0.844	0.284	1.22	N	C	5.29	SAR1801	2921.63
gi|446139101|ref|WP_000216956.1|	MULTISPECIES: diaminopimelate decarboxylase [Staphylococcus]	47.07	53903.3	426010	85202	201794	264126	519876	134410	382560	15.7181	18.7005	16.3786	17.6225	18.0109	18.9878	16.7	18.4	0.0199	1.70115	0.199	1.73	3.33	N	C	5.44	lysA	2855.54
gi|60390440|sp|Q6GI02.1|PTHP_STAAR	RecName: Full=Phosphocarrier protein HPr; AltName: Full=Histidine-containing protein	9.49	36080.4	98218.9	9821.89	9304.95	35358.8	59930.2	27087	55818	15.1389	16.5837	13.2618	13.1838	15.1098	15.871	14.5	15.2	0.358	0.446117	0.579	0.709	1.64	Y	C	4.5	ptsH	2854.27
gi|81651635|sp|Q6GJ34.1|TARA_STAAR	RecName: Full=N-acetylglucosaminyldiphosphoundecaprenol N-acetyl-beta-D-mannosaminyltransferase; AltName: Full=N-acetylmannosaminyltransferase; AltName: Full=UDP-N-acetylmannosamine transferase; AltName: Full=UDP-N-acetylmannosamine:N-acetylglucosaminyl pyrophosphorylundecaprenol N-acetylmannosaminyltransferase	29.1	37384.5	101769	175137	9641.28	36636.8	62096.4	83052.9	57835.5	15.1902	16.6349	17.4181	13.235	15.161	15.9222	15.9	15.3	0.488	0.31158	0.706	-0.659	-1.58	Y	C	9.2	tarA	2854.05
gi|446520918|ref|WP_000598264.1|	MULTISPECIES: CDP-glycerol glycerophosphotransferase family protein [Staphylococcus]	45.95	173882	473344	47334.4	44843.1	170404	288820	130540	269003	17.4077	18.8525	15.5306	15.4526	17.3786	18.1398	16.8	17.5	0.328	0.484126	0.579	0.709	1.64	Y	C	6.64	tarF	2840.91
gi|446083509|ref|WP_000161364.1|	MULTISPECIES: D-lactate dehydrogenase [Staphylococcus]	37.23	156493	144370	75735.1	139014	78385.8	418789	103538	234058	17.2557	17.1394	16.2087	17.0849	16.2583	18.6759	16.6	17.6	0.164	0.785156	0.579	1.06	2.08	N	C	5.11	SAR2640	2781.04
gi|446042694|ref|WP_000120549.1|	MULTISPECIES: DUF2750 domain-containing protein [Staphylococcus]	25.84	95634.9	260339	26033.9	24663.7	93722.2	158851	71797	147951	16.5452	17.99	14.6681	14.5901	16.5161	17.2773	15.9	16.6	0.358	0.446117	0.579	0.709	1.64	Y	C	4.74	SAR2219	2778.52
gi|446823763|ref|WP_000901019.1|	MULTISPECIES: hypothetical protein [Staphylococcus]	14.24	52164.5	142003	14200.3	13452.9	51121.2	86646.1	39162	80700.8	15.6708	17.1156	13.7936	13.7156	15.6416	16.4028	15	15.7	0.365	0.437707	0.579	0.709	1.64	Y	CM	9.3	SAR1943	2750.14	TM	4
gi|447189284|ref|WP_001266540.1|	MULTISPECIES: fructose-specific PTS transporter subunit EIIC [Staphylococcus]	68.73	182576	99402.3	355008	35874.5	25560.6	14441	187715	49905.9	17.4781	16.601	18.4375	15.1307	14.6416	13.8179	16.9	15.2	0.0473	1.32514	0.345	-1.67	-3.18	Y	CM	5.87	fruA	2731.19	TM	10
gi|446270041|ref|WP_000347896.1|	MULTISPECIES: diadenylate cyclase CdaA [Staphylococcus]	30.06	108676	295840	29584	28027	106502	180513	81587.5	168127	16.7297	18.1745	14.8525	14.7745	16.7005	17.4617	16.1	16.8	0.354	0.450997	0.579	0.709	1.64	Y	CM	8.63	SAR2254	2714.15	TM	3
gi|446131623|ref|WP_000209478.1|	MULTISPECIES: ABC transporter ATP-binding protein [Staphylococcus]	31.6	113023	307674	30767.4	29148	110763	187733	84851	174852	16.7863	18.231	14.9091	14.8311	16.7571	17.5183	16.2	16.9	0.352	0.453457	0.579	0.709	1.64	Y	C	5.35	SAR0348	2685.16
gi|486292798|ref|WP_001573509.1|	MULTISPECIES: YjiH family protein [Staphylococcus]	49.94	178229	485178	48517.8	45964.2	174664	296041	133803	275728	17.4434	18.8882	15.5662	15.4882	17.4142	18.1754	16.8	17.5	0.326	0.486782	0.579	0.709	1.64	Y	CM	7.74	SAR2265	2679.28	TM	9
gi|446305037|ref|WP_000382892.1|	MULTISPECIES: ATP-binding cassette domain-containing protein [Staphylococcus]	25.76	91287.8	248506	24850.6	23542.7	89462.1	151631	68533.5	141226	16.4781	17.9229	14.601	14.523	16.449	17.2102	15.8	16.6	0.359	0.444906	0.579	0.709	1.64	Y	C	5.87	SAR2594	2660.46
gi|446951110|ref|WP_001028366.1|	MULTISPECIES: PIN/TRAM domain-containing protein [Staphylococcus]	39.55	139105	378675	37867.5	35874.5	136323	231056	104432	215202	17.0858	18.5306	15.2087	15.1307	17.0567	17.8179	16.5	17.2	0.342	0.465974	0.579	0.709	1.64	Y	CM	6.63	SAR0530	2640.51	TM	4
gi|447032683|ref|WP_001109939.1|	MULTISPECIES: rod shape-determining protein RodA [Staphylococcus]	44.57	156493	426010	42601	40358.8	153364	259938	117486	242102	17.2557	18.7005	15.3786	15.3006	17.2266	17.9878	16.6	17.3	0.335	0.474955	0.579	0.709	1.64	Y	CM	9.04	SAR2171	2635.99	TM	10
gi|81828026|sp|Q6GH60.1|SBCC_STAAR	RecName: Full=Nuclease SbcCD subunit C	117.44	45209.2	18933.8	828353	105381	44305	41878.9	305956	55398	15.4643	14.2087	19.6599	16.6853	15.4352	15.3539	16.9	15.4	0.0836	1.07779	0.439	-1.44	-2.71	N	C	5.09	sbcC	2605.21
gi|447195800|ref|WP_001273056.1|	MULTISPECIES: teichoic acids export ABC transporter permease subunit TagG [Staphylococcus]	31.45	108676	295840	29584	28027	106502	180513	81587.5	168127	16.7297	18.1745	14.8525	14.7745	16.7005	17.4617	16.1	16.8	0.354	0.450997	0.579	0.709	1.64	Y	CM	9.32	tagG	2594.2	TM	6
gi|446083459|ref|WP_000161314.1|	MULTISPECIES: ROK family glucokinase [Staphylococcus]	35.06	27821.1	151470	217738	448431	27264.6	101087	90941.4	233663	14.7639	17.2087	17.7322	18.7745	14.7347	16.6252	15.7	17.5	0.0242	1.61618	0.229	1.79	3.46	Y	C	5.22	glkA	2593.88
gi|446483002|ref|WP_000560856.1|	MULTISPECIES: primosomal protein N' [Staphylococcus]	92.54	95634.9	35500.8	355008	695069	264126	490994	238256	407188	16.5452	15.1156	18.4375	19.4068	18.0109	18.9053	17.7	17.8	0.836	0.0777937	0.924	0.145	1.11	N	C	6.24	priA	2574.63
gi|60390701|sp|Q6GFZ4.1|TPX_STAAR	RecName: Full=Thiol peroxidase; Short=Tpx; AltName: Full=Peroxiredoxin tpx; Short=Prx; AltName: Full=Thioredoxin peroxidase; AltName: Full=Thioredoxin-dependent peroxiredoxin	18.01	60858.6	165671	16567.1	15695.1	59641.4	101087	45689	94150.9	15.8932	17.338	14.016	13.938	15.864	16.6252	15.3	16	0.365	0.437707	0.579	0.709	1.64	Y	C	4.57	tpx	2536.87
gi|446851157|ref|WP_000928413.1|	MULTISPECIES: TerC family protein [Staphylococcus]	29.68	99981.9	272173	27217.3	25784.8	97982.3	166072	75060.5	154676	16.6094	18.0542	14.7322	14.6542	16.5802	17.3414	16	16.7	0.357	0.447332	0.579	0.709	1.64	Y	CM	6.29	SAR0991	2528.99	TM	7
gi|445950743|ref|WP_000028598.1|	type I restriction-modification system subunit M [Staphylococcus aureus]	59.4	11302.3	30767.4	426010	470853	11076.3	18773.3	149463	173465	13.4643	14.9091	18.7005	18.8449	13.4352	14.1964	15.2	16	0.316	0.500313	0.579	0.783	1.72	Y	C	4.68	SAR0433	2516.21
gi|446611190|ref|WP_000688536.1|	MULTISPECIES: hypothetical protein [Staphylococcus]	15.91	52164.5	142003	14200.3	13452.9	51121.2	86646.1	39162	80700.8	15.6708	17.1156	13.7936	13.7156	15.6416	16.4028	15	15.7	0.365	0.437707	0.579	0.709	1.64	Y	U	5.36	SAR2149	2461.47
gi|447205314|ref|WP_001282570.1|	MULTISPECIES: DNA polymerase III subunit delta [Staphylococcus]	37.93	75638.5	27217.3	194071	190583	9798.23	33214.3	93169.3	83671.7	16.2068	14.7322	17.5662	17.5401	13.2583	15.0195	15.7	15.8	0.915	0.0385789	0.965	0.0868	1.06	N	C	6.29	SAR1664	2456.35
gi|446817202|ref|WP_000894458.1|	MULTISPECIES: metal ABC transporter ATP-binding protein [Staphylococcus]	27.98	91287.8	248506	24850.6	23542.7	89462.1	151631	68533.5	141226	16.4781	17.9229	14.601	14.523	16.449	17.2102	15.8	16.6	0.359	0.444906	0.579	0.709	1.64	Y	CM	8.36	mntA	2449.37
gi|447041396|ref|WP_001118652.1|	MULTISPECIES: penicillin-binding protein 1 [Staphylococcus]	82.66	139105	160937	284007	150225	178924	187733	200679	166298	17.0858	17.2961	18.1156	17.1968	17.449	17.5183	17.6	17.3	0.757	0.120904	0.875	-0.213	-1.16	Y	CM	9.25	pbpA	2427.76
gi|446187403|ref|WP_000265258.1|	MULTISPECIES: DUF1514 family protein [Terrabacteria group]	7.8	25212.8	68634.9	6863.49	6502.26	24708.6	41878.9	18928.3	39005.4	14.6219	16.0667	12.7447	12.6667	14.5927	15.3539	14	14.7	0.346	0.460924	0.579	0.709	1.64	Y	CM	8.03	SAR1526	2426.7
gi|447214257|ref|WP_001291513.1|	MULTISPECIES: YdeI family protein [Staphylococcus]	23.87	42166.3	114786	11478.6	139014	119283	140078	57642.5	131293	15.3638	16.8086	13.4867	17.0849	16.864	17.0959	15.2	17	0.0411	1.38616	0.321	1.76	3.38	N	C	7.77	SAR2539	2414.85
gi|81651143|sp|Q6GGY5.1|PTGA_STAAR	RecName: Full=PTS system glucose-specific EIIA component; AltName: Full=EIIA-Glc; AltName: Full=EIII-Glc; AltName: Full=Glucose-specific phosphotransferase enzyme IIA component	17.97	113023	68634.9	3431.75	3251.13	12354.3	20939.5	42936.4	30941.8	16.7863	16.0667	11.7447	11.6667	13.5927	14.3539	14	14	0.987	0.00568285	0.999	-0.0121	-1.01	Y	C	4.52	crr	2389.34
gi|446810514|ref|WP_000887770.1|	MULTISPECIES: hypothetical protein [Staphylococcus]	63.1	160840	437843	127803	123319	157624	534317	148756	365160	17.2953	18.7401	16.9636	16.912	17.2661	19.0273	17.2	18.2	0.132	0.879426	0.55	1.05	2.07	N	C	4.72	SAR0397	2357.46
gi|60390435|sp|Q6GHF2.1|PGSA_STAAR	RecName: Full=CDP-diacylglycerol--glycerol-3-phosphate 3-phosphatidyltransferase; AltName: Full=Phosphatidylglycerophosphate synthase; Short=PGP synthase	21	65205.6	177504	17750.4	16816.2	63901.5	108308	48952.5	100876	15.9927	17.4375	14.1156	14.0376	15.9636	16.7248	15.4	16.1	0.365	0.437707	0.579	0.709	1.64	Y	CM	8.92	pgsA	2331.07	TM	6
gi|446312091|ref|WP_000389946.1|	MULTISPECIES: amino acid permease [Staphylococcus]	53.3	165187	449677	44967.7	42601	161884	274379	124013	255552	17.3337	18.7785	15.4566	15.3786	17.3046	18.0658	16.7	17.4	0.332	0.478862	0.579	0.709	1.64	Y	CM	9.59	SAR1343	2326.7	TM	12
gi|143682904|sp|Q6GKK2.2|Y106_STAAR	Precursor Tandem lpp/Conserved staphylococcal antigen 1A (Csa1A)	29.59	91287.8	248506	24850.6	23542.7	89462.1	151631	68533.5	141226	16.4781	17.9229	14.601	14.523	16.449	17.2102	15.8	16.6	0.359	0.444906	0.579	0.709	1.64	Y	CM	9.06	SAR0106	2316.1
gi|447101359|ref|WP_001178615.1|	MULTISPECIES: NCS2 family nucleobase:cation symporter [Staphylococcus]	46.63	143452	390509	39050.9	36995.6	140583	238277	107695	221927	17.1302	18.575	15.2531	15.1751	17.1011	17.8623	16.5	17.2	0.34	0.468521	0.579	0.709	1.64	Y	CM	8.86	pyrP	2309.58	TM	14
gi|447206060|ref|WP_001283316.1|	MULTISPECIES: ATP-dependent RecD-like DNA helicase [Staphylococcus]	92.89	295599	227205	236672	269059	110763	361025	214344	285763	18.1733	17.7936	17.8525	18.0376	16.7571	18.4617	17.6	18.1	0.456	0.341035	0.672	0.503	1.42	N	C	4.75	SAR1698	2307.51
gi|446055038|ref|WP_000132893.1|	MULTISPECIES: alpha/beta hydrolase [Staphylococcus]	21.44	65205.6	177504	17750.4	16816.2	63901.5	108308	48952.5	100876	15.9927	17.4375	14.1156	14.0376	15.9636	16.7248	15.4	16.1	0.365	0.437707	0.579	0.709	1.64	Y	C	4.65	SAR1922	2283.23
gi|446647541|ref|WP_000724887.1|	MULTISPECIES: EMYY motif lipoprotein [Staphylococcus]	34.06	91287.8	248506	49701.2	23542.7	89462.1	151631	76817	141226	16.4781	17.9229	15.601	14.523	16.449	17.2102	16.2	16.6	0.633	0.198596	0.796	0.376	1.3	Y	CM	9.15	SAR0794	2255.34
gi|60389626|sp|Q6GF42.1|CH10_STAAR	RecName: Full=10 kDa chaperonin; AltName: Full=GroES protein; AltName: Full=Heat shock protein 10; AltName: Full=Protein Cpn10	10.41	30864	84018.6	8401.86	7959.66	30246.7	51265.6	23170.8	47748	14.9136	16.3584	13.0365	12.9585	14.8845	15.6457	14.3	15	0.354	0.450997	0.579	0.709	1.64	Y	C	4.87	groES	2225.83
gi|446692070|ref|WP_000769416.1|	MULTISPECIES: D-alanyl-lipoteichoic acid biosynthesis protein DltD [Staphylococcus]	44.92	117370	319507	63901.5	30269.1	115023	194954	98764.7	181577	16.8407	18.2855	15.9636	14.8856	16.8116	17.5728	16.5	16.9	0.625	0.20412	0.793	0.376	1.3	Y	CM	9.21	dltD	2198.68
gi|56749576|sp|Q6GHU7.1|SYFA_STAAR	RecName: Full=Phenylalanine--tRNA ligase alpha subunit; AltName: Full=Phenylalanyl-tRNA synthetase alpha subunit; Short=PheRS	40.1	130411	68634.9	118336	269059	12354.3	20939.5	87033.8	119544	16.9927	16.0667	16.8525	18.0376	13.5927	14.3539	15.8	16.2	0.666	0.176526	0.815	0.34	1.27	N	C	5.48	pheS	2170.42
gi|446067652|ref|WP_000145507.1|	DUF4064 domain-containing protein; membrane protein [Staphylococcus aureus]	39.98	147799	78101.8	94668.9	49327.5	14058.3	23827.7	85508.8	50419	17.1733	16.2531	16.5306	15.5901	13.7791	14.5404	15.8	15.5	0.641	0.193142	0.798	-0.366	-1.29	Y	CM	5.87	SAR1077	2138.79	TM	4
gi|446094071|ref|WP_000171926.1|	MULTISPECIES: DUF4242 domain-containing protein [Staphylococcus]	19.2	35645.7	97035.6	52067.9	246637	34932.8	59208.1	40882.1	134294	15.1214	16.5662	15.6681	17.912	15.0923	15.8535	15.3	16.8	0.0648	1.18842	0.401	1.48	2.8	Y	C	4.73	SAR0172	2129.28
gi|446320817|ref|WP_000398672.1|	MULTISPECIES: beta-class phenol-soluble modulin [Bacteria]	4.49	17388.2	23667.2	2366.72	2242.16	8520.2	14441	9425.03	13450.1	14.0858	14.5306	11.2087	11.1307	13.0567	13.8179	12.8	13.2	0.563	0.249492	0.771	0.376	1.3	Y	E	4.78	psm𝛃1	2099.11
gi|446184777|ref|WP_000262632.1|	MULTISPECIES: staphyloferrin A synthetase SfaB [Staphylococcus]	67.23	295599	198805	82835.3	60538.2	41749	35380.5	140061	98241.1	18.1733	17.601	16.338	15.8856	15.3495	15.1107	16.6	16.2	0.574	0.241088	0.777	-0.421	-1.34	N	C	5.65	SAR2270	2083.31
gi|446591692|ref|WP_000669038.1|	MULTISPECIES: hypothetical protein [Staphylococcus]	23.87	65205.6	177504	17750.4	16816.2	63901.5	108308	48952.5	100876	15.9927	17.4375	14.1156	14.0376	15.9636	16.7248	15.4	16.1	0.365	0.437707	0.579	0.709	1.64	Y	CM	5.44	SAR1881	2050.8
gi|446071209|ref|WP_000149064.1|	MULTISPECIES: cell wall-active antibiotics response protein [Bacilli]	27.19	73899.7	201171	20117.1	19058.3	72421.7	122749	55479.5	114326	16.1733	17.6181	14.2961	14.2181	16.1441	16.9053	15.5	16.2	0.364	0.438899	0.579	0.709	1.64	Y	CM	9.17	vraT	2040.44	TM	4
gi|447070699|ref|WP_001147955.1|	MULTISPECIES: thioredoxin family protein [Staphylococcus]	12.12	32602.8	88752.1	8875.21	8408.09	31950.7	54153.8	24476.2	50438	14.9927	16.4375	13.1156	13.0376	14.9636	15.7248	14.4	15.1	0.355	0.449772	0.579	0.709	1.64	Y	C	4.48	SAR0862	2019.49
gi|446748561|ref|WP_000825817.1|	MULTISPECIES: alkaline shock response membrane anchor protein AmaP [Staphylococcus]	20.75	75638.5	102952	10295.2	9753.38	37062.9	62818.4	40998.9	58508.1	16.2068	16.6516	13.3297	13.2517	15.1777	15.9389	14.9	15.3	0.622	0.20621	0.793	0.376	1.3	Y	CM	9.59	SAR2275	1975.85	TM	2
gi|446273906|ref|WP_000351761.1|	MULTISPECIES: LysR family transcriptional regulator [Staphylococcus]	33.45	61728	84018.6	104136	7959.66	30246.7	51265.6	65370.1	47748	15.9136	16.3584	16.6681	12.9585	14.8845	15.6457	15.8	15	0.352	0.453457	0.579	-0.835	-1.78	N	C	5.39	SAR2622	1954.26
gi|446705393|ref|WP_000782739.1|	MULTISPECIES: molybdate ABC transporter substrate-binding protein [Staphylococcus]	29.05	22604.6	61534.8	123070	11659.2	22152.5	37546.6	55942.2	36913.5	14.4643	15.9091	16.9091	13.5092	14.4352	15.1964	15.3	14.9	0.657	0.182435	0.812	-0.398	-1.32	Y	CM	9.34	modA	1925.72
gi|56749016|sp|Q6GFM4.1|CPFC_STAAR	RecName: Full=Coproporphyrin III ferrochelatase	35.02	40862.2	55618	139637	136772	20022.5	33936.4	66840.4	75442	15.3185	15.7633	17.0913	17.0614	14.2893	15.0505	15.6	16	0.61	0.21467	0.793	0.392	1.31	N	C	4.92	cpfC	1908.64
gi|81651671|sp|Q6GJ81.1|CHDC_STAAR	RecName: Full=Coproheme decarboxylase; AltName: Full=Coproheme III oxidative decarboxylase; AltName: Full=Hydrogen peroxide-dependent heme synthase	29.37	95634.9	30767.4	63901.5	997.76	3791.49	6426.25	54442.6	12730.5	16.5452	14.9091	15.9636	9.96255	11.8885	12.6498	14.8	12.5	0.0214	1.66959	0.208	-2.29	-4.9	N	C	5.21	chdC	1853.68
gi|446096036|ref|WP_000173891.1|	MULTISPECIES: L-lactate permease [Staphylococcus]	56.18	147799	201171	89935.4	19058.3	72421.7	122749	103385	114326	17.1733	17.6181	16.4566	14.2181	16.1441	16.9053	16.6	16.2	0.669	0.174574	0.815	-0.344	-1.27	Y	CM	9.31	lldP1	1840.25	TM	14
gi|446302037|ref|WP_000379892.1|	MULTISPECIES: threonylcarbamoyl-AMP synthase [Staphylococcus]	38.41	47817.4	260339	115969	114350	46861.1	187733	70216	187474	15.5452	17.99	16.8234	16.8031	15.5161	17.5183	16	17.4	0.0661	1.1798	0.402	1.48	2.78	N	C	5.51	SAR2204	1828.06
gi|446742423|ref|WP_000819679.1|	MULTISPECIES: spermidine/putrescine ABC transporter substrate-binding protein [Staphylococcus]	41.42	99981.9	272173	27217.3	25784.8	97982.3	166072	75060.5	154676	16.6094	18.0542	14.7322	14.6542	16.5802	17.3414	16	16.7	0.357	0.447332	0.579	0.709	1.64	Y	CM	7.1	potD	1812.18
gi|81651675|sp|Q6GJ86.1|Y588_STAAR	RecName: Full=UPF0382 membrane protein SAR0588	13.06	29994.6	81651.9	8165.19	7735.44	29394.7	49821.5	22518.1	46402.9	14.8724	16.3172	12.9953	12.9173	14.8433	15.6045	14.2	14.9	0.353	0.452225	0.579	0.709	1.64	Y	CM	9.46	SAR0588	1724.21	TM	4
gi|60390003|sp|Q6GFR0.1|MENE_STAAR	RecName: Full=2-succinylbenzoate--CoA ligase; AltName: Full=o-succinylbenzoyl-CoA synthetase; Short=OSB-CoA synthetase	55.26	182576	163304	73368.4	152467	29394.7	106863	95112.9	140878	17.4781	17.3172	16.1629	17.2181	14.8433	16.7054	16.2	17.1	0.234	0.630784	0.579	0.919	1.89	N	C	5.73	menE	1721.19
gi|447136652|ref|WP_001213908.1|	MULTISPECIES: metal ABC transporter ATP-binding protein [Staphylococcus]	29.15	65205.6	177504	17750.4	16816.2	63901.5	108308	48952.5	100876	15.9927	17.4375	14.1156	14.0376	15.9636	16.7248	15.4	16.1	0.365	0.437707	0.579	0.709	1.64	Y	C	7.16	mreA/znuC	1679.33
gi|446059093|ref|WP_000136948.1|	MULTISPECIES: alpha/beta hydrolase [Staphylococcus]	35.21	78246.7	213005	21300.5	20179.4	76681.8	129969	58743	121051	16.2557	17.7005	14.3786	14.3006	16.2266	16.9878	15.6	16.3	0.363	0.440093	0.579	0.709	1.64	Y	C	9.26	SAR1277	1668.36
gi|446615304|ref|WP_000692650.1|	MULTISPECIES: nitrate reductase subunit beta [Staphylococcus]	59.49	173882	130170	94668.9	204036	23430.5	39712.8	97327	124640	17.4077	16.99	16.5306	17.6385	14.5161	15.2773	16.2	16.6	0.527	0.278189	0.743	0.484	1.4	N	C	5.62	narH	1636.02
gi|81650499|sp|Q6GE78.1|TCAA_STAAR	RecName: Full=Membrane-associated protein TcaA	52.05	156493	213005	21300.5	20179.4	76681.8	129969	84825.2	121051	17.2557	17.7005	14.3786	14.3006	16.2266	16.9878	16	16.3	0.621	0.206908	0.793	0.376	1.3	Y	CM	9.13	tcaA	1629.69
gi|81651178|sp|Q6GH52.1|PLSY_STAAR	RecName: Full=Glycerol-3-phosphate acyltransferase; AltName: Full=Acyl-PO4 G3P acyltransferase; AltName: Full=Acyl-phosphate--glycerol-3-phosphate acyltransferase; AltName: Full=G3P acyltransferase; Short=GPAT; AltName: Full=Lysophosphatidic acid synthase; Short=LPA synthase	22.22	47817.4	130170	13017	12331.9	46861.1	79425.6	35898.5	73975.7	15.5452	16.99	13.6681	13.5901	15.5161	16.2773	14.9	15.6	0.364	0.438899	0.579	0.709	1.64	Y	CM	10.07	plsY	1615.59	TM	7
gi|447150902|ref|WP_001228158.1|	MULTISPECIES: alpha/beta hydrolase [Staphylococcus]	36.86	38253.9	52067.9	120703	4932.75	18744.4	31770.2	59233.7	29590.3	15.2233	15.6681	16.8811	12.2682	14.1942	14.9554	15.4	14.3	0.231	0.636388	0.579	-1.14	-2.2	Y	C	8.85	SAR2615	1606.99
gi|446685702|ref|WP_000763048.1|	MULTISPECIES: phenol-soluble modulin export ABC transporter ATP-binding protein PmtC [Staphylococcus]	32.93	60858.6	165671	33134.1	15695.1	59641.4	101087	51211.3	94150.9	15.8932	17.338	15.016	13.938	15.864	16.6252	15.6	16	0.638	0.195179	0.798	0.376	1.3	Y	C	7.06	pmtC	1555.16
gi|446052596|ref|WP_000130451.1|	MULTISPECIES: inositol monophosphatase [Staphylococcus]	30.4	86940.8	355008	11833.6	150225	42601	72205.1	47125.1	192479	16.4077	18.4375	13.5306	17.1968	15.3786	16.1398	15.1	17.3	0.0128	1.89279	0.144	2.15	4.45	N	C	5.91	SAR2395	1550.17
gi|446991235|ref|WP_001068491.1|	MULTISPECIES: DMT family transporter [Staphylococcus]	31.85	65205.6	177504	17750.4	16816.2	63901.5	108308	48952.5	100876	15.9927	17.4375	14.1156	14.0376	15.9636	16.7248	15.4	16.1	0.365	0.437707	0.579	0.709	1.64	Y	CM	9.5	SAR0783	1536.97	TM	10
gi|446754435|ref|WP_000831691.1|	CamS family sex pheromone protein, putative lipoprotein	45.38	9563.49	26033.9	179871	358745	18744.4	92422.5	69392.9	159067	13.2233	14.6681	17.4566	18.4526	14.1942	16.496	15	16.5	0.0508	1.29414	0.356	1.58	2.99	Y	CM	5.99	camS	1529.15
gi|81651616|sp|Q6GJ10.1|GRAS_STAAR	RecName: Full=Sensor protein kinase GraS; AltName: Full=Glycopeptide resistance-associated protein S	40.91	82593.7	224839	22483.9	21300.5	80941.9	137190	62006.5	127776	16.3337	17.7785	14.4566	14.3786	16.3046	17.0658	15.7	16.4	0.362	0.441291	0.579	0.709	1.64	Y	CM	6.57	graS	1515.68	TM	2
gi|56749040|sp|Q6GII3.1|GCSH_STAAR	RecName: Full=Glycine cleavage system H protein; AltName: Full=Octanoyl/lipoyl carrier protein	14.07	28255.8	76918.4	7691.84	7287.01	27690.6	46933.3	21212.7	43712.9	14.7863	16.231	12.9091	12.8311	14.7571	15.5183	14.2	14.9	0.35	0.455932	0.579	0.709	1.64	Y	C	3.99	gcvH	1507.66
gi|445992799|ref|WP_000070654.1|	MULTISPECIES: DUF4352 domain-containing protein [Staphylococcus]	35.83	95634.9	130170	13017	12331.9	46861.1	79425.6	51837.6	73975.7	16.5452	16.99	13.6681	13.5901	15.5161	16.2773	15.2	15.6	0.625	0.20412	0.793	0.376	1.3	Y	CM	5.04	SAR1880	1446.77
gi|446635718|ref|WP_000713064.1|	MULTISPECIES: DUF4097 family beta strand repeat-containing protein [Staphylococcus]	31.62	60858.6	165671	16567.1	15695.1	59641.4	101087	45689	94150.9	15.8932	17.338	14.016	13.938	15.864	16.6252	15.3	16	0.365	0.437707	0.579	0.709	1.64	Y	CM	9.28	SAR2018	1444.94
gi|487718435|ref|WP_001802667.1|	ClpP class membrane-bound serine protease, putative	24.99	47817.4	130170	13017	12331.9	46861.1	79425.6	35898.5	73975.7	15.5452	16.99	13.6681	13.5901	15.5161	16.2773	14.9	15.6	0.364	0.438899	0.579	0.709	1.64	Y	CM	5.6	SAR1651	1436.51	TM	5
gi|56749020|sp|Q6GG93.1|GREA_STAAR	RecName: Full=Transcription elongation factor GreA; AltName: Full=Transcript cleavage factor GreA	17.73	33906.9	92302.1	9230.21	8744.41	33228.8	56319.9	25455.3	52455.5	15.0493	16.4941	13.1721	13.0941	15.0201	15.7814	14.4	15.1	0.357	0.447332	0.579	0.709	1.64	Y	C	4.53	greA	1435.72
gi|446592318|ref|WP_000669664.1|	MULTISPECIES: ABC transporter substrate-binding protein [Staphylococcus]	55.47	5651.15	30767.4	227205	336324	5538.13	9386.66	79464.8	125493	12.4643	14.9091	17.7936	18.3595	12.4352	13.1964	14.2	15.5	0.116	0.935542	0.513	1.26	2.39	Y	CM	9	opp-5A	1432.57
gi|446373975|ref|WP_000451830.1|	MULTISPECIES: Na+/H+ antiporter NhaC family protein [Staphylococcus]	46.19	86940.8	236672	23667.2	22421.6	85202	144410	65270	134501	16.4077	17.8525	14.5306	14.4526	16.3786	17.1398	15.8	16.5	0.361	0.442493	0.579	0.709	1.64	Y	CM	9.06		1413.08
gi|446982890|ref|WP_001060146.1|	two-component system activity regulator YycH [Staphylococcus]	50.88	95634.9	260339	26033.9	24663.7	93722.2	158851	71797	147951	16.5452	17.99	14.6681	14.5901	16.5161	17.2773	15.9	16.6	0.358	0.446117	0.579	0.709	1.64	Y	C	5.56	yycH	1411.1
gi|446261287|ref|WP_000339142.1|	MULTISPECIES: phage holin [Staphylococcus]	11.14	20865.8	56801.3	5680.13	5381.18	20448.5	34658.4	15664.8	32280.3	14.3489	15.7936	12.4717	12.3937	14.3197	15.0809	13.7	14.4	0.337	0.47237	0.579	0.709	1.64	Y	CM	9.16	SAR1498	1406.18	TM	2
gi|446457995|ref|WP_000535849.1|	MULTISPECIES: ABC transporter ATP-binding protein [Staphylococcus]	58.2	108676	295840	29584	28027	106502	180513	81587.5	168127	16.7297	18.1745	14.8525	14.7745	16.7005	17.4617	16.1	16.8	0.354	0.450997	0.579	0.709	1.64	Y	C	8.54	SAR1961	1401.85
gi|446152506|ref|WP_000230361.1|	MULTISPECIES: helix-turn-helix domain-containing protein [Staphylococcus]	24.49	16084	43784.3	71001.6	4147.99	15762.4	26715.9	34282.7	24882.7	13.9733	15.4181	16.1156	12.0182	13.9442	14.7054	14.7	14	0.494	0.306273	0.711	-0.63	-1.55	Y	C	8.45	SAR0367	1399.86
gi|446348840|ref|WP_000426695.1|	MULTISPECIES: CPBP family intramembrane metalloprotease SdpB [Staphylococcus]	28.02	52164.5	142003	14200.3	13452.9	51121.2	86646.1	39162	80700.8	15.6708	17.1156	13.7936	13.7156	15.6416	16.4028	15	15.7	0.365	0.437707	0.579	0.709	1.64	Y	CM	8.86	SAR2397	1397.64	TM	7
gi|446906421|ref|WP_000983677.1|	MULTISPECIES: DNA helicase RecQ [Staphylococcus]	68.13	139105	80468.5	130170	159193	14484.3	79425.6	94586.4	106362	17.0858	16.2961	16.99	17.2804	13.8222	16.2773	16	16.6	0.424	0.372634	0.641	0.652	1.57	N	C	6.4	SAR0774	1388.32
gi|446855849|ref|WP_000933105.1|	MULTISPECIES: cell elongation protein CozEa [Staphylococcus]	40.13	73899.7	201171	20117.1	19058.3	72421.7	122749	55479.5	114326	16.1733	17.6181	14.2961	14.2181	16.1441	16.9053	15.5	16.2	0.364	0.438899	0.579	0.709	1.64	Y	CM	8.93	SAR0979	1382.49	TM	10
gi|446927496|ref|WP_001004752.1|	MULTISPECIES: cell elongation protein CozEb [Staphylococcus]	45.04	82593.7	224839	22483.9	21300.5	80941.9	137190	62006.5	127776	16.3337	17.7785	14.4566	14.3786	16.3046	17.0658	15.7	16.4	0.362	0.441291	0.579	0.709	1.64	Y	CM	9.34	SAR1371	1376.7	TM	10
gi|81651412|sp|Q6GI69.1|Y985_STAAR	RecName: Full=Putative phosphoesterase SAR0985	19.31	35211	95852.2	9585.22	9080.74	34506.8	58486.1	26434.3	54473	15.1037	16.5485	13.2266	13.1486	15.0746	15.8358	14.5	15.2	0.358	0.446117	0.579	0.709	1.64	Y	C	4.87	SAR0985	1368.95
gi|446902884|ref|WP_000980140.1|	MULTISPECIES: membrane protein [Staphylococcus]	38.9	69552.6	189338	18933.8	17937.3	68161.6	115528	52216	107601	16.0858	17.5306	14.2087	14.1307	16.0567	16.8179	15.5	16.2	0.364	0.438899	0.579	0.709	1.64	Y	CM	9.26	SAR0664	1342.31	TM	10
gi|446179743|ref|WP_000257598.1|	MULTISPECIES: cell division protein FtsL [Staphylococcus]	15.32	27386.3	74551.7	7455.17	7062.8	26838.6	45489.2	20560	42367.9	14.7412	16.186	12.864	12.786	14.712	15.4732	14.1	14.8	0.349	0.457175	0.579	0.709	1.64	Y	CM	9.34	ftsL	1342.04
gi|445926485|ref|WP_000004340.1|	MULTISPECIES: polysaccharide biosynthesis protein [Staphylococcus]	61.81	108676	295840	29584	28027	106502	180513	81587.5	168127	16.7297	18.1745	14.8525	14.7745	16.7005	17.4617	16.1	16.8	0.354	0.450997	0.579	0.709	1.64	Y	CM	9.38	SAR1839	1319.97	TM	14
gi|446075878|ref|WP_000153733.1|	MULTISPECIES: ABC transporter ATP-binding protein VraF [Staphylococcus]	28.48	95634.9	6863.49	343.175	16816.2	16188.4	44767.1	37388.8	22815.6	16.5452	12.7447	8.4228	14.0376	13.9827	15.4502	13	14.1	0.325	0.488117	0.579	1.09	2.13	Y	CM	6	vraF	1312.81
gi|81650452|sp|Q6GE14.1|HLGA_STAAR	Gamma-hemolysin component A; AltName: Full=H-gamma-2; AltName: Full=H-gamma-II; Flags: Precursor	34.94	72160.9	378675	23667.2	58296.1	35358.8	59930.2	43729	165634	16.1389	18.5306	14.5306	15.8311	15.1098	15.871	15.3	16.7	0.0658	1.18177	0.402	1.48	2.8	N	E	9.58	hlgA	1251.54
gi|446960551|ref|WP_001037807.1|	MULTISPECIES: DoxX family protein [Staphylococcus]	17.65	29125.2	79285.2	7928.52	7511.23	28542.7	48377.4	21865.4	45057.9	14.83	16.2748	12.9528	12.8748	14.8008	15.562	14.2	14.9	0.352	0.453457	0.579	0.709	1.64	Y	CM	8.89	SAR0760	1238.84	TM	4
gi|60389618|sp|Q6GDJ7.3|ALF1_STAAR	RecName: Full=Fructose-bisphosphate aldolase class 1; AltName: Full=Fructose-bisphosphate aldolase class I; Short=FBP aldolase	32.89	47817.4	130170	26033.9	12331.9	46861.1	79425.6	40237.5	73975.7	15.5452	16.99	14.6681	13.5901	15.5161	16.2773	15.2	15.6	0.639	0.194499	0.798	0.376	1.3	Y	C	4.96	fda	1223.4
gi|81827988|sp|Q6GFJ1.1|Y1956_STAAR	RecName: Full=Putative multidrug export ATP-binding/permease protein SAR1956	64.82	104329	284007	28400.7	26905.9	102242	173292	78324	161402	16.6708	18.1156	14.7936	14.7156	16.6416	17.4028	16	16.7	0.355	0.449772	0.579	0.709	1.64	Y	CM	6.72	SAR1956	1208.33	TM	6
gi|446704633|ref|WP_000781979.1|	MULTISPECIES: cyclic-di-AMP receptor [Staphylococcus]	11.83	30429.3	52067.9	2603.39	2466.37	9372.22	15885.1	14135	23473.1	14.8932	15.6681	11.3462	11.2682	13.1942	13.9554	13.1	13.6	0.477	0.321482	0.696	0.486	1.4	Y	c	4.43	SAR0484	1194.84
gi|447004386|ref|WP_001081642.1|	cyclic-di-AMP phosphodiesterase GdpP [Staphylococcus aureus]	73.78	117370	319507	31950.7	30269.1	115023	194954	88114.5	181577	16.8407	18.2855	14.9636	14.8856	16.8116	17.5728	16.2	16.9	0.351	0.454693	0.579	0.709	1.64	Y	CM	5.08	gdpP	1194.29
gi|446163065|ref|WP_000240920.1|	MULTISPECIES: CDP-glycerol glycerophosphotransferase family protein [Staphylococcus]	66.03	104329	68634.9	118336	3251.13	12354.3	20939.5	78339.8	30941.8	16.6708	16.0667	16.8525	11.6667	13.5927	14.3539	15.7	14	0.0862	1.06449	0.444	-1.68	-3.2	Y	C	6.32	tarL	1186.43
gi|446032748|ref|WP_000110603.1|	MULTISPECIES: hypothetical protein [Staphylococcus]	27.24	43035.7	117153	11715.3	11098.7	42175	71483	32308.6	66578.1	15.3932	16.838	13.5161	13.4381	15.3641	16.1253	14.8	15.5	0.362	0.441291	0.579	0.709	1.64	Y	C	8.96	SAR1649	1186.07
gi|446967877|ref|WP_001045133.1|	DNA-binding response regulator	23.88	37384.5	473344	10176.9	358745	36636.8	124193	28066.1	318761	15.1902	18.8525	13.313	18.4526	15.161	16.9222	14.6	18.1	0.000261	3.58336	0.00752	3.52	11.5	N	C	5.49	airR	1175.3
gi|447206412|ref|WP_001283668.1|	MULTISPECIES: nitric oxide reductase activation protein NorD [Staphylococcus]	73.08	104329	28400.7	134903	47085.3	17040.4	10541.9	85424.2	28676	16.6708	14.7936	17.0416	15.523	14.0567	13.3639	15.9	14.6	0.0872	1.05948	0.446	-1.36	-2.57	N	C	4.74	SAR1420	1168.91
gi|446082449|ref|WP_000160304.1|	MULTISPECIES: purine-nucleoside phosphorylase [Staphylococcus]	25.89	39992.8	108869	10886.9	10313.9	39192.9	66428.7	30024.2	61870.6	15.2875	16.7322	13.4103	13.3323	15.2583	16.0195	14.7	15.4	0.361	0.442493	0.579	0.709	1.64	Y	C	4.81	deoD2	1159.68
gi|446967868|ref|WP_001045124.1|	MULTISPECIES: staphyloferrin B ABC transporter substrate-binding protein SirA [Staphylococcus]	36.69	77377.3	105319	10531.9	9977.6	37914.9	64262.5	41941.4	59853.1	16.2396	16.6844	13.3625	13.2845	15.2105	15.9717	14.9	15.3	0.623	0.205512	0.793	0.376	1.3	Y	CM	9.15	sirA	1143.13
gi|447026491|ref|WP_001103747.1|	MULTISPECIES: aquaporin family protein [Staphylococcus]	28.11	42601	115969	11596.9	10986.6	41749	70761	31982.3	65905.6	15.3786	16.8234	13.5015	13.4235	15.3495	16.1107	14.7	15.5	0.362	0.441291	0.579	0.709	1.64	Y	CM	8.46	glpF	1137.76	TM	7
gi|446115895|ref|WP_000193750.1|	MULTISPECIES: peptide MFS transporter [Staphylococcus]	54.81	82593.7	224839	22483.9	21300.5	80941.9	137190	62006.5	127776	16.3337	17.7785	14.4566	14.3786	16.3046	17.0658	15.7	16.4	0.362	0.441291	0.579	0.709	1.64	Y	CM	9.6	SAR0781	1131.3	TM	14
gi|446624154|ref|WP_000701500.1|	MULTISPECIES: DUF5079 family protein [Staphylococcus]	24.57	36949.8	100586	10058.6	9529.17	36210.8	61374.3	27739.7	57163	15.1733	16.6181	13.2961	13.2181	15.1441	15.9053	14.5	15.2	0.359	0.444906	0.579	0.709	1.64	Y	CM	5.51	SAR0288	1129.01	TM	6
gi|447108423|ref|WP_001185679.1|	MULTISPECIES: sodium:proton antiporter [Staphylococcus]	79.28	117370	319507	31950.7	30269.1	115023	194954	88114.5	181577	16.8407	18.2855	14.9636	14.8856	16.8116	17.5728	16.2	16.9	0.351	0.454693	0.579	0.709	1.64	Y	CM	8.72	SAR2529	1111.43	TM	13
gi|446732266|ref|WP_000809522.1|	MULTISPECIES: pyruvate carboxylase [Staphylococcus]	128.45	252128	120703	160937	154709	13632.3	8953.43	142233	94788.4	17.9438	16.8811	17.2961	17.2392	13.7347	13.1282	16.3	15.7	0.454	0.342944	0.671	-0.575	-1.49	Y	C	5.16	sar1088	1107.3
gi|81651459|sp|Q6GIE2.1|MNHG1_STAAR	RecName: Full=Na(+)/H(+) antiporter subunit G1; AltName: Full=Mnh complex subunit G1	12.81	18692.3	50884.5	5088.45	4820.64	18318.4	31048.2	14033	28917.8	14.1902	15.6349	12.313	12.235	14.161	14.9222	13.6	14.3	0.331	0.480172	0.579	0.709	1.64	Y	CM	9.48	mnhG1	1095.48	TM	3
gi|446401431|ref|WP_000479286.1|	NupC/NupG family nucleoside CNT transporter [Staphylococcus aureus]	44.94	65205.6	177504	17750.4	16816.2	63901.5	108308	48952.5	100876	15.9927	17.4375	14.1156	14.0376	15.9636	16.7248	15.4	16.1	0.365	0.437707	0.579	0.709	1.64	Y	CM	7.76	SAR0655	1089.29	TM	10
gi|62286811|sp|Q6GIC6.1|G6PI_STAAR	RecName: Full=Glucose-6-phosphate isomerase; Short=GPI; AltName: Full=Phosphoglucose isomerase; Short=PGI; AltName: Full=Phosphohexose isomerase; Short=PHI	49.78	121717	88752.1	8875.21	8408.09	31950.7	54153.8	54181	50438	16.8932	16.4375	13.1156	13.0376	14.9636	15.7248	15	15.1	0.921	0.0357404	0.966	0.0758	1.05	Y	C	4.83	pgi	1088.41
gi|446671705|ref|WP_000749051.1|	MULTISPECIES: ABC transporter substrate-binding protein [Staphylococcus]	33.25	40427.5	110053	28400.7	20852.1	39618.9	67150.7	36149	66018.4	15.303	16.7478	14.7936	14.3479	15.2739	16.0351	15.1	15.7	0.456	0.341035	0.672	0.587	1.5	Y	C	8.89	SAR0618	1087.19
gi|81651333|sp|Q6GHV3.1|ISDE_STAAR	RecName: Full=High-affinity heme uptake system protein IsdE; AltName: Full=Iron-regulated surface determinant protein E; AltName: Full=Staphylococcal iron-regulated protein F; Flags: Precursor	33.24	47817.4	130170	13017	12331.9	46861.1	79425.6	35898.5	73975.7	15.5452	16.99	13.6681	13.5901	15.5161	16.2773	14.9	15.6	0.364	0.438899	0.579	0.709	1.64	Y	CM	9.36	isdE	1079.98
gi|446354511|ref|WP_000432366.1|	MULTISPECIES: anion permease [Staphylococcus]	51.44	73899.7	201171	20117.1	19058.3	72421.7	122749	55479.5	114326	16.1733	17.6181	14.2961	14.2181	16.1441	16.9053	15.5	16.2	0.364	0.438899	0.579	0.709	1.64	Y	CM	9.59	SAR2775	1078.53	TM	11
gi|446733907|ref|WP_000811163.1|	MULTISPECIES: thioredoxin family protein [Bacteria]	11.85	11737	31950.7	3195.07	3026.91	23004.5	19495.4	12645.5	18157.7	13.5188	14.9636	11.6416	11.5636	14.4896	14.2508	13.2	13.6	0.59	0.229148	0.785	0.376	1.3	Y	C	4.41	SAR1822	1067.13
gi|446470844|ref|WP_000548698.1|	MULTISPECIES: ABC transporter permease [Staphylococcus]	45.95	65205.6	177504	17750.4	16816.2	63901.5	108308	48952.5	100876	15.9927	17.4375	14.1156	14.0376	15.9636	16.7248	15.4	16.1	0.365	0.437707	0.579	0.709	1.64	Y	CM	9.16	SAR2426	1065.34	TM	6
gi|81650366|sp|Q6GDP1.1|COPA_STAAR	RecName: Full=Copper-exporting P-type ATPase; AltName: Full=Copper-exporting P-type ATPase A; AltName: Full=Cu(+)-exporting ATPase	86.71	121717	331341	33134.1	31390.2	119283	202174	91378	188302	16.8932	18.338	15.016	14.938	16.864	17.6252	16.3	17	0.349	0.457175	0.579	0.709	1.64	Y	CM	5.76	copA	1053.83	TM	8
gi|81828103|sp|Q6GKB1.1|HSDR_STAAR	RecName: Full=Type-1 restriction enzyme R protein; AltName: Full=Type I restriction enzyme R protein	109.17	26951.6	35500.8	85202	123319	230045	346584	114066	168468	14.7181	15.1156	16.3786	16.912	17.8116	18.4028	16.3	16.8	0.495	0.305395	0.712	0.507	1.42	Y	C	6.19	hsdR	1044.85
gi|446012086|ref|WP_000089941.1|	MULTISPECIES: insulinase family protein [Staphylococcus]	48.59	37819.2	102952	75735.1	130045	37062.9	125637	50205.7	119545	15.2068	16.6516	16.2087	16.9887	15.1777	16.9389	15.5	16.9	0.0911	1.04048	0.457	1.33	2.51	N	C	5.74	SAR1254	1033.25
gi|446745340|ref|WP_000822596.1|	MULTISPECIES: glycerophosphoryl diester phosphodiesterase membrane domain-containing protein [Staphylococcus]	67.65	82593.7	224839	44967.7	21300.5	80941.9	137190	69501.1	127776	16.3337	17.7785	15.4566	14.3786	16.3046	17.0658	16	16.4	0.635	0.197226	0.796	0.376	1.3	Y	CM	9.15	SAR0220	1027.36	TM	7
gi|81828053|sp|Q6GIH9.1|METN2_STAAR	RecName: Full=Methionine import ATP-binding protein MetN 2	38.21	52164.5	142003	14200.3	13452.9	51121.2	86646.1	39162	80700.8	15.6708	17.1156	13.7936	13.7156	15.6416	16.4028	15	15.7	0.365	0.437707	0.579	0.709	1.64	Y	CM	6.82	metN2	1024.91
gi|446334655|ref|WP_000412510.1|	MULTISPECIES: APC family permease [Staphylococcus]	54.36	73899.7	201171	20117.1	19058.3	72421.7	122749	55479.5	114326	16.1733	17.6181	14.2961	14.2181	16.1441	16.9053	15.5	16.2	0.364	0.438899	0.579	0.709	1.64	Y	CM	8.91	SAR0589	1020.59	TM	12
gi|447168507|ref|WP_001245763.1|	MULTISPECIES: ABC transporter permease [Staphylococcus]	48.46	65205.6	177504	17750.4	16816.2	63901.5	108308	48952.5	100876	15.9927	17.4375	14.1156	14.0376	15.9636	16.7248	15.4	16.1	0.365	0.437707	0.579	0.709	1.64	Y	CM	9.87	SAR1927	1010.16	TM	10
gi|60392207|sp|Q6GG04.1|DPO3A_STAAR	RecName: Full=DNA polymerase III subunit alpha	122.97	27821.1	23667.2	284007	53811.8	57085.3	303261	122971	126913	14.7639	14.5306	18.1156	15.7156	15.8008	18.2102	16.2	16.2	0.932	0.0305841	0.971	-0.0746	-1.05	N	C	6.03	dnaE	1000.01
gi|446715728|ref|WP_000793051.1|	penicillin-binding protein PBP4 [Staphylococcus aureus]	48.18	44339.8	60351.4	78101.8	5717.5	21726.5	36824.6	48056	34297.8	15.4363	15.8811	16.2531	12.4812	14.4072	15.1684	15.4	14.5	0.338	0.471083	0.579	-0.855	-1.81	Y	CM	9.23	pbp4	997.427
gi|446256651|ref|WP_000334506.1|	MULTISPECIES: hypothetical protein [Staphylococcus]	29.96	39123.4	106502	10650.2	10089.7	38340.9	64984.6	29371.5	60525.6	15.2557	16.7005	13.3786	13.3006	15.2266	15.9878	14.6	15.3	0.36	0.443697	0.579	0.709	1.64	Y	C	4.37	SAR1423	980.357
gi|81651514|sp|Q6GIL5.1|GPMI_STAAR	RecName: Full=2,3-bisphosphoglycerate-independent phosphoglycerate mutase; Short=BPG-independent PGAM; Short=Phosphoglyceromutase; Short=iPGM	56.39	51295.1	69818.3	87568.7	515696	25134.6	42601	54666.1	209372	15.6465	16.0913	16.4181	18.9762	14.6174	15.3786	15.6	16.8	0.119	0.924453	0.519	1.25	2.39	Y	C	4.72	gpmI	969.429
gi|76363428|sp|Q6GGK7.2|SRRB_STAAR	RecName: Full=Sensor protein SrrB; AltName: Full=Staphylococcal respiratory response protein B	66.08	82593.7	224839	22483.9	21300.5	80941.9	137190	62006.5	127776	16.3337	17.7785	14.4566	14.3786	16.3046	17.0658	15.7	16.4	0.362	0.441291	0.579	0.709	1.64	Y	CM	5.69	srrB	938.355	TM	2
gi|446751466|ref|WP_000828722.1|	MULTISPECIES: sodium-dependent transporter [Staphylococcus]	49.21	60858.6	165671	16567.1	15695.1	59641.4	101087	45689	94150.9	15.8932	17.338	14.016	13.938	15.864	16.6252	15.3	16	0.365	0.437707	0.579	0.709	1.64	Y	CM	9.66		928.449
gi|56749216|sp|Q6GE66.2|MQO1_STAAR	RecName: Full=Probable malate:quinone oxidoreductase 1; AltName: Full=MQO 1; AltName: Full=Malate dehydrogenase [quinone] 1	54.84	16953.5	46151.1	118336	85202	16614.4	73649.2	50634.6	68334.1	14.0493	15.4941	16.8525	16.3786	14.0201	16.1684	15	16	0.204	0.69037	0.579	1.04	2.06	Y	C	6.13	mqo1	923.316
gi|446883606|ref|WP_000960862.1|	MULTISPECIES: L-lactate permease [Staphylococcus]	56.59	95634.9	130170	13017	12331.9	46861.1	79425.6	51837.6	73975.7	16.5452	16.99	13.6681	13.5901	15.5161	16.2773	15.2	15.6	0.625	0.20412	0.793	0.376	1.3	Y	CM	9.25	lldP2	916.021	TM	12
gi|81828047|sp|Q6GID6.1|MNHA1_STAAR	RecName: Full=Na(+)/H(+) antiporter subunit A1; AltName: Full=Mnh complex subunit A1	89.34	108676	295840	29584	28027	106502	180513	81587.5	168127	16.7297	18.1745	14.8525	14.7745	16.7005	17.4617	16.1	16.8	0.354	0.450997	0.579	0.709	1.64	Y	CM	9.16	mnhA1	913.225	TM	21
gi|81651682|sp|Q6GJ99.1|HPS_STAAR	RecName: Full=3-hexulose-6-phosphate synthase; Short=HPS; AltName: Full=D-arabino-3-hexulose-6-phosphate formaldehyde lyase	22.44	26951.6	73368.4	7336.84	6950.69	26412.6	44767.1	20233.7	41695.4	14.7181	16.1629	12.8409	12.7629	14.6889	15.4502	14.1	14.8	0.348	0.458421	0.579	0.709	1.64	Y	C	4.58	SAR0574	901.68
gi|446372398|ref|WP_000450253.1|	MULTISPECIES: hemolysin family protein [Staphylococcus]	51.15	60858.6	165671	16567.1	15695.1	59641.4	101087	45689	94150.9	15.8932	17.338	14.016	13.938	15.864	16.6252	15.3	16	0.365	0.437707	0.579	0.709	1.64	Y	CM	4.51	mpfA	893.235	TM	3
gi|446301236|ref|WP_000379091.1|	MULTISPECIES: metal-dependent hydrolase [Staphylococcus]	37.08	43470.4	118336	11833.6	11210.8	42601	72205.1	32635	67250.6	15.4077	16.8525	13.5306	13.4526	15.3786	16.1398	14.8	15.5	0.362	0.441291	0.579	0.709	1.64	Y	CM	9.42	SAR1959	880.124	TM	6
gi|447031289|ref|WP_001108545.1|	MULTISPECIES: M50 family metallopeptidase [Bacteria]	28.78	33037.5	89935.4	8993.54	8520.2	32376.7	54875.8	24802.6	51110.5	15.0118	16.4566	13.1347	13.0567	14.9827	15.7439	14.4	15.1	0.356	0.44855	0.579	0.709	1.64	Y	CM	9.21	SAR0645	861.8	TM	6
gi|446710326|ref|WP_000787672.1|	MULTISPECIES: phosphate/phosphite/phosphonate ABC transporter substrate-binding protein [Staphylococcus]	34.98	39992.8	108869	10886.9	10313.9	39192.9	66428.7	30024.2	61870.6	15.2875	16.7322	13.4103	13.3323	15.2583	16.0195	14.7	15.4	0.361	0.442493	0.579	0.709	1.64	Y	CM	9.1	pstS	858.325
gi|56748675|sp|Q6GEL3.1|ECFA1_STAAR	RecName: Full=Energy-coupling factor transporter ATP-binding protein EcfA1; Short=ECF transporter A component EcfA1	29.97	33906.9	92302.1	9230.21	8744.41	33228.8	56319.9	25455.3	52455.5	15.0493	16.4941	13.1721	13.0941	15.0201	15.7814	14.4	15.1	0.357	0.447332	0.579	0.709	1.64	Y	C	4.95	ecfA1/cbiO1	849.359
gi|446119241|ref|WP_000197096.1|	MULTISPECIES: peptide ABC transporter substrate-binding protein [Staphylococcus]	61.48	69552.6	189338	18933.8	17937.3	68161.6	115528	52216	107601	16.0858	17.5306	14.2087	14.1307	16.0567	16.8179	15.5	16.2	0.364	0.438899	0.579	0.709	1.64	Y	CM	9.18	opp3A	849.317
gi|81650829|sp|Q6GFL0.1|Y1937_STAAR	RecName: Full=UPF0754 membrane protein SAR1937	42.65	47817.4	130170	13017	12331.9	46861.1	79425.6	35898.5	73975.7	15.5452	16.99	13.6681	13.5901	15.5161	16.2773	14.9	15.6	0.364	0.438899	0.579	0.709	1.64	Y	CM	6.12	SAR1937	841.7	TM	2
gi|81828046|sp|Q6GID4.1|PPI1_STAAR	RecName: Full=Putative peptidyl-prolyl cis-trans isomerase; Short=PPIase; AltName: Full=Rotamase	21.61	23908.7	65084.8	6508.48	6165.93	23430.5	39712.8	17949.2	36987.9	14.5452	15.99	12.6681	12.5901	14.5161	15.2773	13.9	14.6	0.343	0.464706	0.579	0.709	1.64	Y	C	4.53	SAR0916	830.599
gi|56749428|sp|Q6GJV3.1|RS6_STAAR	RecName: Full=30S ribosomal protein S6	11.59	12606.4	34317.5	3431.75	3251.13	12354.3	20939.5	9464.15	19502.7	13.6219	15.0667	11.7447	11.6667	13.5927	14.3539	13	13.7	0.306	0.514279	0.579	0.709	1.64	Y	C	5.07	rpsF	816.579
gi|81651530|sp|Q6GIP5.1|Y800_STAAR	RecName: Full=Uncharacterized membrane protein SAR0800	40.32	43470.4	118336	11833.6	11210.8	42601	72205.1	32635	67250.6	15.4077	16.8525	13.5306	13.4526	15.3786	16.1398	14.8	15.5	0.362	0.441291	0.579	0.709	1.64	Y	CM	6.51	SAR0800	809.4	TM	7
gi|446104987|ref|WP_000182842.1|	MULTISPECIES: thioredoxin family protein [Staphylococcus]	21.9	23474	63901.5	6390.15	6053.82	23004.5	38990.7	17622.9	36315.3	14.5188	15.9636	12.6416	12.5636	14.4896	15.2508	13.9	14.6	0.342	0.465974	0.579	0.709	1.64	Y	C	5.16	SAR2021	804.699
gi|446447047|ref|WP_000524902.1|	MULTISPECIES: YqeG family HAD IIIA-type phosphatase [Staphylococcus]	20.21	21300.5	57984.7	5798.47	5493.29	20874.5	35380.5	15991.1	32952.8	14.3786	15.8234	12.5015	12.4235	14.3495	15.1107	13.7	14.5	0.338	0.471083	0.579	0.709	1.64	Y	C	9.73	SAR1675	791.249
gi|446650832|ref|WP_000728178.1|	MULTISPECIES: branched-chain amino acid transport system II carrier protein [Staphylococcus]	49.65	52164.5	142003	14200.3	13452.9	51121.2	86646.1	39162	80700.8	15.6708	17.1156	13.7936	13.7156	15.6416	16.4028	15	15.7	0.365	0.437707	0.579	0.709	1.64	Y	CM	9.57	SAR0187	788.761	TM	12
gi|56749245|sp|Q6GJW2.1|METE_STAAR	RecName: Full=5-methyltetrahydropteroyltriglutamate--homocysteine methyltransferase; AltName: Full=Cobalamin-independent methionine synthase; AltName: Full=Methionine synthase, vitamin-B12 independent isozyme	85.02	32168.1	33134.1	158570	269059	5964.14	90978.4	65567.5	131057	14.9733	15.016	17.2748	18.0376	12.5421	16.4732	14.9	16.5	0.0744	1.12843	0.422	1.58	2.99	N	C	5.45	metE	771.201
gi|445994592|ref|WP_000072447.1|	MULTISPECIES: CPBP family intramembrane metalloprotease [Staphylococcus]	29.2	29994.6	81651.9	8165.19	7735.44	29394.7	49821.5	22518.1	46402.9	14.8724	16.3172	12.9953	12.9173	14.8433	15.6045	14.2	14.9	0.353	0.452225	0.579	0.709	1.64	Y	CM	8.58	SAR2548	771.169	TM	7
gi|446280646|ref|WP_000358501.1|	MULTISPECIES: hypothetical protein [Staphylococcus]	26.64	29559.9	40234.3	15620.4	3811.67	14484.3	24549.7	19888.2	22865.2	14.8514	15.2961	13.9311	11.8962	13.8222	14.5834	14.2	13.9	0.72	0.142668	0.848	-0.276	-1.21	Y	U	9.94	SAR0735	746.554
gi|81651153|sp|Q6GH01.1|BRNQL_STAAR	RecName: Full=Putative branched-chain amino acid carrier protein SAR1419	48.86	47817.4	130170	13017	12331.9	46861.1	79425.6	35898.5	73975.7	15.5452	16.99	13.6681	13.5901	15.5161	16.2773	14.9	15.6	0.364	0.438899	0.579	0.709	1.64	Y	CM	9.35	SAR1419	734.722	TM	12
gi|446714276|ref|WP_000791607.1|	MULTISPECIES: energy-coupling factor transporter transmembrane protein EcfT [Staphylococcus]	30.89	28690.5	78101.8	7810.18	7399.12	28116.7	47655.3	21539.1	44385.4	14.8083	16.2531	12.9311	12.8531	14.7791	15.5404	14.2	14.9	0.351	0.454693	0.579	0.709	1.64	Y	CM	9.88	ecfT	697.284
gi|486292961|ref|WP_001573541.1|	MULTISPECIES: YdcF family protein [Staphylococcus]	37	34341.6	93485.5	9348.55	8856.52	33654.8	57042	25781.6	53128	15.0677	16.5125	13.1905	13.1125	15.0385	15.7997	14.4	15.1	0.357	0.447332	0.579	0.709	1.64	Y	CM	9.04	SAR2444	696.801	TM	6
gi|446417829|ref|WP_000495684.1|	MULTISPECIES: hypothetical protein [Staphylococcus]	40.61	52164.5	71001.6	7100.16	6726.47	25560.6	43323	28275.1	40350.4	15.6708	16.1156	12.7936	12.7156	14.6416	15.4028	14.4	14.7	0.615	0.211125	0.793	0.376	1.3	Y	CM	9.79	SAR2235	696.259	TM	6
gi|446967402|ref|WP_001044658.1|	MULTISPECIES: YitT family protein [Staphylococcus]	29.87	27386.3	74551.7	7455.17	7062.8	26838.6	45489.2	20560	42367.9	14.7412	16.186	12.864	12.786	14.712	15.4732	14.1	14.8	0.349	0.457175	0.579	0.709	1.64	Y	CM	8.57	SAR0656	688.318	TM	6
gi|446889032|ref|WP_000966288.1|	MULTISPECIES: membrane protein [Staphylococcus]	20.58	17822.9	48517.8	4851.78	4596.42	17466.4	29604.1	13380.3	27572.8	14.1214	15.5662	12.2443	12.1663	14.0923	14.8535	13.5	14.2	0.328	0.484126	0.579	0.709	1.64	Y	CM	9.62	SAR2020	650.163
gi|143756831|sp|Q6GJM8.2|Y445_STAAR	tandem-type lipoprotein	31.64	23039.3	62718.1	15620.4	33632.4	22578.5	76537.4	20412.7	57629.3	14.4918	15.9366	13.9311	15.0376	14.4627	16.2239	14.3	15.7	0.0689	1.16178	0.41	1.44	2.71	Y	CM	8.8	SAR0445	645.156
gi|81170686|sp|Q6GH45.1|MPRF_STAAR	RecName: Full=Phosphatidylglycerol lysyltransferase; AltName: Full=Lysylphosphatidylglycerol synthase; Short=LPG synthase; AltName: Full=Multiple peptide resistance factor	96.72	82593.7	224839	22483.9	21300.5	80941.9	137190	62006.5	127776	16.3337	17.7785	14.4566	14.3786	16.3046	17.0658	15.7	16.4	0.362	0.441291	0.579	0.709	1.64	Y	CM	8.88	mprF	641.093	TM	16
gi|73917805|sp|Q6GEY7.1|CLS2_STAAR	RecName: Full=Cardiolipin synthase 2; Short=CL synthase 2	56.45	47817.4	130170	13017	12331.9	46861.1	79425.6	35898.5	73975.7	15.5452	16.99	13.6681	13.5901	15.5161	16.2773	14.9	15.6	0.364	0.438899	0.579	0.709	1.64	Y	CM	7.19	cls2	635.934	TM	3
gi|81651571|sp|Q6GIU7.1|NORA_STAAR	RecName: Full=Quinolone resistance protein NorA	42.14	35645.7	97035.6	9703.56	9192.84	34932.8	59208.1	26760.7	55145.5	15.1214	16.5662	13.2443	13.1663	15.0923	15.8535	14.5	15.2	0.358	0.446117	0.579	0.709	1.64	Y	CM	9.07	norA	635.043	TM	12
gi|446065634|ref|WP_000143489.1|	MULTISPECIES: FMN-binding glutamate synthase family protein [Staphylococcus]	58.44	47817.4	130170	13017	12331.9	46861.1	79425.6	35898.5	73975.7	15.5452	16.99	13.6681	13.5901	15.5161	16.2773	14.9	15.6	0.364	0.438899	0.579	0.709	1.64	Y	CM	8.92	SAR2547	614.28
gi|60390824|sp|Q6GJ02.1|Y680_STAAR	RecName: Full=Probable transcriptional regulatory protein SAR0680	26.3	19127	52067.9	10413.6	4932.75	18744.4	31770.2	16095	29590.3	14.2233	15.6681	13.3462	12.2682	14.1942	14.9554	13.9	14.3	0.621	0.206908	0.793	0.376	1.3	Y	C	4.63	SAR0680	611.977
gi|56749239|sp|Q6GHY6.1|POTA_STAAR	RecName: Full=Spermidine/putrescine import ATP-binding protein PotA	41.3	33037.5	44967.7	26033.9	4260.1	16188.4	27437.9	25086.6	25555.2	15.0118	15.4566	14.6681	12.0567	13.9827	14.7439	14.6	14.1	0.562	0.250264	0.771	-0.468	-1.38	Y	C	4.64	potA	607.424
gi|81652064|sp|Q6GKS6.1|WALK_STAAR	RecName: Full=Sensor protein kinase WalK	69.91	56511.5	153837	15383.7	14574	55381.3	93866.6	42425.5	87425.8	15.7863	17.231	13.9091	13.8311	15.7571	16.5183	15.2	15.9	0.365	0.437707	0.579	0.709	1.64	Y	CM	5.52	walK	606.859	TM	2
gi|446513463|ref|WP_000590809.1|	MULTISPECIES: amino acid ABC transporter ATP-binding protein [Staphylococcus]	26.55	21300.5	57984.7	5798.47	5493.29	20874.5	35380.5	15991.1	32952.8	14.3786	15.8234	12.5015	12.4235	14.3495	15.1107	13.7	14.5	0.338	0.471083	0.579	0.709	1.64	Y	C	5.61	glnQ	602.303
gi|446572552|ref|WP_000649898.1|	MULTISPECIES: ABC transporter permease subunit [Staphylococcus]	53.13	42166.3	114786	11478.6	10874.5	41323	70038.9	31655.9	65233.1	15.3638	16.8086	13.4867	13.4087	15.3347	16.0959	14.7	15.4	0.362	0.441291	0.579	0.709	1.64	Y	CM	9.1	glnP	595.821
gi|446526409|ref|WP_000603755.1|	MULTISPECIES: isoprenylcysteine carboxyl methyltransferase family protein [Staphylococcus]	18.64	14779.9	40234.3	4023.43	3811.67	14484.3	24549.7	11095.9	22865.2	13.8514	15.2961	11.9742	11.8962	13.8222	14.5834	13.2	13.9	0.317	0.498941	0.579	0.709	1.64	Y	CM	9.59	SAR0212	595.274	TM	5
gi|446654992|ref|WP_000732338.1|	MULTISPECIES: MetQ/NlpA family ABC transporter substrate-binding protein [Staphylococcus]	30.3	23908.7	65084.8	6508.48	6165.93	23430.5	79425.6	17949.2	50225.4	14.5452	15.99	12.6681	12.5901	14.5161	16.2773	13.9	15	0.178	0.74958	0.579	1.04	2.06	Y	CM	9.05	metQ	592.384
gi|60391209|sp|Q6GH55.1|ACNA_STAAR	RecName: Full=Aconitate hydratase A; Short=ACN; Short=Aconitase; AltName: Full=(2R,3S)-2-methylisocitrate dehydratase; AltName: Full=(2S,3R)-3-hydroxybutane-1,2,3-tricarboxylate dehydratase; AltName: Full=Iron-responsive protein-like; Short=IRP-like; AltName: Full=Probable 2-methyl-cis-aconitate hydratase; AltName: Full=RNA-binding protein	98.85	80854.9	73368.4	80468.5	605382	13206.3	22383.6	58176.6	233711	16.303	16.1629	16.2961	19.2075	13.6889	14.4502	15.4	16.6	0.156	0.806875	0.579	1.18	2.26	Y	C	4.87	acnA	588.534
gi|81651744|sp|Q6GJM1.1|Y453_STAAR	Probable inorganic carbon transporter subunit DabA; UPF0753 protein SAR0453	102.43	42601	21300.5	89935.4	29148	41749	25993.8	58095.1	25480.8	15.3786	14.3786	16.4566	14.8311	15.3495	14.6659	15.7	14.6	0.159	0.798603	0.579	-1.1	-2.15	Y	C	5.96	sar0453	567.169
gi|49242345|emb|CAG41055.1|	hypothetical phage protein [Staphylococcus aureus subsp. aureus MRSA252]	14.8	10867.6	29584	2958.4	2802.7	10650.2	18051.3	8158.75	16812.7	13.4077	14.8525	11.5306	11.4526	13.3786	14.1398	12.8	13.5	0.296	0.528708	0.579	0.709	1.64	Y	U	9.38	SAR2070	551.267
gi|446730223|ref|WP_000807536.1|	MULTISPECIES: tail protein [Terrabacteria group]	23.41	23474	31950.7	3195.07	3026.91	11502.3	19495.4	12723.8	18157.7	14.5188	14.9636	11.6416	11.5636	13.4896	14.2508	13.2	13.6	0.581	0.235824	0.779	0.376	1.3	Y	C	4.95	SAR1511	543.519
gi|447003019|ref|WP_001080275.1|	MULTISPECIES: C39 family peptidase [Staphylococcus]	25.36	25212.8	34317.5	3431.75	3251.13	12354.3	20939.5	13666.3	19502.7	14.6219	15.0667	11.7447	11.6667	13.5927	14.3539	13.3	13.7	0.585	0.232844	0.781	0.376	1.3	Y	C	9.62	SAR2526	538.891
gi|447151820|ref|WP_001229076.1|	staphylopine-dependent metal ABC transporter substrate-binding protein CntA [Staphylococcus aureus]	59.97	9998.19	54434.6	75735.1	313902	9798.23	16607.2	31843.8	128315	13.2875	15.7322	16.2087	18.26	13.2583	14.0195	14.3	16	0.0328	1.48413	0.276	1.75	3.37	Y	CM	8.72	opp-1A	530.996
gi|487709871|ref|WP_001794103.1|	MULTISPECIES: 5-bromo-4-chloroindolyl phosphate hydrolysis family protein [Staphylococcus]	24.67	17388.2	47334.4	4733.44	4484.31	17040.4	28882	13054	26900.3	14.0858	15.5306	12.2087	12.1307	14.0567	14.8179	13.5	14.2	0.327	0.485452	0.579	0.709	1.64	Y	CM	9.62	xpaC	529.145
gi|56748679|sp|Q6GG18.1|COAE_STAAR	RecName: Full=Dephospho-CoA kinase; AltName: Full=Dephosphocoenzyme A kinase	23.54	16518.7	44967.7	4496.77	4260.1	16188.4	27437.9	12401.3	25555.2	14.0118	15.4566	12.1347	12.0567	13.9827	14.7439	13.4	14.1	0.324	0.489455	0.579	0.709	1.64	Y	C	4.79	coaE	526.818
gi|445985696|ref|WP_000063551.1|	MULTISPECIES: PTS transporter subunit IIC [Staphylococcus]	37.3	26082.2	71001.6	7100.16	6726.47	25560.6	43323	19581	40350.4	14.6708	16.1156	12.7936	12.7156	14.6416	15.4028	14	14.7	0.347	0.459671	0.579	0.709	1.64	Y	CM	9.37	SAR1950	524.96	TM	10
gi|486292971|ref|WP_001573544.1|	MULTISPECIES: CDP-glycerol glycerophosphotransferase family protein [Staphylococcus]	64.64	44339.8	15383.7	42601	105381	12780.3	9386.66	33240.4	43383.9	15.4363	13.9091	15.3786	16.6853	13.6416	13.1964	14.8	14.6	0.779	0.108463	0.888	-0.222	-1.17	N	C	5.98	SAR2456	514.238
gi|446759858|ref|WP_000837114.1|	MULTISPECIES: ABC transporter substrate-binding protein [Staphylococcus]	36.86	25212.8	68634.9	6863.49	6502.26	24708.6	41878.9	18928.3	39005.4	14.6219	16.0667	12.7447	12.6667	14.5927	15.3539	14	14.7	0.346	0.460924	0.579	0.709	1.64	Y	CM	7.82	hptA	513.519
gi|446506842|ref|WP_000584639.1|	MULTISPECIES: AAA family ATPase [Staphylococcus]	114.38	69552.6	189338	37867.5	17937.3	68161.6	115528	58527.3	107601	16.0858	17.5306	15.2087	14.1307	16.0567	16.8179	15.8	16.2	0.637	0.195861	0.798	0.376	1.3	Y	CM	5.23	SAR1934	511.691	TM	2
gi|446436520|ref|WP_000514375.1|	MULTISPECIES: nitrate reductase subunit alpha [Staphylococcus]	139.79	84332.6	44967.7	115969	62780.4	10224.2	8664.61	70175.4	38804.2	16.3638	15.4566	16.8234	15.938	13.3197	13.0809	15.5	14.8	0.379	0.421361	0.597	-0.677	-1.6	Y	C	5.83	narG	502.006
gi|446953507|ref|WP_001030763.1|	MULTISPECIES: alpha/beta hydrolase [Staphylococcus]	39.76	26516.9	72185	7218.5	6838.58	25986.6	44045.1	19907.3	41022.9	14.6946	16.1394	12.8175	12.7395	14.6655	15.4267	14.1	14.8	0.348	0.458421	0.579	0.709	1.64	Y	E	9.09	SAR0665	500.688
gi|1120534556|ref|WP_073392969.1|	MULTISPECIES: arsenite efflux transporter membrane subunit ArsB [Staphylococcus]	46.49	30864	84018.6	8401.86	7959.66	30246.7	51265.6	23170.8	47748	14.9136	16.3584	13.0365	12.9585	14.8845	15.6457	14.3	15	0.354	0.450997	0.579	0.709	1.64	Y	CM	7.17196	SAR1840	498.405
gi|81651752|sp|Q6GJN0.1|Y443_STAAR	tandem lipoprotein	30.88	20431.1	55618	5561.8	5269.07	20022.5	33936.4	15338.4	31607.8	14.3185	15.7633	12.4413	12.3633	14.2893	15.0505	13.7	14.4	0.336	0.473661	0.579	0.709	1.64	Y	CM	9.11	SAR0443	496.711
gi|446201511|ref|WP_000279366.1|	MULTISPECIES: PTS system trehalose-specific EIIBC component [Staphylococcus]	50.93	33472.2	91118.8	9111.88	8632.31	32802.8	55597.9	25128.9	51783	15.0307	16.4755	13.1535	13.0755	15.0015	15.7627	14.4	15.1	0.356	0.44855	0.579	0.709	1.64	Y	CM	8.96	SAR0473	493.402	TM	10
gi|446838001|ref|WP_000915257.1|	MULTISPECIES: lipoteichoic acid-specific glycosyltransferase YfhO [Staphylococcus]	100.38	65205.6	177504	17750.4	16816.2	63901.5	108308	48952.5	100876	15.9927	17.4375	14.1156	14.0376	15.9636	16.7248	15.4	16.1	0.365	0.437707	0.579	0.709	1.64	Y	CM	9.68	SAR1218	487.672	TM	14
gi|447024335|ref|WP_001101591.1|	MULTISPECIES: CDP-glycerol glycerophosphotransferase family protein [Staphylococcus]	42.44	27386.3	74551.7	7455.17	7062.8	26838.6	45489.2	20560	42367.9	14.7412	16.186	12.864	12.786	14.712	15.4732	14.1	14.8	0.349	0.457175	0.579	0.709	1.64	Y	C	6.37	tagB	484.45
gi|446047846|ref|WP_000125701.1|	MULTISPECIES: glyoxalase/bleomycin resistance/extradiol dioxygenase family protein [Staphylococcus]	16.93	10867.6	29584	2958.4	2802.7	10650.2	18051.3	8158.75	16812.7	13.4077	14.8525	11.5306	11.4526	13.3786	14.1398	12.8	13.5	0.296	0.528708	0.579	0.709	1.64	Y	C	4.48	SAR2672	481.911
gi|447144394|ref|WP_001221650.1|	MULTISPECIES: phenol-soluble modulin export ABC transporter permease subunit PmtD [Staphylococcus]	28.11	20865.8	28400.7	9466.89	2690.59	10224.2	17329.2	13519	16140.2	14.3489	14.7936	13.2087	11.3937	13.3197	14.0809	13.6	13.4	0.781	0.107349	0.888	-0.203	-1.15	Y	CM	9.67	pmtD	480.931
gi|446723387|ref|WP_000800700.1|	MULTISPECIES: NCS2 family permease [Staphylococcus]	47.36	29994.6	81651.9	8165.19	7735.44	29394.7	49821.5	22518.1	46402.9	14.8724	16.3172	12.9953	12.9173	14.8433	15.6045	14.2	14.9	0.353	0.452225	0.579	0.709	1.64	Y	CM	8.63	SAR2338	475.468	TM	13
gi|446304000|ref|WP_000381855.1|	MULTISPECIES: cytochrome ubiquinol oxidase subunit I [Staphylococcus]	51.09	28690.5	78101.8	15620.4	7399.12	28116.7	47655.3	24142.5	44385.4	14.8083	16.2531	13.9311	12.8531	14.7791	15.5404	14.5	14.9	0.632	0.199283	0.796	0.376	1.3	Y	CM	9.56	SAR1059	472.548
gi|81651410|sp|Q6GI67.1|UGTP_STAAR	RecName: Full=Processive diacylglycerol beta-glucosyltransferase; AltName: Full=Beta-diglucosyldiacylglycerol synthase; Short=Beta-DGS; Short=DGlcDAG synthase; Short=Glc2-DAG synthase; AltName: Full=Beta-gentiobiosyldiacylglycerol synthase; AltName: Full=Beta-monoglucosyldiacylglycerol synthase; Short=Beta-MGS; Short=MGlcDAG synthase; AltName: Full=Diglucosyl diacylglycerol synthase (1,6-linking)…	44.49	27821.1	75735.1	7573.51	7174.9	27264.6	46211.2	20886.4	43040.4	14.7639	16.2087	12.8867	12.8087	14.7347	15.496	14.1	14.8	0.35	0.455932	0.579	0.709	1.64	Y	CM	8.54	ugtP	469.463
gi|56749408|sp|Q6GFU3.1|SYL_STAAR	RecName: Full=Leucine--tRNA ligase; AltName: Full=Leucyl-tRNA synthetase; Short=LeuRS	91.59	9128.78	24850.6	99402.3	98654.9	17892.4	137190	42141.2	86898.4	13.1562	14.601	16.601	16.5901	14.1271	17.0658	14.6	16.1	0.0822	1.08513	0.434	1.46	2.75	Y	C	5.01	leuS	460.107
gi|447089226|ref|WP_001166482.1|	MULTISPECIES: hypothetical protein [Staphylococcus]	24.32	14779.9	40234.3	4023.43	3811.67	14484.3	24549.7	11095.9	22865.2	13.8514	15.2961	11.9742	11.8962	13.8222	14.5834	13.2	13.9	0.317	0.498941	0.579	0.709	1.64	Y	CM	9.32	SAR1561	456.246	TM	3
gi|445960675|ref|WP_000038530.1|	MULTISPECIES: hypothetical protein [Staphylococcus]	57.86	30864	284007	16803.7	269059	30246.7	51265.6	25971.5	201444	14.9136	18.1156	14.0365	18.0376	14.8845	15.6457	14.6	17.3	0.00364	2.4389	0.0556	2.65	6.3	Y	CM	7.53	SAR0277	448.867
gi|56749221|sp|Q6GEY5.1|YIDC_STAAR	RecName: Full=Membrane protein insertase YidC; AltName: Full=Foldase YidC; AltName: Full=Membrane integrase YidC; AltName: Full=Membrane protein YidC; Flags: Precursor	33.59	24343.4	23667.2	2366.72	2242.16	17040.4	14441	14583.5	13450.1	14.5712	14.5306	11.2087	11.1307	14.0567	13.8179	13.3	13.2	0.857	0.0670192	0.937	-0.119	-1.09	Y	CM	9.61	yidC; oxaA	434.162
gi|446667764|ref|WP_000745110.1|	MULTISPECIES: branched-chain amino acid transport system II carrier protein [Staphylococcus]	48.1	25647.5	69818.3	6981.83	6614.36	25134.6	42601	19254.6	39677.9	14.6465	16.0913	12.7694	12.6914	14.6174	15.3786	14	14.7	0.346	0.460924	0.579	0.709	1.64	Y	CM	9.43	SAR0303	400.305	TM	12
gi|445984549|ref|WP_000062404.1|	MULTISPECIES: magnesium transporter [Staphylococcus]	51.39	26516.9	72185	7218.5	6838.58	25986.6	44045.1	19907.3	41022.9	14.6946	16.1394	12.8175	12.7395	14.6655	15.4267	14.1	14.8	0.348	0.458421	0.579	0.709	1.64	Y	CM	4.09	mgtE	387.378
gi|446139019|ref|WP_000216874.1|	MULTISPECIES: ABC transporter ATP-binding protein [Staphylococcus]	27.67	1869.23	10176.9	28400.7	482.064	1831.84	3104.82	10700.6	4587.93	10.8682	13.313	14.7936	8.91308	10.8391	11.6003	12.2	11.3	0.362	0.441291	0.579	-0.892	-1.86	Y	C	4.92	ecsA	386.721
gi|446973264|ref|WP_001050520.1|	MULTISPECIES: LPXTG-anchored repetitive surface protein SasC [Staphylococcus]	238.56	95634.9	118336	16093.7	24663.7	161884	36102.5	91204.1	59700.8	16.5452	16.8525	13.9742	14.5901	17.3046	15.1398	15.9	15.5	0.611	0.213959	0.793	-0.414	-1.33	N	CW	5.08	SasC	382.311
gi|446940617|ref|WP_001017873.1|	MULTISPECIES: rhomboid family intramembrane serine protease [Staphylococcus]	56.86	28690.5	78101.8	7810.18	7399.12	28116.7	47655.3	21539.1	44385.4	14.8083	16.2531	12.9311	12.8531	14.7791	15.5404	14.2	14.9	0.351	0.454693	0.579	0.709	1.64	Y	CM	9.12	SAR1626	378.809	TM	7
gi|446469940|ref|WP_000547794.1|	MULTISPECIES: NupC/NupG family nucleoside CNT transporter [Staphylococcus]	43.78	19996.4	17750.4	15620.4	1681.62	12780.3	10830.8	16132.3	10087.6	14.2875	14.1156	13.9311	10.7156	13.6416	13.4028	14	12.7	0.114	0.943095	0.513	-1.21	-2.31	Y	CM	8.99	nupC	368.487	TM	2
gi|446324317|ref|WP_000402172.1|	MULTISPECIES: sodium:proton antiporter [Staphylococcus]	76.37	37384.5	101769	10176.9	9641.28	36636.8	62096.4	28066.1	57835.5	15.1902	16.6349	13.313	13.235	15.161	15.9222	14.6	15.3	0.359	0.444906	0.579	0.709	1.64	Y	CM	8.75	SAR0637	367.502	TM	13
gi|447160271|ref|WP_001237527.1|	MULTISPECIES: MFS transporter [Staphylococcus]	49.29	23474	63901.5	6390.15	6053.82	23004.5	38990.7	17622.9	36315.3	14.5188	15.9636	12.6416	12.5636	14.4896	15.2508	13.9	14.6	0.342	0.465974	0.579	0.709	1.64	Y	CM	9.3	SAR2260	357.535	TM	14
gi|446636386|ref|WP_000713732.1|	MULTISPECIES: bacteriocin-associated integral membrane family protein [Staphylococcus]	75.42	35645.7	97035.6	9703.56	9192.84	34932.8	59208.1	26760.7	55145.5	15.1214	16.5662	13.2443	13.1663	15.0923	15.8535	14.5	15.2	0.358	0.446117	0.579	0.709	1.64	Y	CM	9.18	SAR0695	354.822	TM	8
gi|81696508|sp|Q6GI24.1|QOX1_STAAR	RecName: Full=Probable quinol oxidase subunit 1; AltName: Full=Quinol oxidase polypeptide I	75.13	45209.2	21300.5	18460.4	2017.94	15336.4	12996.9	26335.3	12105.1	15.4643	14.3786	14.1721	10.9787	13.9047	13.6659	14.5	13	0.0555	1.25571	0.372	-1.51	-2.84	Y	CM	7.71	qoxB	350.53	TM	15
gi|446536195|ref|WP_000613541.1|	MULTISPECIES: PG:teichoic acid D-alanyltransferase DltB [Staphylococcus]	47.74	21735.2	59168	5916.8	5605.39	21300.5	36102.5	16317.5	33625.3	14.4077	15.8525	12.5306	12.4526	14.3786	15.1398	13.8	14.5	0.339	0.4698	0.579	0.709	1.64	Y	CM	9.69	dltB	341.799
gi|445959230|ref|WP_000037085.1|	YihY/virulence factor BrkB family protein [Staphylococcus aureus]	45.62	28690.5	39050.9	3905.09	3699.56	14058.3	23827.7	15551.3	22192.7	14.8083	15.2531	11.9311	11.8531	13.7791	14.5404	13.5	13.9	0.592	0.227678	0.786	0.376	1.3	Y	CM	8.91	SAR1973	340.888	TM	6
gi|81651274|sp|Q6GHK8.1|RECG_STAAR	RecName: Full=ATP-dependent DNA helicase RecG	78.34	9563.49	26033.9	47334.4	2466.37	20448.5	31770.2	25782.1	20090.2	13.2233	14.6681	15.5306	11.2682	14.3197	14.9554	14.4	13.6	0.427	0.369572	0.642	-0.727	-1.66	N	C	5.91	recG	329.106
gi|445931220|ref|WP_000009075.1|	MULTISPECIES: hypothetical protein [Staphylococcus]	50.44	14779.9	20117.1	11833.6	1905.83	23004.5	12274.9	16539.4	11432.6	13.8514	14.2961	13.5306	10.8962	14.4896	13.5834	14	12.9	0.169	0.772113	0.579	-1.03	-2.04	Y	CM	9.22	SAR1053	327.902	TM	10
gi|81650615|sp|Q6GEQ8.1|URTF_STAAR	RecName: Full=Probable uridylyltransferase SAR2262	44.96	19561.7	53251.2	5325.12	5044.85	19170.4	32492.3	14685.7	30262.8	14.2557	15.7005	12.3786	12.3006	14.2266	14.9878	13.6	14.3	0.333	0.477556	0.579	0.709	1.64	Y	C	4.95	SAR2262	326.64
gi|486199447|ref|WP_001548498.1|	MULTISPECIES: YggS family pyridoxal phosphate-dependent enzyme [Staphylococcus]	25.33	10867.6	59168	2958.4	121076	10650.2	18051.3	8158.75	66098.6	13.4077	15.8525	11.5306	16.8856	13.3786	14.1398	12.8	15.6	0.00248	2.60555	0.0402	2.85	7.23	N	C	5.44524	SAR1164	322.098
gi|56749238|sp|Q6GHU1.1|MUTS2_STAAR	RecName: Full=Endonuclease MutS2	88.51	62597.4	3786.75	378.675	358.745	22152.5	4621.12	28376.2	2922.21	15.9338	11.8867	8.56482	8.48682	14.4352	12.174	13	10.8	0.00405	2.39254	0.0597	-2.13	-4.37	Y	C	5.84	mutS2	320.599
gi|446317301|ref|WP_000395156.1|	MULTISPECIES: monovalent cation:proton antiporter family protein [Staphylococcus]	68.66	28690.5	78101.8	7810.18	7399.12	28116.7	47655.3	21539.1	44385.4	14.8083	16.2531	12.9311	12.8531	14.7791	15.5404	14.2	14.9	0.351	0.454693	0.579	0.709	1.64	Y	CM	4.96	SAR0977	313.707	TM	13
gi|446504472|ref|WP_000582326.1|	MULTISPECIES: CNNM domain-containing protein [Staphylococcus]	38.99	16084	43784.3	4378.43	4147.99	15762.4	26715.9	12074.9	24882.7	13.9733	15.4181	12.0962	12.0182	13.9442	14.7054	13.3	14	0.322	0.492144	0.579	0.709	1.64	Y	CM	6.36	SAR0882	309.693	TM	3
gi|446076309|ref|WP_000154164.1|	peptide resistance ABC transporter ATP-binding subunit VraD [Staphylococcus aureus]	27.76	11302.3	30767.4	3076.74	2914.8	11076.3	18773.3	8485.1	17485.2	13.4643	14.9091	11.5872	11.5092	13.4352	14.1964	12.8	13.5	0.298	0.525784	0.579	0.709	1.64	Y	CM	8.59	vraD	305.659
gi|446833768|ref|WP_000911024.1|	Putative hemin import ATP-binding protein HrtA	24.95	13041.1	17750.4	1775.04	1681.62	6390.15	10830.8	7068.77	10087.6	13.6708	14.1156	10.7936	10.7156	12.6416	13.4028	12.4	12.7	0.543	0.2652	0.759	0.376	1.3	Y	CM	9.3	hrtA	283.317
gi|446511786|ref|WP_000589241.1|	MULTISPECIES: ABC transporter ATP-binding protein [Staphylococcus]	37.6	19127	26033.9	2603.39	2466.37	9372.22	15885.1	10367.5	14795.1	14.2233	14.6681	11.3462	11.2682	13.1942	13.9554	12.9	13.3	0.569	0.244888	0.773	0.376	1.3	Y	CM	5.13	SAR0775	275.732
gi|446710594|ref|WP_000787940.1|	MULTISPECIES: cell division protein FtsW [Staphylococcus]	44.85	16084	43784.3	4378.43	4147.99	15762.4	26715.9	12074.9	24882.7	13.9733	15.4181	12.0962	12.0182	13.9442	14.7054	13.3	14	0.322	0.492144	0.579	0.709	1.64	Y	CM	9.86	ftsW	269.23
gi|60389636|sp|Q6GIF4.1|DLTC_STAAR	RecName: Full=D-alanyl carrier protein; Short=DCP; AltName: Full=D-alanine--poly(phosphoribitol) ligase subunit 2	9.06	3173.34	8638.53	863.853	818.387	3109.87	5270.97	2382.35	4909.3	11.6318	13.0766	9.75464	9.67664	11.6026	12.3639	11	11.7	0.193	0.714443	0.579	0.709	1.64	Y	C	3.93	dltC	262.953
gi|445931551|ref|WP_000009406.1|	MULTISPECIES: ABC transporter permease [Staphylococcus]	71.65	24343.4	66268.2	6626.82	6278.04	23856.6	40434.8	18275.6	37660.4	14.5712	16.016	12.6941	12.6161	14.5421	15.3033	13.9	14.6	0.344	0.463442	0.579	0.709	1.64	Y	CM	9.49	SAR0672	255.068	TM	10
gi|446644212|ref|WP_000721558.1|	MULTISPECIES: osmoprotectant ABC transporter substrate-binding protein [Staphylococcus]	34.79	10867.6	29584	2958.4	269059	10650.2	18051.3	8158.75	105565	13.4077	14.8525	11.5306	18.0376	13.3786	14.1398	12.8	15.7	0.00454	2.34294	0.0638	2.9	7.49	Y	CM	9.36	opuCC	234.514
gi|446672456|ref|WP_000749802.1|	MULTISPECIES: protein translocase subunit SecDF [Staphylococcus]	84.16	17388.2	23667.2	33134.1	2242.16	8520.2	14441	19680.8	13450.1	14.0858	14.5306	15.016	11.1307	13.0567	13.8179	14.1	13.2	0.291	0.536107	0.579	-0.893	-1.86	Y	CM	9.67	secDF	233.85	TM	12
gi|81650892|sp|Q6GFV0.1|PEPVL_STAAR	RecName: Full=Putative dipeptidase SAR1836	52.76	16084	43784.3	4378.43	22421.6	15762.4	26715.9	12074.9	30973.9	13.9733	15.4181	12.0962	14.4526	13.9442	14.7054	13.3	14.9	0.0482	1.31695	0.345	1.52	2.87	Y	C	5.02	pepV	228.866
gi|446573813|ref|WP_000651159.1|	MULTISPECIES: alanine:cation symporter family protein [Staphylococcus]	52.14	21735.2	29584	2958.4	2802.7	10650.2	18051.3	11781.3	16812.7	14.4077	14.8525	11.5306	11.4526	13.3786	14.1398	13.1	13.5	0.577	0.238824	0.777	0.376	1.3	Y	CM	8.98	SAR1368	225.955	TM	11
gi|487706799|ref|WP_001791031.1|	MULTISPECIES: YybS family protein [Staphylococcus]	34.17	9998.19	27217.3	2721.73	2578.48	9798.23	16607.2	7506.05	15467.6	13.2875	14.7322	11.4103	11.3323	13.2583	14.0195	12.7	13.4	0.289	0.539102	0.579	0.709	1.64	Y	CM	10.21		219.668
gi|446780360|ref|WP_000857616.1|	MULTISPECIES: amino acid ABC transporter ATP-binding/permease protein [Staphylococcus]	63.2	18257.6	49701.2	4970.12	4708.53	17892.4	30326.1	13706.7	28245.3	14.1562	15.601	12.2791	12.2011	14.1271	14.8883	13.5	14.2	0.33	0.481486	0.579	0.709	1.64	Y	CM	8.27	SAR0738	216.878	TM	6
gi|446942756|ref|WP_001020012.1|	MULTISPECIES: YhgE/Pip domain-containing protein [Staphylococcus]	47.71	13475.8	36684.2	3668.42	3475.34	13206.3	22383.6	10116.8	20847.7	13.7181	15.1629	11.8409	11.7629	13.6889	14.4502	13.1	13.8	0.311	0.50724	0.579	0.709	1.64	Y	CM	9.3	SAR2463	212.049	TM	6
gi|446659817|ref|WP_000737163.1|	MULTISPECIES: ABC transporter ATP-binding protein/permease [Staphylococcus]	61.75	17388.2	47334.4	4733.44	4484.31	17040.4	28882	13054	26900.3	14.0858	15.5306	12.2087	12.1307	14.0567	14.8179	13.5	14.2	0.327	0.485452	0.579	0.709	1.64	Y	CM	5.98	SAR0737	211.401	TM	6
gi|446050512|ref|WP_000128367.1|	MULTISPECIES: AraC family transcriptional regulator Rsp [Staphylococcus]	81.82	2390.87	6508.48	33134.1	13004.5	16188.4	7942.56	17237.8	9151.85	11.2233	12.6681	15.016	13.6667	13.9827	12.9554	13.4	13.1	0.667	0.175874	0.815	-0.311	-1.24	N	C	6.04	SAR2468	210.679
gi|81696460|sp|Q6GFF5.1|PUTP_STAAR	RecName: Full=Sodium/proline symporter; AltName: Full=Proline permease	55.88	15649.3	42601	4260.1	4035.88	15336.4	25993.8	11748.6	24210.2	13.9338	15.3786	12.0567	11.9787	13.9047	14.6659	13.3	14	0.32	0.49485	0.579	0.709	1.64	Y	CM	9.3	putP	210.247	TM	13
gi|1120534335|ref|WP_073392748.1|	MULTISPECIES: DMT family transporter [Staphylococcus]	34.75	9563.49	26033.9	2603.39	2466.37	9372.22	15885.1	7179.7	14795.1	13.2233	14.6681	11.3462	11.2682	13.1942	13.9554	12.6	13.3	0.286	0.543634	0.579	0.709	1.64	Y	CM	9.57		206.61
gi|446065818|ref|WP_000143673.1|	MULTISPECIES: peptide resistance ABC transporter permease subunit VraE [Staphylococcus]	70.1	19127	52067.9	5206.79	4932.75	18744.4	31770.2	14359.4	29590.3	14.2233	15.6681	12.3462	12.2682	14.1942	14.9554	13.6	14.3	0.332	0.478862	0.579	0.709	1.64	Y	CM	9.62	vraE	204.842	TM	10
gi|447217390|ref|WP_001294646.1|	MULTISPECIES: PH domain-containing protein [Staphylococcus]	60.44	15649.3	42601	4260.1	4035.88	15336.4	25993.8	11748.6	24210.2	13.9338	15.3786	12.0567	11.9787	13.9047	14.6659	13.3	14	0.32	0.49485	0.579	0.709	1.64	Y	CM	8.45	SAR2161	194.384	TM	6
gi|56749425|sp|Q6GJE1.1|SYE_STAAR	RecName: Full=Glutamate--tRNA ligase; AltName: Full=Glutamyl-tRNA synthetase; Short=GluRS	56.25	14345.2	39050.9	3905.09	3699.56	14058.3	23827.7	10769.5	22192.7	13.8083	15.2531	11.9311	11.8531	13.7791	14.5404	13.2	13.9	0.315	0.501689	0.579	0.709	1.64	Y	C	5.17	gltX	191.459
gi|56748916|sp|Q6GEK4.1|KAD_STAAR	RecName: Full=Adenylate kinase; Short=AK; AltName: Full=ATP-AMP transphosphorylase; AltName: Full=ATP:AMP phosphotransferase; AltName: Full=Adenylate monophosphate kinase	23.96	6085.86	33134.1	1656.71	168162	5964.14	10108.7	4568.9	70468.2	12.5712	15.016	10.6941	17.3595	12.5421	13.3033	11.9	15.2	0.00114	2.9431	0.0223	3.29	9.78	Y	C	4.8	adk	190.689
gi|447030866|ref|WP_001108122.1|	MULTISPECIES: sucrose-specific PTS transporter subunit IIBC [Staphylococcus]	51.14	12606.4	34317.5	3431.75	3251.13	12354.3	20939.5	9464.15	19502.7	13.6219	15.0667	11.7447	11.6667	13.5927	14.3539	13	13.7	0.306	0.514279	0.579	0.709	1.64	Y	CM	8.85	scrA	185.064	TM	12
gi|445994299|ref|WP_000072154.1|	MULTISPECIES: iron export ABC transporter permease subunit FetB [Staphylococcus]	27.84	6520.56	17750.4	1775.04	1681.62	6390.15	10830.8	4895.25	10087.6	12.6708	14.1156	10.7936	10.7156	12.6416	13.4028	12	12.7	0.255	0.59346	0.579	0.709	1.64	Y	CM	9.55	SAR2543	175.835	TM	5
gi|446405195|ref|WP_000483050.1|	MULTISPECIES: APC family permease [Staphylococcus]	67.63	13910.5	37867.5	3786.75	3587.45	13632.3	23105.6	10443.2	21520.2	13.7639	15.2087	11.8867	11.8087	13.7347	14.496	13.1	13.8	0.313	0.504456	0.579	0.709	1.64	Y	CM	9.49	SAR2530	154.417	TM	12
gi|68565483|sp|Q6GK25.1|ESSB_STAAR	RecName: Full=Type VII secretion system protein EssB	52.01	10432.9	28400.7	2840.07	2690.59	10224.2	17329.2	7832.4	16140.2	13.3489	14.7936	11.4717	11.3937	13.3197	14.0809	12.7	13.4	0.293	0.533132	0.579	0.709	1.64	Y	CM	5.6	essB	150.594
gi|446838937|ref|WP_000916193.1|	MULTISPECIES: aromatic acid exporter family protein [Staphylococcus]	36.92	7389.97	20117.1	2011.71	1905.83	7242.17	12274.9	5547.95	11432.6	12.8514	14.2961	10.9742	10.8962	12.8222	13.5834	12.2	12.9	0.265	0.576754	0.579	0.709	1.64	Y	CM	7.64	SAR1591	150.269	TM	6
gi|76364119|sp|Q6GIK4.1|CLFA_STAAR	Clumping factor A; AltName: Full=Fibrinogen receptor A; AltName: Full=Fibrinogen-binding protein A; Flags: Precursor	106.65	6085.86	16567.1	21773.8	152467	18744.4	10108.7	15534.7	59714.1	12.5712	14.016	14.4103	17.2181	14.1942	13.3033	13.7	14.8	0.173	0.761954	0.579	1.12	2.17	N	CW	3.47	clfA	145.661
gi|446309959|ref|WP_000387814.1|	MULTISPECIES: GHKL domain-containing protein [Staphylococcus]	49.7	9563.49	26033.9	2603.39	2466.37	9372.22	15885.1	7179.7	14795.1	13.2233	14.6681	11.3462	11.2682	13.1942	13.9554	12.6	13.3	0.286	0.543634	0.579	0.709	1.64	Y	CM	5.49	agrC	144.461	TM	7
gi|56749731|sp|Q6GFE5.1|Y2004_STAAR	RecName: Full=UPF0316 protein SAR2004	22.94	5998.91	8165.19	816.519	773.544	2939.47	4982.15	3251.63	4640.29	12.5505	12.9953	9.67334	9.59534	11.5213	12.2826	11.2	11.6	0.479	0.319664	0.697	0.376	1.3	Y	CM	7.8	SAR2004	141.745	TM	3
gi|81650515|sp|Q6GEA0.1|LYRA_STAAR	RecName: Full=Lysostaphin resistance protein A	46.87	12171.7	16567.1	1656.71	1569.51	5964.14	10108.7	6597.52	9415.09	13.5712	14.016	10.6941	10.6161	12.5421	13.3033	12.3	12.6	0.538	0.269218	0.755	0.376	1.3	Y	CM	4.98	lyrA	140.762	TM	8
gi|81651407|sp|Q6GI62.1|HTRAL_STAAR	RecName: Full=Serine protease HtrA-like	86.3	20865.8	28400.7	2840.07	2690.59	10224.2	17329.2	11310	16140.2	14.3489	14.7936	11.4717	11.3937	13.3197	14.0809	13	13.4	0.574	0.241088	0.777	0.376	1.3	Y	C	6.41	htrA2	131.055
gi|446287000|ref|WP_000364855.1|	MULTISPECIES: PTS sugar transporter subunit IIC [Staphylococcus]	35.36	6085.86	16567.1	1656.71	1569.51	5964.14	10108.7	4568.9	9415.09	12.5712	14.016	10.6941	10.6161	12.5421	13.3033	11.9	12.6	0.249	0.603801	0.579	0.709	1.64	Y	CM	6.09	SAR0307	129.211	TM	11
gi|446934981|ref|WP_001012237.1|	MULTISPECIES: FemA/FemB family glycyltransferase FmhA [Staphylococcus]	48.87	8259.37	22483.9	2248.39	2130.05	8094.19	13719	6200.65	12777.6	13.0118	14.4566	11.1347	11.0567	12.9827	13.7439	12.4	13.1	0.274	0.562249	0.579	0.709	1.64	Y	C	6.98	fmhA	126.88
gi|446947808|ref|WP_001025064.1|	MULTISPECIES: MFS transporter [Staphylococcus]	43.3	6955.26	18933.8	1893.38	1793.73	6816.16	11552.8	5221.6	10760.1	12.7639	14.2087	10.8867	10.8087	12.7347	13.496	12.1	12.8	0.26	0.585027	0.579	0.709	1.64	Y	CM	9.39	SAR1844	120.591	TM	12
gi|56748676|sp|Q6GEL4.1|ECFA2_STAAR	RecName: Full=Energy-coupling factor transporter ATP-binding protein EcfA2; Short=ECF transporter A component EcfA2	32.91	5216.45	14200.3	1420.03	1345.29	5112.12	8664.61	3916.2	8070.08	12.3489	13.7936	10.4717	10.3937	12.3197	13.0809	11.7	12.4	0.236	0.627088	0.579	0.709	1.64	Y	C	6.26	ecfA2; cbiO2	118.997
gi|446561107|ref|WP_000638453.1|	MULTISPECIES: cytochrome d ubiquinol oxidase subunit II [Staphylococcus]	38.93	6085.86	16567.1	1656.71	1569.51	5964.14	10108.7	4568.9	9415.09	12.5712	14.016	10.6941	10.6161	12.5421	13.3033	11.9	12.6	0.249	0.603801	0.579	0.709	1.64	Y	CM	8.33	SAR1060	117.362	TM	9
gi|446065563|ref|WP_000143418.1|	MULTISPECIES: nisin susceptibility-associated two-component system sensor histidine kinase NsaS [Staphylococcus]	34.08	5216.45	14200.3	1420.03	1345.29	5112.12	8664.61	3916.2	8070.08	12.3489	13.7936	10.4717	10.3937	12.3197	13.0809	11.7	12.4	0.236	0.627088	0.579	0.709	1.64	Y	CM	5.67	SAR2702	114.912	TM	2
gi|445941272|ref|WP_000019127.1|	MULTISPECIES: cation diffusion facilitator family transporter [Staphylococcus]	31.56	4781.74	13017	1301.7	1233.19	4686.11	7942.56	3589.85	7397.57	12.2233	13.6681	10.3462	10.2682	12.1942	12.9554	11.6	12.3	0.229	0.640165	0.579	0.709	1.64	Y	CM	5.91	SAR2507	113.747	TM	6
gi|56748925|sp|Q6GIN0.1|LGT_STAAR	RecName: Full=Phosphatidylglycerol--prolipoprotein diacylglyceryl transferase	31.62	6433.62	8756.87	875.687	829.598	3152.47	5343.17	3487.26	4976.55	12.6514	13.0962	9.77427	9.69627	11.6223	12.3835	11.3	11.7	0.485	0.314258	0.702	0.376	1.3	Y	CM	9.56	lgt	110.287	TM	7
gi|81651134|sp|Q6GGX3.1|EBH_STAAR	RecName: Full=Extracellular matrix-binding protein ebh; AltName: Full=ECM-binding protein homolog; Flags: Precursor	1156.47	121717	125436	165671	672647	22578.5	38268.7	103322	278784	16.8932	16.9366	17.338	19.3595	14.4627	15.2239	16.2	17.2	0.22	0.657577	0.579	0.942	1.92	N	E	5.86	ebh	89.3426
gi|446914059|ref|WP_000991315.1|	MULTISPECIES: phenol-soluble modulin export ABC transporter ATP-binding protein PmtA [Staphylococcus]	34.45	4042.75	11005.3	1100.53	1042.6	3961.89	6715.07	3035.05	6254.31	11.9811	13.4259	10.104	10.026	11.952	12.7132	11.3	12.1	0.214	0.669586	0.579	0.709	1.64	Y	C	5.37	pmtA	88.1003
gi|81651588|sp|Q6GIX4.1|COPB_STAAR	RecName: Full=Probable copper-transporting P-type ATPase B	74.23	7389.97	20117.1	2011.71	1905.83	7242.17	12274.9	5547.95	11432.6	12.8514	14.2961	10.9742	10.8962	12.8222	13.5834	12.2	12.9	0.265	0.576754	0.579	0.709	1.64	Y	CM	5.65	copB	74.74	TM	8
gi|446771517|ref|WP_000848773.1|	MULTISPECIES: ABC transporter permease [Staphylococcus]	44.46	4347.04	11833.6	1183.36	1121.08	4260.1	7220.51	3263.5	6725.06	12.0858	13.5306	10.2087	10.1307	12.0567	12.8179	11.5	12.2	0.22	0.657577	0.579	0.709	1.64	Y	CM	9.25	SAR0276	73.403	TM	6
gi|446198500|ref|WP_000276355.1|	N-acetylglucosamine-specific PTS transporter subunit IIBC [Staphylococcus aureus]	52.97	5390.33	7336.84	733.684	695.069	2641.26	4476.71	2921.76	4169.54	12.3962	12.8409	9.51901	9.44101	11.367	12.1282	11.1	11.5	0.469	0.328827	0.685	0.376	1.3	Y	CM	8.79	SAR1803	55.1587
gi|81650624|sp|Q6GES1.1|PTMCB_STAAR	RecName: Full=PTS system mannitol-specific EIICB component; AltName: Full=EIICB-Mtl; Short=EII-Mtl; Includes: RecName: Full=Mannitol permease IIC component; AltName: Full=PTS system mannitol-specific EIIC component; Includes: RecName: Full=Mannitol-specific phosphotransferase enzyme IIB component; AltName: Full=PTS system mannitol-specific EIIB component	55.11	3825.39	10413.6	1041.36	986.549	3748.89	6354.05	2871.88	5918.06	11.9014	13.3462	10.0242	9.94625	11.8722	12.6335	11.3	12	0.209	0.679854	0.579	0.709	1.64	Y	CM	7.16	mtlA	52.1118	TM	10
gi|68565482|sp|Q6GK24.1|ESSC_STAAR	RecName: Full=Type VII secretion system protein EssC	170.86	9128.78	24850.6	2485.06	2354.27	8946.21	15163.1	6853.35	14122.6	13.1562	14.601	11.2791	11.2011	13.1271	13.8883	12.5	13.2	0.282	0.549751	0.579	0.709	1.64	Y	CM	5.19	essC	40.1109	TM	2
gi|446926180|ref|WP_001003436.1|	phage tail tape measure protein [Staphylococcus aureus]	225.85	11302.3	30767.4	3076.74	2914.8	11076.3	18773.3	8485.1	17485.2	13.4643	14.9091	11.5872	11.5092	13.4352	14.1964	12.8	13.5	0.298	0.525784	0.579	0.709	1.64	Y	E	9.8	SAR1507	37.5696
gi|81828048|sp|Q6GID9.1|MNHD1_STAAR	RecName: Full=Na(+)/H(+) antiporter subunit D1; AltName: Full=Mnh complex subunit D1	54.75	3216.81	4378.43	437.843	414.799	1576.24	2671.59	1743.63	2488.27	11.6514	12.0962	8.77427	8.69627	10.6223	11.3835	10.3	10.7	0.419	0.377786	0.638	0.376	1.3	Y	CM	9.4	mnhD1	31.8471	TM	14
gi|446527927|ref|WP_000605273.1|	MULTISPECIES: amino acid adenylation domain-containing protein [Staphylococcus]	273.2	5477.27	7455.17	745.517	706.28	16188.4	4548.92	7470.39	4236.79	12.4192	12.864	9.5421	9.4641	13.9827	12.1513	12	11.5	0.41	0.387216	0.629	-0.488	-1.4	N	C	5.33	SAR0180	27.344
gi|446501710|ref|WP_000579564.1|	MULTISPECIES: serine/threonine protein kinase Stk1 [Staphylococcus]	74.32	3651.51	4970.12	497.012	470.853	1789.24	3032.61	1979.26	2824.53	11.8343	12.2791	8.95714	8.87913	10.8051	11.5663	10.5	10.9	0.431	0.365523	0.648	0.376	1.3	Y	C	5.76	pknB	26.6315
