# Supplementary material for: Contribution of Extracellular Membrane Vesicles To the Secretome of Staphylococcus aureus
Source: mBio. 2023 Feb 6;14(1):e03571-22. doi: 10.1128/mbio.03571-22 (PMC9973311; doi:10.1128/mbio.03571-22)
Supplement: TABLE S3 [file mbio.03571-22-s0003.xlsx]

## Sheet: Table legends
	Contribution of Extracellular Membrane Vesicles to the Secretome of Staphylococcus aureus
	Divakara SSM Uppu, Xiaogang Wang, and Jean C. Lee
Table S3	42 lipoproteins identified in purified MRSA252 MVs.

## Sheet: Table S3
Table S3. 42 lipoproteins identified in purified MRSA252 MVs
Gene accession number	Localization	Gene	Isoelectric point (pI)	Annotation	Mw (kDa)	Unique peptides -MV_1	Total peptides -MV_1	Unique peptides -MV_2	Total peptides -MV_2	Unique peptides -MV_3	Total peptides -MV_3	Sum Intensity MV_1	Sum Intensity MV_2	Sum Intensity MV_3	Average intensity	Avg intensity normalized by MW
gi|446748681|ref|WP_000825937.1|	CM	tcyA	9.37	L-cystine transport system substrate-binding lipoprotein	28.8	31	173	30	167	38	308	570000000	470000000	3500000000	1.51333e+09	5.25463e+07
gi|446692377|ref|WP_000769723.1|	CM	SAR0390	5.35	PepSY domain-containing protein	21.3	26	52	26	95	34	114	65000000	84000000	900000000	3.49667e+08	1.64163e+07
gi|56749225|sp|Q6GFL5.1|PRSA_STAAR	CM	prsA	9.13	Foldase protein PrsA	35.6	30	77	28	111	39	161	45000000	70000000	590000000	235000000	6.60112e+06
gi|446590993|ref|WP_000668339.1|	CM	SAR1066	9.31	YkyA family lipoprotein	23.86	20	36	16	36	29	70	32000000	11000000	400000000	1.47667e+08	6.18888e+06
gi|447016296|ref|WP_001093552.1|	CM	saeP	9.15	DM13 domain-containing protein	16.05	6	9	6	19	11	34	6300000	10000000	180000000	6.54333e+07	4.07684e+06
gi|446748691|ref|WP_000825947.1|	CM	sar2104	5.22	hypothetical protein	17.76	7	51	5	46	9	89	39000000	15000000	140000000	6.46667e+07	3.64114e+06
gi|446669342|ref|WP_000746688.1|	CM	SAR0396	8.85	NDxxF motif lipoprotein	23.65	13	30	11	30	22	50	24000000	23000000	190000000	79000000	3.34038e+06
gi|446655937|ref|WP_000733283.1|	CM	blaZ	9.55	BlaZ family penicillin-hydrolyzing class A beta-lactamase PC1	31.33	23	49	16	49	27	93	30000000	23000000	240000000	9.76667e+07	3.11735e+06
gi|446677112|ref|WP_000754458.1|	CM	sstD	9.31	siderophore ABC transporter substrate-binding protein	37.83	21	51	21	52	33	124	27000000	28000000	250000000	1.01667e+08	2.68746e+06
gi|446705393|ref|WP_000782739.1|	CM	modA	9.34	molybdate ABC transporter substrate-binding protein	29.05	21	38	19	53	27	75	20000000	21000000	180000000	7.36667e+07	2.53586e+06
gi|446660308|ref|WP_000737654.1|	CM	mntC	8.68	Manganese transporter substrate-binding lipoprotein	34.72	28	84	18	44	19	45	150000000	26000000	49000000	75000000	2.16014e+06
gi|446657688|ref|WP_000735034.1|	CM	fhuD2	9.16	ABC transporter substrate-binding protein	34	23	46	21	37	25	72	24000000	26000000	170000000	7.33333e+07	2.15686e+06
gi|81650490|sp|Q6GE63.1|Y2457_STAAR	CM	SAR2457	6.12	Uncharacterized lipoprotein	23.3	4	9	5	14	6	22	12000000	10000000	65000000	29000000	1.24464e+06
gi|81828039|sp|Q6GI23.1|QOX2_STAAR	CM	qoxA	8.67	Probable quinol oxidase subunit 2; Quinol oxidase polypeptide II	41.75	20	55	24	84	29	116	14000000	29000000	110000000	51000000	1.22156e+06
gi|447137399|ref|WP_001214655.1|	CM	htsA	9.35	ABC transporter substrate-binding protein	36.66	22	29	14	21	27	55	12000000	12000000	110000000	4.46667e+07	1.2184e+06
gi|446660340|ref|WP_000737686.1|	CM	SAR1608	9.22	putative lipoprotein	21.46	5	9	9	23	11	35	2600000	6400000	62000000	2.36667e+07	1.10283e+06
gi|446654992|ref|WP_000732338.1|	CM	metQ	9.05	MetQ/NlpA family ABC transporter substrate-binding protein	30.3	19	33	19	32	21	33	17000000	9500000	57000000	2.78333e+07	918592
gi|447178125|ref|WP_001255381.1|	CM	SAR1288	7.69	cystatin-like fold lipoprotein	14.12	7	32	10	27	12	39	6100000	3900000	24000000	1.13333e+07	802644
gi|486296638|ref|WP_001574560.1|	CM	SAR0839	6.13	DUF5067 domain-containing protein	28.39	14	17	16	30	19	38	5300000	9400000	38000000	1.75667e+07	618762
gi|56749221|sp|Q6GEY5.1|YIDC_STAAR	CM	yidC	9.61	Membrane protein insertase YidC; Foldase YidC	33.59	9	34	6	34	10	59	11000000	9200000	33000000	1.77333e+07	527935
gi|446084949|ref|WP_000162804.1|	CM	dsbA	9.19	Thioredoxin/Protein disulfide-isomerase	23.1	7	10	7	11	11	22	3100000	2800000	26000000	1.06333e+07	460317
gi|446654744|ref|WP_000732090.1|	CM	SAR2546	4.48	YehR family lipoprotein	17.29	3	6	5	8	14	20	1800000	740000	17000000	6.51333e+06	376711
gi|446748277|ref|WP_000825533.1|	CM	gmpC	8.91	dipeptide ABC transporter glycylmethionine-binding lipoprotein	30.47	12	19	13	13	20	25	5000000	1800000	15000000	7.26667e+06	238486
gi|446742587|ref|WP_000819843.1|	CM	SAR2500	5.78	DUF4467 domain-containing protein	14.32	4	5	3	5	5	5	1100000	430000	8400000	3310000	231145
gi|446967868|ref|WP_001045124.1|	CM	sirA	9.15	staphyloferrin B ABC transporter substrate-binding protein SirA	36.69	9	13	5	7	20	28	4600000	2200000	18000000	8.26667e+06	225311
gi|446656081|ref|WP_000733427.1|	CM	SAR0730	8.7	hypothetical protein	14.98	2	2	2	2	5	8	590000	170000	5300000	2020000	134846
gi|446754435|ref|WP_000831691.1|	CM	camS	5.99	CamS family sex pheromone protein	45.38	13	18	21	30	20	25	2700000	2100000	13000000	5.93333e+06	130748
gi|447011727|ref|WP_001088983.1|	CM	opuD1	9.17	BCCT family transporter	60.53	7	15	6	22	9	18	4300000	5200000	12000000	7.16667e+06	118399
gi|446674352|ref|WP_000751698.1|	CM	SAR1189	7.62	putative lipoprotein	35.81	10	13	9	9	12	13	560000	800000	4200000	1.85333e+06	51754.6
gi|447151820|ref|WP_001229076.1|	CM	opp-1A	8.72	staphylopine-dependent metal ABC transporter substrate-binding protein CntA	59.97	12	18	13	15	20	23	1400000	1100000	6600000	3.03333e+06	50580.8
gi|446647541|ref|WP_000724887.1|	CM	SAR0794	9.15	EMYY motif lipoprotein	34.06	4	4	2	3	8	10	350000	420000	4000000	1590000	46682.3
gi|143756831|sp|Q6GJM8.2|Y445_STAAR	CM	SAR0445	8.8	tandem-type lipoprotein	31.64	7	8	6	8	6	8	870000	870000	2600000	1.44667e+06	45722.7
gi|446592318|ref|WP_000669664.1|	CM	opp-5A	9	ABC transporter substrate-binding protein	55.47	12	12	7	7	10	15	1200000	790000	3500000	1830000	32990.8
gi|446591692|ref|WP_000669038.1|	CM	SAR1881	5.44	putative lipoprotein	23.87	3	3	2	2	6	6	150000	160000	2000000	770000	32258.1
gi|446644212|ref|WP_000721558.1|	CM	opuCC	9.36	osmoprotectant ABC transporter substrate-binding protein	34.79	1	1	5	6	3	3	25000	220000	2000000	748333	21510
gi|143682904|sp|Q6GKK2.2|Y106_STAAR	CM	SAR0106	9.06	tandem lipoprotein	29.59	3	3	3	4	4	5	270000	210000	1300000	593333	20051.8
gi|446759858|ref|WP_000837114.1|	CM	hptA	7.82	ABC transporter substrate-binding protein	36.86	2	2	0	0	4	5	58000	NF	730000	394000	10689.1
gi|81828053|sp|Q6GIH9.1|METN2_STAAR	CM	metN2	6.82	Methionine import ATP-binding protein MetN2	38.21	5	5	5	6	6	7	120000	190000	570000	293333	7676.87
gi|446119241|ref|WP_000197096.1|	CM	opp3A	9.18	peptide ABC transporter substrate-binding protein	61.48	5	6	0	0	6	6	160000	NF	640000	400000	6506.18
gi|81651752|sp|Q6GJN0.1|Y443_STAAR	CM	SAR0443	9.11	tandem lipoprotein	30.88	4	5	2	2	4	4	170000	47000	370000	195667	6336.36
gi|446710326|ref|WP_000787672.1|	CM	pstS	9.1	phosphate/phosphite/phosphonate ABC transporter substrate-binding protein	34.98	3	3	2	2	4	5	92000	92000	370000	184667	5279.21
gi|81651333|sp|Q6GHV3.1|ISDE_STAAR	CM	isdE	9.36	High-affinity heme uptake system protein IsdE	33.24	3	5	0	0	2	2	110000	NF	120000	115000	3459.69
