# Supplementary material for: Contribution of Extracellular Membrane Vesicles To the Secretome of Staphylococcus aureus
Source: mBio. 2023 Feb 6;14(1):e03571-22. doi: 10.1128/mbio.03571-22 (PMC9973311; doi:10.1128/mbio.03571-22)
Supplement: TABLE S4 [file mbio.03571-22-s0004.xlsx]

## Sheet: Table legends
	Contribution of Extracellular Membrane Vesicles to the Secretome of Staphylococcus aureus
	Divakara SSM Uppu, Xiaogang Wang, and Jean C. Lee
Table S4	119 core proteins identifed in S. aureus MVs (reference 13). Purified MRSA252 MVs shared 106 of 119 proteins; the missing 13 proteins are highlighted in
	yellow. 4/13 missing proteins are not encoded in the MRSA252 genome.

## Sheet: Table S4
Table S4. 119 core proteins identified in S. aureus MVs (reference 13).
Gene	Annotation	Present in MRSA252 MVs	Present in MRSA252 genome
adcA	zinc ABC transporter substrate-binding lipoprotein AdcA	Yes	Yes
atl	Bifunctional autolysin	Yes	Yes
atpA	ATP synthase subunit alpha	Yes	Yes
atpD	ATP synthase subunit beta	Yes	Yes
atpF	ATP synthase subunit b; ATP synthase F(0) sector subunit b	Yes	Yes
atpG	ATP synthase gamma chain; ATP synthase F1 sector gamma subunit;	Yes	Yes
camS	CamS family sex pheromone protein	Yes	Yes
dltD	D-alanyl-lipoteichoic acid biosynthesis protein DltD	Yes	Yes
dnaK	Chaperone protein DnaK; Heat shock 70 kDa protein;	Yes	Yes
dsbA	Thioredoxin/Protein disulfide-isomerase	Yes	Yes
ebpS	Elastin-binding protein EbpS	Yes	Yes
eno	Enolase	Yes	Yes
fhuD2	ABC transporter substrate-binding protein	Yes	Yes
fmtA	Teichoic acid D-alanine hydrolase	Yes	Yes
fruA	fructose-specific PTS transporter subunit EIIC	Yes	Yes
ftnA	Bacterial non-heme ferritin	Yes	Yes
ftsH	ATP-dependent zinc metalloprotease FtsH	Yes	Yes
fusA	Elongation factor G	Yes	Yes
gapA1	Glyceraldehyde-3-phosphate dehydrogenase 1; GAPDH 1	Yes	Yes
glcB	PTS system glucoside-specific EIICBA component	Yes	Yes
glnA	Glutamine synthetase	Yes	Yes
glpD	Aerobic glycerol-3-phosphate dehydrogenase	Yes	Yes
glyA	Serine hydroxymethyltransferase	Yes	Yes
gpsB	Cell cycle protein GpsB	Yes	Yes
gyrB	DNA gyrase subunit B	Yes	Yes
hld	Delta-hemolysin	Yes	Yes
htrA	trypsin-like peptidase domain-containing protein	Yes	Yes
htsA	ABC transporter substrate-binding protein	Yes	Yes
mecA	PBP2a family beta-lactam-resistant peptidoglycan transpeptidase MecA	Yes	Yes
metN2	Methionine import ATP-binding protein MetN 2	Yes	Yes
metQ	MetQ/NlpA family ABC transporter substrate-binding protein	Yes	Yes
mgt/sgtB	Monofunctional glycosyltransferase	Yes	Yes
mntC	Manganese transporter substrate-binding lipoprotein	Yes	Yes
modA	molybdate ABC transporter substrate-binding protein	Yes	Yes
mqo2	Probable malate:quinone oxidoreductase 2	Yes	Yes
msrR	peptide methionine sulfoxide reductase regulator	Yes	Yes
ndh2	Type II NADH:quinone oxidoreductase	Yes	Yes
nucI	thermonuclease family protein	Yes	Yes
opp-1A	staphylopine-dependent metal ABC transporter substrate-binding protein CntA	Yes	Yes
opuCC	osmoprotectant ABC transporter substrate-binding protein	Yes	Yes
pbp2	penicillin-binding protein	Yes	Yes
pbp4	penicillin-binding protein PBP4	Yes	Yes
pbpF	penicillin-binding protein 2	Yes	Yes
pdhA	Pyruvate dehydrogenase E1 component subunit alpha	Yes	Yes
pdhB	Pyruvate dehydrogenase E1 component subunit beta	Yes	Yes
pdhC	Dihydrolipoyllysine-residue acetyltransferase component of pyruvate dehydrogenase complex	Yes	Yes
pdhD	Dihydrolipoyl dehydrogenase	Yes	Yes
pflB	Formate acetyltransferase	Yes	Yes
pgk	Phosphoglycerate kinase	Yes	Yes
pmtC	phenol-soluble modulin export ABC transporter ATP-binding protein PmtC	Yes	Yes
prsA	Foldase protein PrsA	Yes	Yes
psm𝛃1	beta-class phenol-soluble modulin (SAR1150)	Yes	Yes
ptsG	PTS system glucose-specific EIICBA component	Yes	Yes
pyk	Pyruvate kinase	Yes	Yes
qoxA	Probable quinol oxidase subunit 2	Yes	Yes
rplA	50S ribosomal protein L1	Yes	Yes
rplB	50S ribosomal protein L2	Yes	Yes
rplF	50S ribosomal protein L6	Yes	Yes
rplJ	50S ribosomal protein L10	Yes	Yes
rplP	50S ribosomal protein L16	Yes	Yes
rplS	50S ribosomal protein L19	Yes	Yes
rplW	30S ribosomal protein S15	Yes	Yes
rpoB	DNA-directed RNA polymerase subunit beta	Yes	Yes
rpoC	DNA-directed RNA polymerase subunit beta'	Yes	Yes
rpsB	30S ribosomal protein S2	Yes	Yes
rpsC	30S ribosomal protein S3	Yes	Yes
rpsD	30S ribosomal protein S4	Yes	Yes
rpsE	30S ribosomal protein S5	Yes	Yes
rpsR	30S ribosomal protein S18	Yes	Yes
saeP	DM13 domain-containing protein	Yes	Yes
SAR0304	5'-nucleotidase	Yes	Yes
SAR0390	PepSY domain-containing protein	Yes	Yes
SAR0396	NDxxF motif lipoprotein	Yes	Yes
SAR0618	ABC transporter substrate-binding protein	Yes	Yes
SAR0622	hypothetical protein	Yes	Yes
SAR0653	ABC transporter ATP-binding protein/permease	Yes	Yes
SAR1029	polyisoprenyl-teichoic acid--peptidoglycan teichoic acid transferase	Yes	Yes
SAR1238	Putative zinc metalloprotease	Yes	Yes
SAR1432	Probable CtpA-like serine protease	Yes	Yes
SAR1471	zinc metallopeptidase	Yes	Yes
SAR1608	putative lipoprotein	Yes	Yes
SAR1611	rhodanese-like domain-containing protein	Yes	Yes
SAR1650	flotillin-like protein FloA	Yes	Yes
SAR1817	hypothetical protein	Yes	Yes
SAR1857	N-acetylglucosaminidase	Yes	Yes
SAR1869	NERD domain-containing protein	Yes	Yes
SAR2235	hypothetical protein	Yes	Yes
SAR2427	ABC transporter ATP-binding protein	Yes	Yes
SAR2457	Uncharacterized lipoprotein	Yes	Yes
SAR2473	DUF3139 domain-containing protein	Yes	Yes
SAR2546	YehR family lipoprotein	Yes	Yes
sbi	Immunoglobulin-binding protein Sbi	Yes	Yes
secA1	Protein translocase subunit SecA 1	Yes	Yes
secDF	protein translocase subunit SecDF	Yes	Yes
sirA	staphyloferrin B ABC transporter substrate-binding protein SirA	Yes	Yes
spsB	Signal peptidase IB	Yes	Yes
sstD	siderophore ABC transporter substrate-binding protein; transferrin receptor	Yes	Yes
tcaA	Membrane-associated protein TcaA	Yes	Yes
tcyA	L-cystine transport system substrate-binding lipoprotein	Yes	Yes
tcyB	amino acid ABC transporter permease	Yes	Yes
tkt	Transketolase	Yes	Yes
tuf	Elongation factor Tu	Yes	Yes
yajC	preprotein translocase subunit YajC	Yes	Yes
yidC; oxaA	Membrane protein insertase YidC	Yes	Yes
SAR0445	tandem-type lipoprotein	Yes	Yes
SAR1066	YkyA family lipoprotein	Yes	Yes
SAR0613b	D-arabinose 1-dehydrogenase, Zn-dependent alcohol dehydrogenase family	No	Yes
SAR2394	Anionic cell wall polymer biosynthesis enzyme, LCP family	No	Yes
SAR0145	ABC-type phosphate/phosphonate transport system, substrate-binding protein	No	Yes
psm𝛼1	Phenol-soluble modulin alpha 1 peptide (SAR0451.4)	No	Yes
psm𝛼2	Phenol-soluble modulin alpha 2 peptide (SAR0451.3)	No	Yes
psm𝛼3	Phenol-soluble modulin alpha 3 peptide (SAR0451.2)	No	Yes
psm𝛼4	Phenol-soluble modulin alpha 4 peptide (SAR0451.1)	No	Yes
SAR2107	Bi-component leukocidin LukGH subunit G	No	Yes
SAR2108	Bi-component leukocidin LukGH subunit H	No	Yes
SAB1722c	Phage major capsid protein	No	No
MW1904	Capsid protein	No	No
Newbould305_1925	Phage major capsid protein	No	No
psmβ2	Beta-class phenol-soluble modulin	No	No
